# Supplementary material for: Elevated FOXG1 and SOX2 in glioblastoma enforces neural stem cell identity through transcriptional control of cell cycle and epigenetic regulators
Source: Genes Dev. 2017 Apr 15;31(8):757–73. doi: 10.1101/gad.293027.116 (PMC5435889; doi:10.1101/gad.293027.116)
Supplement: Supplemental Material [file supp_gad.293027.116_Supplemental_table_2.csv]

# GREAT version 3.0.0	Species assembly: mm10	Association rule: Basal+extension: 5000 bp upstream, 1000 bp downstream, 1000000 bp max extension, curated regulatory domains included
# Ontology summary statistics are provided in the footer.
#
# Ontology	ID	Desc	BinomRank	BinomP	BinomBonfP	BinomFdrQ	RegionFoldEnrich	ExpRegions	ObsRegions	GenomeFrac	SetCov	HyperRank	HyperP	HyperBonfP	HyperFdrQ	GeneFoldEnrich	ExpGenes	ObsGenes	TotalGenes	GeneSetCov	TermCov	Regions	Genes
GO Molecular Function	GO:0005488	binding	1	2.51E-56	8.77E-53	8.77E-53	1.16E+00	2.71E+03	3137	7.02E-01	8.14E-01	2	1.06E-35	3.69E-32	1.85E-32	1.16E+00	2.32E+03	2682	11602	6.13E-01	2.31E-01	unnamed,unnamed,unnamed,unnamed,unnamed,unnamed,unnamed,unnamed,unnamed,unnamed,unnamed,unnamed,unnamed,unnamed,unnamed,unnamed,unnamed,unnamed,unnamed,unnamed,unnamed,unnamed,unnamed,unnamed,unnamed,unnamed,unnamed,unnamed,unnamed,unnamed,unnamed,unnamed,unnamed,unnamed,unnamed,unnamed,unnamed,unnamed,unnamed,unnamed,unnamed,unnamed,unnamed,unnamed,unnamed,unnamed,unnamed,unnamed,unnamed,unnamed…	1110008J03Rik,1700020N01Rik,1700024P04Rik,2010111I01Rik,2700060E02Rik,2810006K23Rik,2810403A07Rik,2810459M11Rik,4922501C03Rik,4922502D21Rik,4930544G11Rik,A3galt2,AI464131,AW822073,Aak1,Aar2,Aatk,Abat,Abca1,Abca4,Abcb9,Abcc12,Abcc2,Abcc4,Abr,Abt1,Abtb2,Acacb,Acads,Acap3,Acbd3,Acbd6,Acin1,Aco2,Acot11,Acox1,Acox3,Acoxl,Acss1,Actb,Actbl2,Actc1,Actg1,Actl6a,Actn1,Actn4,Acvr1,Acvr1c,Adam19,Adam29,Adam3…
GO Molecular Function	GO:0005515	protein binding	2	1.16E-46	4.05E-43	2.03E-43	1.24E+00	1.84E+03	2284	4.77E-01	5.92E-01	1	1.06E-43	3.71E-40	3.71E-40	1.29E+00	1.29E+03	1669	6457	3.82E-01	2.58E-01	unnamed,unnamed,unnamed,unnamed,unnamed,unnamed,unnamed,unnamed,unnamed,unnamed,unnamed,unnamed,unnamed,unnamed,unnamed,unnamed,unnamed,unnamed,unnamed,unnamed,unnamed,unnamed,unnamed,unnamed,unnamed,unnamed,unnamed,unnamed,unnamed,unnamed,unnamed,unnamed,unnamed,unnamed,unnamed,unnamed,unnamed,unnamed,unnamed,unnamed,unnamed,unnamed,unnamed,unnamed,unnamed,unnamed,unnamed,unnamed,unnamed,unnamed…	1110008J03Rik,1700024P04Rik,2700060E02Rik,2810459M11Rik,4922501C03Rik,AI464131,Aak1,Aar2,Aatk,Abat,Abca1,Abcb9,Abcc2,Abtb2,Acox3,Actb,Actc1,Actg1,Actl6a,Actn1,Actn4,Acvr1,Acvr1c,Adam19,Adamts4,Adamtsl4,Adar,Adc,Adcy6,Adcyap1r1,Add2,Add3,Adipor2,Adm,Ado,Adra1a,Adra2c,Adrb1,Afap1,Agbl1,Ago1,Ago2,Agtpbp1,Agtrap,Ahi1,Ahr,Ahrr,Aif1l,Aipl1,Ajuba,Akap12,Akap6,Akap7,Akt2,Aldh1a1,Aldh1l1,Ambra1,Amd1,Amer2…
GO Molecular Function	GO:1901363	heterocyclic compound binding	3	8.67E-41	3.02E-37	1.01E-37	1.29E+00	1.39E+03	1790	3.59E-01	4.64E-01	12	1.03E-11	3.59E-08	2.99E-09	1.16E+00	1.06E+03	1234	5316	2.82E-01	2.32E-01	unnamed,unnamed,unnamed,unnamed,unnamed,unnamed,unnamed,unnamed,unnamed,unnamed,unnamed,unnamed,unnamed,unnamed,unnamed,unnamed,unnamed,unnamed,unnamed,unnamed,unnamed,unnamed,unnamed,unnamed,unnamed,unnamed,unnamed,unnamed,unnamed,unnamed,unnamed,unnamed,unnamed,unnamed,unnamed,unnamed,unnamed,unnamed,unnamed,unnamed,unnamed,unnamed,unnamed,unnamed,unnamed,unnamed,unnamed,unnamed,unnamed,unnamed…	1700020N01Rik,1700024P04Rik,2810006K23Rik,2810403A07Rik,4930544G11Rik,AW822073,Aak1,Aatk,Abca1,Abca4,Abcb9,Abcc12,Abcc2,Abcc4,Abt1,Acacb,Acads,Acin1,Acox1,Acox3,Acoxl,Acss1,Actb,Actbl2,Actc1,Actg1,Actn1,Actn4,Acvr1,Acvr1c,Adar,Adarb2,Adcy10,Adcy6,Adcy8,Adcy9,Adk,Adnp2,Aebp2,Agap1,Aggf1,Ago1,Ago2,Ahctf1,Ahdc1,Ahr,Ahrr,Ak1,Ak2,Ak3,Ak5,Akap7,Akt2,Akt3,Aldh18a1,Alk,Alpk1,Alpk2,Amfr,Ankrd1,Ankrd17,Aox…
GO Molecular Function	GO:0097159	organic cyclic compound binding	4	3.23E-40	1.13E-36	2.82E-37	1.29E+00	1.40E+03	1803	3.63E-01	4.68E-01	11	3.07E-12	1.07E-08	9.74E-10	1.17E+00	1.07E+03	1252	5380	2.86E-01	2.33E-01	unnamed,unnamed,unnamed,unnamed,unnamed,unnamed,unnamed,unnamed,unnamed,unnamed,unnamed,unnamed,unnamed,unnamed,unnamed,unnamed,unnamed,unnamed,unnamed,unnamed,unnamed,unnamed,unnamed,unnamed,unnamed,unnamed,unnamed,unnamed,unnamed,unnamed,unnamed,unnamed,unnamed,unnamed,unnamed,unnamed,unnamed,unnamed,unnamed,unnamed,unnamed,unnamed,unnamed,unnamed,unnamed,unnamed,unnamed,unnamed,unnamed,unnamed…	1700020N01Rik,1700024P04Rik,2810006K23Rik,2810403A07Rik,4930544G11Rik,AW822073,Aak1,Aatk,Abca1,Abca4,Abcb9,Abcc12,Abcc2,Abcc4,Abt1,Acacb,Acads,Acin1,Acox1,Acox3,Acoxl,Acss1,Actb,Actbl2,Actc1,Actg1,Actn1,Actn4,Acvr1,Acvr1c,Adar,Adarb2,Adcy10,Adcy6,Adcy8,Adcy9,Adk,Adnp2,Adra2c,Aebp2,Agap1,Aggf1,Ago1,Ago2,Ahctf1,Ahdc1,Ahr,Ahrr,Ak1,Ak2,Ak3,Ak5,Akap7,Akt2,Akt3,Aldh18a1,Alk,Alpk1,Alpk2,Amfr,Ankrd1,Ankr…
GO Molecular Function	GO:0003677	DNA binding	5	3.53E-31	1.23E-27	2.46E-28	1.44E+00	6.33E+02	913	1.64E-01	2.37E-01	3	3.76E-20	1.31E-16	4.38E-17	1.41E+00	3.91E+02	551	1956	1.26E-01	2.82E-01	unnamed,unnamed,unnamed,unnamed,unnamed,unnamed,unnamed,unnamed,unnamed,unnamed,unnamed,unnamed,unnamed,unnamed,unnamed,unnamed,unnamed,unnamed,unnamed,unnamed,unnamed,unnamed,unnamed,unnamed,unnamed,unnamed,unnamed,unnamed,unnamed,unnamed,unnamed,unnamed,unnamed,unnamed,unnamed,unnamed,unnamed,unnamed,unnamed,unnamed,unnamed,unnamed,unnamed,unnamed,unnamed,unnamed,unnamed,unnamed,unnamed,unnamed…	1700024P04Rik,AW822073,Abt1,Adar,Adnp2,Aebp2,Ahctf1,Ahdc1,Ahr,Ahrr,Ankrd1,Aplp2,App,Ar,Arid1a,Arid1b,Arid2,Arid3a,Arid3b,Arid4b,Arid5a,Arid5b,Arnt2,Arntl,Ascl1,Asxl1,Atf1,Atf7,Atf7,Atoh1,Atoh8,Atxn1,Bach1,Bach2,Bahcc1,Banp,Barx2,Bbx,Bcl2,Bcl6,Bcor,Bhlhe40,Bod1l,Brca1,C1d,Camta1,Cbx4,Ccdc81,Cdc5l,Cdk5rap2,Cebpb,Cebpg,Cenpc1,Cers5,Cers6,Chd1,Chd2,Chd5,Chd6,Chd7,Chd8,Chd9,Cic,Ciita,Cramp1l,Creb1,Cre…
GO Molecular Function	GO:0003676	nucleic acid binding	6	9.44E-25	3.29E-21	5.49E-22	1.30E+00	9.18E+02	1197	2.38E-01	3.10E-01	32	2.94E-07	1.03E-03	3.21E-05	1.16E+00	6.64E+02	772	3325	1.77E-01	2.32E-01	unnamed,unnamed,unnamed,unnamed,unnamed,unnamed,unnamed,unnamed,unnamed,unnamed,unnamed,unnamed,unnamed,unnamed,unnamed,unnamed,unnamed,unnamed,unnamed,unnamed,unnamed,unnamed,unnamed,unnamed,unnamed,unnamed,unnamed,unnamed,unnamed,unnamed,unnamed,unnamed,unnamed,unnamed,unnamed,unnamed,unnamed,unnamed,unnamed,unnamed,unnamed,unnamed,unnamed,unnamed,unnamed,unnamed,unnamed,unnamed,unnamed,unnamed…	1700020N01Rik,1700024P04Rik,2810006K23Rik,2810403A07Rik,AW822073,Abt1,Acin1,Actn1,Adar,Adarb2,Adnp2,Aebp2,Aggf1,Ago1,Ago2,Ahctf1,Ahdc1,Ahr,Ahrr,Ankrd1,Ankrd17,Aplp2,App,Aqr,Ar,Arhgef28,Arid1a,Arid1b,Arid2,Arid3a,Arid3b,Arid4b,Arid5a,Arid5b,Arnt2,Arntl,Arpp21,Ascc1,Ascl1,Asxl1,Atf1,Atf7,Atf7,Atoh1,Atoh8,Atxn1,BC002059,Bach1,Bach2,Bahcc1,Banp,Barx2,Bbx,Bcl2,Bcl6,Bcor,Bhlhe40,Bod1l,Brca1,C130057N11R…
GO Molecular Function	GO:0043167	ion binding	7	6.47E-18	2.26E-14	3.22E-15	1.16E+00	1.65E+03	1913	4.28E-01	4.96E-01	4	2.01E-15	7.02E-12	1.76E-12	1.18E+00	1.19E+03	1395	5937	3.19E-01	2.35E-01	unnamed,unnamed,unnamed,unnamed,unnamed,unnamed,unnamed,unnamed,unnamed,unnamed,unnamed,unnamed,unnamed,unnamed,unnamed,unnamed,unnamed,unnamed,unnamed,unnamed,unnamed,unnamed,unnamed,unnamed,unnamed,unnamed,unnamed,unnamed,unnamed,unnamed,unnamed,unnamed,unnamed,unnamed,unnamed,unnamed,unnamed,unnamed,unnamed,unnamed,unnamed,unnamed,unnamed,unnamed,unnamed,unnamed,unnamed,unnamed,unnamed,unnamed…	2010111I01Rik,4930544G11Rik,A3galt2,Aak1,Aatk,Abat,Abca1,Abca4,Abcb9,Abcc12,Abcc2,Abcc4,Abr,Acacb,Acads,Acap3,Acbd3,Acbd6,Aco2,Acox1,Acox3,Acoxl,Acss1,Actb,Actbl2,Actc1,Actg1,Actn1,Actn4,Acvr1,Acvr1c,Adam19,Adam29,Adam30,Adamts12,Adamts14,Adamts17,Adamts20,Adamts3,Adamts4,Adamts6,Adamts9,Adamtsl3,Adar,Adarb2,Adcy10,Adcy6,Adcy8,Adcy9,Adhfe1,Adk,Adnp2,Ado,Aebp2,Afap1,Agap1,Agbl1,Agmo,Ago2,Agtpbp1,A…
GO Molecular Function	GO:0043168	anion binding	8	2.40E-17	8.38E-14	1.05E-14	1.27E+00	7.97E+02	1015	2.07E-01	2.63E-01	5	6.67E-15	2.33E-11	4.65E-12	1.29E+00	5.35E+02	689	2680	1.58E-01	2.57E-01	unnamed,unnamed,unnamed,unnamed,unnamed,unnamed,unnamed,unnamed,unnamed,unnamed,unnamed,unnamed,unnamed,unnamed,unnamed,unnamed,unnamed,unnamed,unnamed,unnamed,unnamed,unnamed,unnamed,unnamed,unnamed,unnamed,unnamed,unnamed,unnamed,unnamed,unnamed,unnamed,unnamed,unnamed,unnamed,unnamed,unnamed,unnamed,unnamed,unnamed,unnamed,unnamed,unnamed,unnamed,unnamed,unnamed,unnamed,unnamed,unnamed,unnamed…	4930544G11Rik,Aak1,Aatk,Abat,Abca1,Abca4,Abcb9,Abcc12,Abcc2,Abcc4,Abr,Acacb,Acads,Acap3,Acbd3,Acbd6,Acox1,Acox3,Acoxl,Acss1,Actb,Actbl2,Actc1,Actg1,Acvr1,Acvr1c,Adcy10,Adcy6,Adcy8,Adcy9,Adk,Afap1,Agap1,Agxt2l1,Ak1,Ak2,Ak3,Ak5,Akap13,Akt2,Akt3,Aldh18a1,Alk,Alpk1,Alpk2,Amer2,Anln,Anxa2,Anxa3,Anxa5,Aox1,Aox3,Apaf1,Aplp2,Apoa1,App,Arap2,Arap3,Arhgap12,Arhgap21,Arhgap24,Arhgap26,Arhgap32,Arhgap5,Arhge…
GO Molecular Function	GO:0003824	catalytic activity	9	2.30E-16	8.04E-13	8.93E-14	1.17E+00	1.41E+03	1659	3.66E-01	4.30E-01	17	2.42E-10	8.44E-07	4.97E-08	1.15E+00	1.11E+03	1272	5557	2.91E-01	2.29E-01	unnamed,unnamed,unnamed,unnamed,unnamed,unnamed,unnamed,unnamed,unnamed,unnamed,unnamed,unnamed,unnamed,unnamed,unnamed,unnamed,unnamed,unnamed,unnamed,unnamed,unnamed,unnamed,unnamed,unnamed,unnamed,unnamed,unnamed,unnamed,unnamed,unnamed,unnamed,unnamed,unnamed,unnamed,unnamed,unnamed,unnamed,unnamed,unnamed,unnamed,unnamed,unnamed,unnamed,unnamed,unnamed,unnamed,unnamed,unnamed,unnamed,unnamed…	2010111I01Rik,4930444G20Rik,4931440F15Rik,9630033F20Rik,A3galt2,A4galt,AI462493,AI464131,Aak1,Aatk,Abat,Abca1,Abca4,Abcb9,Abcc12,Abcc2,Abcc4,Abhd12,Abhd17a,Abhd17c,Abhd8,Acacb,Acads,Acer3,Acnat2,Aco2,Acot11,Acot7,Acox1,Acox3,Acoxl,Acss1,Actc1,Acvr1,Acvr1c,Acyp2,Adam19,Adam29,Adam30,Adamts12,Adamts14,Adamts17,Adamts20,Adamts3,Adamts4,Adamts6,Adamts9,Adamtsl3,Adamtsl4,Adar,Adarb2,Adc,Adcy10,Adcy6,A…
GO Molecular Function	GO:0019899	enzyme binding	10	4.80E-16	1.67E-12	1.67E-13	1.46E+00	3.16E+02	462	8.20E-02	1.20E-01	13	2.46E-11	8.59E-08	6.61E-09	1.43E+00	1.96E+02	281	984	6.43E-02	2.86E-01	unnamed,unnamed,unnamed,unnamed,unnamed,unnamed,unnamed,unnamed,unnamed,unnamed,unnamed,unnamed,unnamed,unnamed,unnamed,unnamed,unnamed,unnamed,unnamed,unnamed,unnamed,unnamed,unnamed,unnamed,unnamed,unnamed,unnamed,unnamed,unnamed,unnamed,unnamed,unnamed,unnamed,unnamed,unnamed,unnamed,unnamed,unnamed,unnamed,unnamed,unnamed,unnamed,unnamed,unnamed,unnamed,unnamed,unnamed,unnamed,unnamed,unnamed…	2700060E02Rik,Abat,Abca1,Actb,Actg1,Adamts4,Adamtsl4,Adcy6,Adcyap1r1,Akap12,Akap7,Anapc5,Ank2,Ankrd1,Anxa2,Apba3,Apbb2,Apc,Apoa1,Ar,Atp6v1g3,Axin2,Bad,Bag5,Bcl10,Bcl2,Bcl2l1,Bcor,Bdkrb2,Blzf1,Btg1,Cabyr,Cacna1c,Calm1,Casp9,Cat,Cbx4,Ccnd1,Ccnd2,Ccnd3,Ccne1,Ccnt2,Cd226,Cd4,Cd74,Cdc6,Cdh2,Cdh5,Cdk5r1,Cdk5rap2,Cdkn1b,Cdkn2b,Chl1,Cited2,Cotl1,Cradd,Cry2,Ctnnb1,Ctnnbl1,Ctnnd1,Cul3,Cyb5,D7Ertd443e,Daam1…
GO Molecular Function	GO:0001882	nucleoside binding	11	1.52E-14	5.30E-11	4.82E-12	1.32E+00	5.18E+02	686	1.34E-01	1.78E-01	51	3.35E-06	1.17E-02	2.29E-04	1.21E+00	3.71E+02	447	1857	1.02E-01	2.41E-01	unnamed,unnamed,unnamed,unnamed,unnamed,unnamed,unnamed,unnamed,unnamed,unnamed,unnamed,unnamed,unnamed,unnamed,unnamed,unnamed,unnamed,unnamed,unnamed,unnamed,unnamed,unnamed,unnamed,unnamed,unnamed,unnamed,unnamed,unnamed,unnamed,unnamed,unnamed,unnamed,unnamed,unnamed,unnamed,unnamed,unnamed,unnamed,unnamed,unnamed,unnamed,unnamed,unnamed,unnamed,unnamed,unnamed,unnamed,unnamed,unnamed,unnamed…	4930544G11Rik,Aak1,Aatk,Abca1,Abca4,Abcb9,Abcc12,Abcc2,Abcc4,Acacb,Acss1,Actb,Actbl2,Actc1,Actg1,Actn4,Acvr1,Acvr1c,Adcy10,Adcy6,Adcy8,Adcy9,Adk,Agap1,Ak1,Ak2,Ak3,Ak5,Akt2,Akt3,Aldh18a1,Alk,Alpk1,Alpk2,Apaf1,Arhgap5,Arl15,Arl3,Arl4a,Arl4c,Arl5b,Arl8a,Arl8b,Ass1,Atad2b,Atl1,Atl2,Atp10a,Atp11b,Atp1a1,Atp2b1,Atp2b2,Atp8b4,Atp8b5,Atp9a,B230120H23Rik,BC030499,Bbs10,Bmp2k,Bmpr1b,Cacna1b,Camk1d,Camk1g,C…
GO Molecular Function	GO:0035639	purine ribonucleoside triphosphate binding	12	1.62E-14	5.65E-11	4.71E-12	1.33E+00	5.13E+02	680	1.33E-01	1.76E-01	48	3.23E-06	1.13E-02	2.35E-04	1.21E+00	3.67E+02	443	1838	1.01E-01	2.41E-01	unnamed,unnamed,unnamed,unnamed,unnamed,unnamed,unnamed,unnamed,unnamed,unnamed,unnamed,unnamed,unnamed,unnamed,unnamed,unnamed,unnamed,unnamed,unnamed,unnamed,unnamed,unnamed,unnamed,unnamed,unnamed,unnamed,unnamed,unnamed,unnamed,unnamed,unnamed,unnamed,unnamed,unnamed,unnamed,unnamed,unnamed,unnamed,unnamed,unnamed,unnamed,unnamed,unnamed,unnamed,unnamed,unnamed,unnamed,unnamed,unnamed,unnamed…	4930544G11Rik,Aak1,Aatk,Abca1,Abca4,Abcb9,Abcc12,Abcc2,Abcc4,Acacb,Acss1,Actb,Actbl2,Actc1,Actg1,Acvr1,Acvr1c,Adcy10,Adcy6,Adcy8,Adcy9,Adk,Agap1,Ak1,Ak2,Ak3,Ak5,Akt2,Akt3,Aldh18a1,Alk,Alpk1,Alpk2,Apaf1,Arhgap5,Arl15,Arl3,Arl4a,Arl4c,Arl5b,Arl8a,Arl8b,Ass1,Atad2b,Atl1,Atl2,Atp10a,Atp11b,Atp1a1,Atp2b1,Atp2b2,Atp8b4,Atp8b5,Atp9a,B230120H23Rik,BC030499,Bbs10,Bmp2k,Bmpr1b,Cacna1b,Camk1d,Camk1g,Camk2b,…
GO Molecular Function	GO:0044212	transcription regulatory region DNA binding	13	1.84E-14	6.42E-11	4.93E-12	1.63E+00	1.66E+02	270	4.30E-02	7.00E-02	9	7.71E-13	2.69E-09	2.99E-10	1.82E+00	6.93E+01	126	347	2.88E-02	3.63E-01	unnamed,unnamed,unnamed,unnamed,unnamed,unnamed,unnamed,unnamed,unnamed,unnamed,unnamed,unnamed,unnamed,unnamed,unnamed,unnamed,unnamed,unnamed,unnamed,unnamed,unnamed,unnamed,unnamed,unnamed,unnamed,unnamed,unnamed,unnamed,unnamed,unnamed,unnamed,unnamed,unnamed,unnamed,unnamed,unnamed,unnamed,unnamed,unnamed,unnamed,unnamed,unnamed,unnamed,unnamed,unnamed,unnamed,unnamed,unnamed,unnamed,unnamed…	Ahr,Ar,Arid5b,Ascl1,Barx2,Bcor,Bhlhe40,Brca1,Cbx4,Cdk5rap2,Ciita,Creb1,Creb3l2,Ctnnb1,Dbx1,Dbx2,Dlx1,Dlx2,Dmrt1,Duxbl3,E2f1,E2f8,Egr1,Elk3,Emx2,Ep300,Esrrb,Ets2,Etv5,Fli1,Fos,Gadd45a,Gata6,Gli2,Glis2,Hdac4,Hes1,Hinfp,Hlx,Hmga2,Hmgb2,Jun,Junb,Jund,Kdm6a,Klf11,Klf12,Klf15,Klf4,Klf9,Lmo4,Lonp1,Mef2c,Mef2d,Myc,Nacc2,Neurog2,Nfatc2,Nkx6-2,Nme1,Notch1,Nr1d1,Nr5a2,Pax6,Pax8,Phox2a,Phox2b,Pitx2,Pou4f1,Pr…
GO Molecular Function	GO:0032549	ribonucleoside binding	14	2.05E-14	7.17E-11	5.12E-12	1.32E+00	5.16E+02	683	1.34E-01	1.77E-01	47	3.19E-06	1.11E-02	2.37E-04	1.21E+00	3.69E+02	445	1847	1.02E-01	2.41E-01	unnamed,unnamed,unnamed,unnamed,unnamed,unnamed,unnamed,unnamed,unnamed,unnamed,unnamed,unnamed,unnamed,unnamed,unnamed,unnamed,unnamed,unnamed,unnamed,unnamed,unnamed,unnamed,unnamed,unnamed,unnamed,unnamed,unnamed,unnamed,unnamed,unnamed,unnamed,unnamed,unnamed,unnamed,unnamed,unnamed,unnamed,unnamed,unnamed,unnamed,unnamed,unnamed,unnamed,unnamed,unnamed,unnamed,unnamed,unnamed,unnamed,unnamed…	4930544G11Rik,Aak1,Aatk,Abca1,Abca4,Abcb9,Abcc12,Abcc2,Abcc4,Acacb,Acss1,Actb,Actbl2,Actc1,Actg1,Acvr1,Acvr1c,Adcy10,Adcy6,Adcy8,Adcy9,Adk,Agap1,Ak1,Ak2,Ak3,Ak5,Akt2,Akt3,Aldh18a1,Alk,Alpk1,Alpk2,Apaf1,Arhgap5,Arl15,Arl3,Arl4a,Arl4c,Arl5b,Arl8a,Arl8b,Ass1,Atad2b,Atl1,Atl2,Atp10a,Atp11b,Atp1a1,Atp2b1,Atp2b2,Atp8b4,Atp8b5,Atp9a,B230120H23Rik,BC030499,Bbs10,Bmp2k,Bmpr1b,Cacna1b,Camk1d,Camk1g,Camk2b,…
GO Molecular Function	GO:0032550	purine ribonucleoside binding	15	3.07E-14	1.07E-10	7.13E-12	1.32E+00	5.15E+02	681	1.34E-01	1.77E-01	50	3.31E-06	1.15E-02	2.31E-04	1.21E+00	3.68E+02	444	1843	1.02E-01	2.41E-01	unnamed,unnamed,unnamed,unnamed,unnamed,unnamed,unnamed,unnamed,unnamed,unnamed,unnamed,unnamed,unnamed,unnamed,unnamed,unnamed,unnamed,unnamed,unnamed,unnamed,unnamed,unnamed,unnamed,unnamed,unnamed,unnamed,unnamed,unnamed,unnamed,unnamed,unnamed,unnamed,unnamed,unnamed,unnamed,unnamed,unnamed,unnamed,unnamed,unnamed,unnamed,unnamed,unnamed,unnamed,unnamed,unnamed,unnamed,unnamed,unnamed,unnamed…	4930544G11Rik,Aak1,Aatk,Abca1,Abca4,Abcb9,Abcc12,Abcc2,Abcc4,Acacb,Acss1,Actb,Actbl2,Actc1,Actg1,Acvr1,Acvr1c,Adcy10,Adcy6,Adcy8,Adcy9,Adk,Agap1,Ak1,Ak2,Ak3,Ak5,Akt2,Akt3,Aldh18a1,Alk,Alpk1,Alpk2,Apaf1,Arhgap5,Arl15,Arl3,Arl4a,Arl4c,Arl5b,Arl8a,Arl8b,Ass1,Atad2b,Atl1,Atl2,Atp10a,Atp11b,Atp1a1,Atp2b1,Atp2b2,Atp8b4,Atp8b5,Atp9a,B230120H23Rik,BC030499,Bbs10,Bmp2k,Bmpr1b,Cacna1b,Camk1d,Camk1g,Camk2b,…
GO Molecular Function	GO:0000975	regulatory region DNA binding	16	3.26E-14	1.14E-10	7.11E-12	1.62E+00	1.68E+02	271	4.35E-02	7.03E-02	10	2.09E-12	7.30E-09	7.30E-10	1.79E+00	7.09E+01	127	355	2.90E-02	3.58E-01	unnamed,unnamed,unnamed,unnamed,unnamed,unnamed,unnamed,unnamed,unnamed,unnamed,unnamed,unnamed,unnamed,unnamed,unnamed,unnamed,unnamed,unnamed,unnamed,unnamed,unnamed,unnamed,unnamed,unnamed,unnamed,unnamed,unnamed,unnamed,unnamed,unnamed,unnamed,unnamed,unnamed,unnamed,unnamed,unnamed,unnamed,unnamed,unnamed,unnamed,unnamed,unnamed,unnamed,unnamed,unnamed,unnamed,unnamed,unnamed,unnamed,unnamed…	Ahr,Ar,Arid5b,Ascl1,Barx2,Bcor,Bhlhe40,Brca1,Cbx4,Cdk5rap2,Ciita,Creb1,Creb3l2,Ctnnb1,Dbx1,Dbx2,Dlx1,Dlx2,Dmrt1,Duxbl3,E2f1,E2f8,Egr1,Elk3,Emx2,Ep300,Esrrb,Ets2,Etv5,Fli1,Fos,Gadd45a,Gata6,Gli2,Glis2,Hdac4,Hes1,Hinfp,Hlx,Hmga2,Hmgb2,Irf2,Jun,Junb,Jund,Kdm6a,Klf11,Klf12,Klf15,Klf4,Klf9,Lmo4,Lonp1,Mef2c,Mef2d,Myc,Nacc2,Neurog2,Nfatc2,Nkx6-2,Nme1,Notch1,Nr1d1,Nr5a2,Pax6,Pax8,Phox2a,Phox2b,Pitx2,Pou4…
GO Molecular Function	GO:0001883	purine nucleoside binding	17	3.49E-14	1.22E-10	7.17E-12	1.32E+00	5.16E+02	681	1.34E-01	1.77E-01	54	3.95E-06	1.38E-02	2.55E-04	1.20E+00	3.69E+02	444	1846	1.02E-01	2.41E-01	unnamed,unnamed,unnamed,unnamed,unnamed,unnamed,unnamed,unnamed,unnamed,unnamed,unnamed,unnamed,unnamed,unnamed,unnamed,unnamed,unnamed,unnamed,unnamed,unnamed,unnamed,unnamed,unnamed,unnamed,unnamed,unnamed,unnamed,unnamed,unnamed,unnamed,unnamed,unnamed,unnamed,unnamed,unnamed,unnamed,unnamed,unnamed,unnamed,unnamed,unnamed,unnamed,unnamed,unnamed,unnamed,unnamed,unnamed,unnamed,unnamed,unnamed…	4930544G11Rik,Aak1,Aatk,Abca1,Abca4,Abcb9,Abcc12,Abcc2,Abcc4,Acacb,Acss1,Actb,Actbl2,Actc1,Actg1,Acvr1,Acvr1c,Adcy10,Adcy6,Adcy8,Adcy9,Adk,Agap1,Ak1,Ak2,Ak3,Ak5,Akt2,Akt3,Aldh18a1,Alk,Alpk1,Alpk2,Apaf1,Arhgap5,Arl15,Arl3,Arl4a,Arl4c,Arl5b,Arl8a,Arl8b,Ass1,Atad2b,Atl1,Atl2,Atp10a,Atp11b,Atp1a1,Atp2b1,Atp2b2,Atp8b4,Atp8b5,Atp9a,B230120H23Rik,BC030499,Bbs10,Bmp2k,Bmpr1b,Cacna1b,Camk1d,Camk1g,Camk2b,…
GO Molecular Function	GO:0008092	cytoskeletal protein binding	18	3.69E-14	1.29E-10	7.16E-12	1.54E+00	2.10E+02	324	5.45E-02	8.40E-02	14	2.97E-11	1.04E-07	7.40E-09	1.55E+00	1.26E+02	195	632	4.46E-02	3.09E-01	unnamed,unnamed,unnamed,unnamed,unnamed,unnamed,unnamed,unnamed,unnamed,unnamed,unnamed,unnamed,unnamed,unnamed,unnamed,unnamed,unnamed,unnamed,unnamed,unnamed,unnamed,unnamed,unnamed,unnamed,unnamed,unnamed,unnamed,unnamed,unnamed,unnamed,unnamed,unnamed,unnamed,unnamed,unnamed,unnamed,unnamed,unnamed,unnamed,unnamed,unnamed,unnamed,unnamed,unnamed,unnamed,unnamed,unnamed,unnamed,unnamed,unnamed…	1110008J03Rik,Actb,Actc1,Actg1,Actn1,Actn4,Add2,Add3,Afap1,Agbl1,Agtpbp1,Aif1l,Ajuba,Ank2,Ankrd1,Anln,Antxr1,Anxa2,Apc,Apc2,Arhgap26,Arl3,Arl4c,Arl8b,Arpc1a,Arpc1b,Arpc4,B4galt1,Baiap2,Baiap2l2,Bcl2l11,Cacna1d,Calm1,Camsap1,Cap2,Capza3,Casc1,Ccser2,Cdk5r1,Cdk5rap2,Cfl2,Clasp2,Clip1,Clip3,Cnn3,Coro1c,Coro2b,Cotl1,Crocc,Daam1,Dag1,Dbn1,Diap1,Diap3,Dlg5,Dst,Dyrk1a,Egfr,Enah,Enc1,Epb4.1,Epb4.1l2,Epb4…
GO Molecular Function	GO:0008134	transcription factor binding	19	4.43E-14	1.55E-10	8.14E-12	1.69E+00	1.37E+02	231	3.55E-02	5.99E-02	20	2.62E-09	9.15E-06	4.58E-07	1.64E+00	7.57E+01	124	379	2.84E-02	3.27E-01	unnamed,unnamed,unnamed,unnamed,unnamed,unnamed,unnamed,unnamed,unnamed,unnamed,unnamed,unnamed,unnamed,unnamed,unnamed,unnamed,unnamed,unnamed,unnamed,unnamed,unnamed,unnamed,unnamed,unnamed,unnamed,unnamed,unnamed,unnamed,unnamed,unnamed,unnamed,unnamed,unnamed,unnamed,unnamed,unnamed,unnamed,unnamed,unnamed,unnamed,unnamed,unnamed,unnamed,unnamed,unnamed,unnamed,unnamed,unnamed,unnamed,unnamed…	Actb,Actg1,Ahr,Ankrd1,Apbb2,Arhgef10l,Arid2,Arid5a,Arnt2,Arntl,Ascl1,Asxl1,Bcl10,Bcl2,Bcor,Bhlhe40,Brd7,Cd34,Cebpg,Cenpf,Ciita,Cited2,Cnot2,Creb1,Ctbp1,Ctnnb1,Dact2,Dcp1a,Ddit3,Ddx3x,Dhx9,Dip2b,Dip2c,Dnmt1,E2f1,Ep300,Epas1,Ercc4,Esrrb,Fos,Foxb1,Gata6,Gtf2a1,Gtf2f1,Hdac4,Hdac9,Hes1,Hes6,Hmga2,Hmgb1,Htt,Id3,Insig2,Jun,Kat2b,Kat6b,Klf4,Lmo4,Lpin1,Mafb,Mdfic,Med14,Med16,Med25,Med4,Med6,Mef2d,Meis2,Mk…
GO Molecular Function	GO:0030234	enzyme regulator activity	20	6.24E-14	2.18E-10	1.09E-11	1.46E+00	2.79E+02	406	7.23E-02	1.05E-01	55	4.39E-06	1.53E-02	2.79E-04	1.30E+00	1.80E+02	234	900	5.35E-02	2.60E-01	unnamed,unnamed,unnamed,unnamed,unnamed,unnamed,unnamed,unnamed,unnamed,unnamed,unnamed,unnamed,unnamed,unnamed,unnamed,unnamed,unnamed,unnamed,unnamed,unnamed,unnamed,unnamed,unnamed,unnamed,unnamed,unnamed,unnamed,unnamed,unnamed,unnamed,unnamed,unnamed,unnamed,unnamed,unnamed,unnamed,unnamed,unnamed,unnamed,unnamed,unnamed,unnamed,unnamed,unnamed,unnamed,unnamed,unnamed,unnamed,unnamed,unnamed…	2810408A11Rik,4930596D02Rik,Abr,Acap3,Adc,Adrb1,Agap1,Akap13,Angptl4,Anxa2,Anxa3,Apaf1,Apba3,Apc,Aplp2,Apoa1,App,Arap2,Arap3,Arhgap11a,Arhgap12,Arhgap18,Arhgap19,Arhgap21,Arhgap24,Arhgap26,Arhgap31,Arhgap32,Arhgap5,Arhgap8,Arhgef1,Arhgef10,Arhgef10l,Arhgef26,Arhgef28,Arhgef3,Arhgef33,Arhgef37,Arhgef4,Arl2bp,Asap1,Asap2,Asap3,Axin2,Azin1,BC048546,Bad,Bcar3,Bcl10,Birc6,Bmp2,Bmp2k,Cables1,Calm1,Casp…
GO Molecular Function	GO:0032553	ribonucleotide binding	21	7.43E-14	2.59E-10	1.23E-11	1.31E+00	5.29E+02	693	1.37E-01	1.80E-01	39	8.48E-07	2.96E-03	7.58E-05	1.22E+00	3.76E+02	458	1885	1.05E-01	2.43E-01	unnamed,unnamed,unnamed,unnamed,unnamed,unnamed,unnamed,unnamed,unnamed,unnamed,unnamed,unnamed,unnamed,unnamed,unnamed,unnamed,unnamed,unnamed,unnamed,unnamed,unnamed,unnamed,unnamed,unnamed,unnamed,unnamed,unnamed,unnamed,unnamed,unnamed,unnamed,unnamed,unnamed,unnamed,unnamed,unnamed,unnamed,unnamed,unnamed,unnamed,unnamed,unnamed,unnamed,unnamed,unnamed,unnamed,unnamed,unnamed,unnamed,unnamed…	4930544G11Rik,Aak1,Aatk,Abca1,Abca4,Abcb9,Abcc12,Abcc2,Abcc4,Acacb,Acss1,Actb,Actbl2,Actc1,Actg1,Acvr1,Acvr1c,Adcy10,Adcy6,Adcy8,Adcy9,Adk,Agap1,Ak1,Ak2,Ak3,Ak5,Akt2,Akt3,Aldh18a1,Alk,Alpk1,Alpk2,Apaf1,Arhgap5,Arl15,Arl3,Arl4a,Arl4c,Arl5b,Arl8a,Arl8b,Ass1,Atad2b,Atl1,Atl2,Atp10a,Atp11b,Atp1a1,Atp2b1,Atp2b2,Atp8b4,Atp8b5,Atp9a,B230120H23Rik,BC030499,Bbs10,Bmp2k,Bmpr1b,Cacna1b,Camk1d,Camk1g,Camk2b,…
GO Molecular Function	GO:0032555	purine ribonucleotide binding	22	8.90E-14	3.11E-10	1.41E-11	1.31E+00	5.25E+02	688	1.36E-01	1.78E-01	42	1.47E-06	5.14E-03	1.22E-04	1.21E+00	3.74E+02	453	1871	1.04E-01	2.42E-01	unnamed,unnamed,unnamed,unnamed,unnamed,unnamed,unnamed,unnamed,unnamed,unnamed,unnamed,unnamed,unnamed,unnamed,unnamed,unnamed,unnamed,unnamed,unnamed,unnamed,unnamed,unnamed,unnamed,unnamed,unnamed,unnamed,unnamed,unnamed,unnamed,unnamed,unnamed,unnamed,unnamed,unnamed,unnamed,unnamed,unnamed,unnamed,unnamed,unnamed,unnamed,unnamed,unnamed,unnamed,unnamed,unnamed,unnamed,unnamed,unnamed,unnamed…	4930544G11Rik,Aak1,Aatk,Abca1,Abca4,Abcb9,Abcc12,Abcc2,Abcc4,Acacb,Acss1,Actb,Actbl2,Actc1,Actg1,Acvr1,Acvr1c,Adcy10,Adcy6,Adcy8,Adcy9,Adk,Agap1,Ak1,Ak2,Ak3,Ak5,Akt2,Akt3,Aldh18a1,Alk,Alpk1,Alpk2,Apaf1,Arhgap5,Arl15,Arl3,Arl4a,Arl4c,Arl5b,Arl8a,Arl8b,Ass1,Atad2b,Atl1,Atl2,Atp10a,Atp11b,Atp1a1,Atp2b1,Atp2b2,Atp8b4,Atp8b5,Atp9a,B230120H23Rik,BC030499,Bbs10,Bmp2k,Bmpr1b,Cacna1b,Camk1d,Camk1g,Camk2b,…
GO Molecular Function	GO:0017076	purine nucleotide binding	23	1.15E-13	4.01E-10	1.75E-11	1.31E+00	5.26E+02	689	1.36E-01	1.79E-01	45	2.77E-06	9.68E-03	2.15E-04	1.21E+00	3.77E+02	454	1886	1.04E-01	2.41E-01	unnamed,unnamed,unnamed,unnamed,unnamed,unnamed,unnamed,unnamed,unnamed,unnamed,unnamed,unnamed,unnamed,unnamed,unnamed,unnamed,unnamed,unnamed,unnamed,unnamed,unnamed,unnamed,unnamed,unnamed,unnamed,unnamed,unnamed,unnamed,unnamed,unnamed,unnamed,unnamed,unnamed,unnamed,unnamed,unnamed,unnamed,unnamed,unnamed,unnamed,unnamed,unnamed,unnamed,unnamed,unnamed,unnamed,unnamed,unnamed,unnamed,unnamed…	4930544G11Rik,Aak1,Aatk,Abca1,Abca4,Abcb9,Abcc12,Abcc2,Abcc4,Acacb,Acss1,Actb,Actbl2,Actc1,Actg1,Acvr1,Acvr1c,Adcy10,Adcy6,Adcy8,Adcy9,Adk,Agap1,Ak1,Ak2,Ak3,Ak5,Akt2,Akt3,Aldh18a1,Alk,Alpk1,Alpk2,Apaf1,Arhgap5,Arl15,Arl3,Arl4a,Arl4c,Arl5b,Arl8a,Arl8b,Ass1,Atad2b,Atl1,Atl2,Atp10a,Atp11b,Atp1a1,Atp2b1,Atp2b2,Atp8b4,Atp8b5,Atp9a,B230120H23Rik,BC030499,Bbs10,Bmp2k,Bmpr1b,Cacna1b,Camk1d,Camk1g,Camk2b,…
GO Molecular Function	GO:0000166	nucleotide binding	24	4.69E-13	1.64E-09	6.82E-11	1.26E+00	6.68E+02	842	1.73E-01	2.18E-01	60	1.13E-05	3.93E-02	6.55E-04	1.17E+00	4.72E+02	552	2366	1.26E-01	2.33E-01	unnamed,unnamed,unnamed,unnamed,unnamed,unnamed,unnamed,unnamed,unnamed,unnamed,unnamed,unnamed,unnamed,unnamed,unnamed,unnamed,unnamed,unnamed,unnamed,unnamed,unnamed,unnamed,unnamed,unnamed,unnamed,unnamed,unnamed,unnamed,unnamed,unnamed,unnamed,unnamed,unnamed,unnamed,unnamed,unnamed,unnamed,unnamed,unnamed,unnamed,unnamed,unnamed,unnamed,unnamed,unnamed,unnamed,unnamed,unnamed,unnamed,unnamed…	4930544G11Rik,Aak1,Aatk,Abca1,Abca4,Abcb9,Abcc12,Abcc2,Abcc4,Abt1,Acacb,Acads,Acin1,Acox1,Acox3,Acoxl,Acss1,Actb,Actbl2,Actc1,Actg1,Acvr1,Acvr1c,Adcy10,Adcy6,Adcy8,Adcy9,Adk,Agap1,Ak1,Ak2,Ak3,Ak5,Akap7,Akt2,Akt3,Aldh18a1,Alk,Alpk1,Alpk2,Amfr,Aox1,Aox3,Apaf1,Aplf,Arhgap5,Arl15,Arl3,Arl4a,Arl4c,Arl5b,Arl8a,Arl8b,Ass1,Atad2b,Atl1,Atl2,Atp10a,Atp11b,Atp1a1,Atp2b1,Atp2b2,Atp8b4,Atp8b5,Atp9a,B230120H23…
GO Molecular Function	GO:0097367	carbohydrate derivative binding	25	1.77E-12	6.18E-09	2.47E-10	1.27E+00	6.11E+02	774	1.58E-01	2.01E-01	27	1.15E-07	4.00E-04	1.48E-05	1.22E+00	4.25E+02	518	2128	1.18E-01	2.43E-01	unnamed,unnamed,unnamed,unnamed,unnamed,unnamed,unnamed,unnamed,unnamed,unnamed,unnamed,unnamed,unnamed,unnamed,unnamed,unnamed,unnamed,unnamed,unnamed,unnamed,unnamed,unnamed,unnamed,unnamed,unnamed,unnamed,unnamed,unnamed,unnamed,unnamed,unnamed,unnamed,unnamed,unnamed,unnamed,unnamed,unnamed,unnamed,unnamed,unnamed,unnamed,unnamed,unnamed,unnamed,unnamed,unnamed,unnamed,unnamed,unnamed,unnamed…	4930544G11Rik,Aak1,Aatk,Abca1,Abca4,Abcb9,Abcc12,Abcc2,Abcc4,Acacb,Acss1,Actb,Actbl2,Actc1,Actg1,Actn4,Acvr1,Acvr1c,Adcy10,Adcy6,Adcy8,Adcy9,Adk,Agap1,Ak1,Ak2,Ak3,Ak5,Akt2,Akt3,Aldh18a1,Alk,Alpk1,Alpk2,Apaf1,Aplp2,App,Arhgap5,Arl15,Arl3,Arl4a,Arl4c,Arl5b,Arl8a,Arl8b,Ass1,Atad2b,Atl1,Atl2,Atp10a,Atp11b,Atp1a1,Atp2b1,Atp2b2,Atp8b4,Atp8b5,Atp9a,B230120H23Rik,BC030499,Bbs10,Bcan,Bmp2k,Bmpr1b,Cacna1b,…
GO Molecular Function	GO:0060589	nucleoside-triphosphatase regulator activity	26	6.88E-12	2.40E-08	9.24E-10	1.56E+00	1.63E+02	255	4.24E-02	6.61E-02	18	2.62E-10	9.13E-07	5.07E-08	1.63E+00	8.63E+01	141	432	3.22E-02	3.26E-01	unnamed,unnamed,unnamed,unnamed,unnamed,unnamed,unnamed,unnamed,unnamed,unnamed,unnamed,unnamed,unnamed,unnamed,unnamed,unnamed,unnamed,unnamed,unnamed,unnamed,unnamed,unnamed,unnamed,unnamed,unnamed,unnamed,unnamed,unnamed,unnamed,unnamed,unnamed,unnamed,unnamed,unnamed,unnamed,unnamed,unnamed,unnamed,unnamed,unnamed,unnamed,unnamed,unnamed,unnamed,unnamed,unnamed,unnamed,unnamed,unnamed,unnamed…	4930596D02Rik,Abr,Acap3,Adrb1,Agap1,Akap13,Arap2,Arap3,Arhgap11a,Arhgap12,Arhgap18,Arhgap19,Arhgap21,Arhgap24,Arhgap26,Arhgap31,Arhgap32,Arhgap5,Arhgap8,Arhgef1,Arhgef10,Arhgef10l,Arhgef26,Arhgef28,Arhgef3,Arhgef33,Arhgef37,Arhgef4,Arl2bp,Asap1,Asap2,Asap3,Axin2,Bcar3,Chrm3,Cyth1,Cyth4,D630037F22Rik,Dab2ip,Dennd1a,Dennd1b,Dennd2a,Dennd4b,Dgki,Dnajc24,Dnmbp,Dock1,Dock10,Ect2,Eif2b1,Evi5l,Farp1,Fgd…
GO Molecular Function	GO:0019901	protein kinase binding	27	1.00E-11	3.50E-08	1.30E-09	1.75E+00	9.60E+01	168	2.49E-02	4.36E-02	31	2.31E-07	8.07E-04	2.60E-05	1.60E+00	6.37E+01	102	319	2.33E-02	3.20E-01	unnamed,unnamed,unnamed,unnamed,unnamed,unnamed,unnamed,unnamed,unnamed,unnamed,unnamed,unnamed,unnamed,unnamed,unnamed,unnamed,unnamed,unnamed,unnamed,unnamed,unnamed,unnamed,unnamed,unnamed,unnamed,unnamed,unnamed,unnamed,unnamed,unnamed,unnamed,unnamed,unnamed,unnamed,unnamed,unnamed,unnamed,unnamed,unnamed,unnamed,unnamed,unnamed,unnamed,unnamed,unnamed,unnamed,unnamed,unnamed,unnamed,unnamed…	Actb,Actg1,Adcy6,Akap7,Ank2,Apc,Axin2,Bad,Bcl10,Bcl2l1,Cabyr,Casp9,Ccnd1,Ccnd2,Ccnd3,Ccne1,Ccnt2,Cd226,Cd4,Cdk5r1,Cdk5rap2,Cdkn2b,Cry2,Ctnnb1,Dact1,Dact2,Dlg1,Dpysl2,Eef1a1,Errfi1,Fbxo5,Fez1,Fgr,Fiz1,Foxo3,Foxo6,Fzd5,Gata6,Gtf2i,Gys1,Hdac4,Ifnar2,Irs1,Irs2,Itgav,Itgb1bp1,Jak2,Kat2b,Lime1,Lmnb1,Map2k6,Map3k1,Mapk4,Mapk8ip1,Mapt,Marcks,Msn,Nek6,Nek9,Nme1,Npr1,Pam,Pax6,Pebp1,Pick1,Ppef2,Ppp1cb,Ppp1r…
GO Molecular Function	GO:0003700	sequence-specific DNA binding transcription factor activity	28	1.21E-11	4.21E-08	1.50E-09	1.34E+00	3.73E+02	502	9.68E-02	1.30E-01	8	6.77E-13	2.36E-09	2.95E-10	1.49E+00	1.79E+02	267	898	6.11E-02	2.97E-01	unnamed,unnamed,unnamed,unnamed,unnamed,unnamed,unnamed,unnamed,unnamed,unnamed,unnamed,unnamed,unnamed,unnamed,unnamed,unnamed,unnamed,unnamed,unnamed,unnamed,unnamed,unnamed,unnamed,unnamed,unnamed,unnamed,unnamed,unnamed,unnamed,unnamed,unnamed,unnamed,unnamed,unnamed,unnamed,unnamed,unnamed,unnamed,unnamed,unnamed,unnamed,unnamed,unnamed,unnamed,unnamed,unnamed,unnamed,unnamed,unnamed,unnamed…	AW822073,Adnp2,Ahctf1,Ahr,Ar,Arid3a,Arnt2,Arntl,Ascl1,Atf1,Atf7,Atf7,Bach1,Bach2,Barx2,Bcl6,Bhlhe40,Btg2,Cbfa2t2,Cebpb,Cers5,Cers6,Cited2,Creb1,Creb3l1,Creb3l2,Creb5,Crebl2,Csrnp1,Csrnp3,Ctbp1,Ctnnb1,Cux1,Dbx1,Dbx2,Ddit3,Dlx1,Dlx2,Dmrt1,Dmrta1,Dmrtb1,Duxbl3,E2f1,E2f8,Egr1,Egr3,Ehf,Elf2,Elf5,Elk3,Emx2,En1,Epas1,Erf,Erg,Esrrb,Esrrg,Ets1,Ets2,Etv1,Etv4,Etv5,Fbxw7,Fli1,Fos,Foxb1,Foxj3,Foxk1,Foxn2,Fox…
GO Molecular Function	GO:0036094	small molecule binding	29	1.59E-11	5.54E-08	1.91E-09	1.23E+00	7.28E+02	894	1.89E-01	2.32E-01	67	5.05E-05	1.76E-01	2.63E-03	1.15E+00	5.18E+02	594	2595	1.36E-01	2.29E-01	unnamed,unnamed,unnamed,unnamed,unnamed,unnamed,unnamed,unnamed,unnamed,unnamed,unnamed,unnamed,unnamed,unnamed,unnamed,unnamed,unnamed,unnamed,unnamed,unnamed,unnamed,unnamed,unnamed,unnamed,unnamed,unnamed,unnamed,unnamed,unnamed,unnamed,unnamed,unnamed,unnamed,unnamed,unnamed,unnamed,unnamed,unnamed,unnamed,unnamed,unnamed,unnamed,unnamed,unnamed,unnamed,unnamed,unnamed,unnamed,unnamed,unnamed…	4930544G11Rik,Aak1,Aatk,Abca1,Abca4,Abcb9,Abcc12,Abcc2,Abcc4,Abt1,Acacb,Acads,Acin1,Acox1,Acox3,Acoxl,Acss1,Actb,Actbl2,Actc1,Actg1,Actn4,Acvr1,Acvr1c,Adcy10,Adcy6,Adcy8,Adcy9,Adk,Agap1,Ak1,Ak2,Ak3,Ak5,Akap7,Akt2,Akt3,Aldh18a1,Aldh1a2,Alk,Alpk1,Alpk2,Amfr,Aox1,Aox3,Apaf1,Aplf,Apoa1,Arhgap5,Arl15,Arl3,Arl4a,Arl4c,Arl5b,Arl8a,Arl8b,Ass1,Atad2b,Atl1,Atl2,Atp10a,Atp11b,Atp1a1,Atp2b1,Atp2b2,Atp8b4,Atp…
GO Molecular Function	GO:0001071	nucleic acid binding transcription factor activity	30	1.79E-11	6.24E-08	2.08E-09	1.34E+00	3.75E+02	503	9.73E-02	1.30E-01	7	4.42E-13	1.54E-09	2.20E-10	1.49E+00	1.79E+02	268	899	6.13E-02	2.98E-01	unnamed,unnamed,unnamed,unnamed,unnamed,unnamed,unnamed,unnamed,unnamed,unnamed,unnamed,unnamed,unnamed,unnamed,unnamed,unnamed,unnamed,unnamed,unnamed,unnamed,unnamed,unnamed,unnamed,unnamed,unnamed,unnamed,unnamed,unnamed,unnamed,unnamed,unnamed,unnamed,unnamed,unnamed,unnamed,unnamed,unnamed,unnamed,unnamed,unnamed,unnamed,unnamed,unnamed,unnamed,unnamed,unnamed,unnamed,unnamed,unnamed,unnamed…	AW822073,Adnp2,Ahctf1,Ahr,Ar,Arid3a,Arnt2,Arntl,Ascl1,Atf1,Atf7,Atf7,Bach1,Bach2,Barx2,Bcl6,Bhlhe40,Btg2,Cbfa2t2,Cebpb,Cers5,Cers6,Cited2,Creb1,Creb3l1,Creb3l2,Creb5,Crebl2,Csrnp1,Csrnp3,Ctbp1,Ctnnb1,Cux1,Dbx1,Dbx2,Ddit3,Dlx1,Dlx2,Dmrt1,Dmrta1,Dmrtb1,Duxbl3,E2f1,E2f8,Egr1,Egr3,Ehf,Elf2,Elf5,Elk3,Emx2,En1,Epas1,Erf,Erg,Esrrb,Esrrg,Ets1,Ets2,Etv1,Etv4,Etv5,Fbxw7,Fli1,Fos,Foxb1,Foxj3,Foxk1,Foxn2,Fox…
GO Molecular Function	GO:0030695	GTPase regulator activity	31	2.07E-11	7.24E-08	2.33E-09	1.55E+00	1.60E+02	248	4.14E-02	6.43E-02	19	5.85E-10	2.04E-06	1.07E-07	1.63E+00	8.41E+01	137	421	3.13E-02	3.25E-01	unnamed,unnamed,unnamed,unnamed,unnamed,unnamed,unnamed,unnamed,unnamed,unnamed,unnamed,unnamed,unnamed,unnamed,unnamed,unnamed,unnamed,unnamed,unnamed,unnamed,unnamed,unnamed,unnamed,unnamed,unnamed,unnamed,unnamed,unnamed,unnamed,unnamed,unnamed,unnamed,unnamed,unnamed,unnamed,unnamed,unnamed,unnamed,unnamed,unnamed,unnamed,unnamed,unnamed,unnamed,unnamed,unnamed,unnamed,unnamed,unnamed,unnamed…	4930596D02Rik,Abr,Acap3,Adrb1,Agap1,Akap13,Arap2,Arap3,Arhgap11a,Arhgap12,Arhgap18,Arhgap19,Arhgap21,Arhgap24,Arhgap26,Arhgap31,Arhgap32,Arhgap5,Arhgap8,Arhgef1,Arhgef10,Arhgef10l,Arhgef26,Arhgef28,Arhgef3,Arhgef33,Arhgef37,Arhgef4,Arl2bp,Asap1,Asap2,Asap3,Axin2,Bcar3,Chrm3,Cyth1,Cyth4,D630037F22Rik,Dab2ip,Dennd1a,Dennd1b,Dennd2a,Dennd4b,Dgki,Dnmbp,Dock1,Dock10,Ect2,Eif2b1,Evi5l,Farp1,Fgd1,Fgd4,F…
GO Molecular Function	GO:0032403	protein complex binding	32	7.77E-11	2.71E-07	8.48E-09	1.54E+00	1.58E+02	243	4.10E-02	6.30E-02	43	1.84E-06	6.41E-03	1.49E-04	1.43E+00	9.98E+01	143	500	3.27E-02	2.86E-01	unnamed,unnamed,unnamed,unnamed,unnamed,unnamed,unnamed,unnamed,unnamed,unnamed,unnamed,unnamed,unnamed,unnamed,unnamed,unnamed,unnamed,unnamed,unnamed,unnamed,unnamed,unnamed,unnamed,unnamed,unnamed,unnamed,unnamed,unnamed,unnamed,unnamed,unnamed,unnamed,unnamed,unnamed,unnamed,unnamed,unnamed,unnamed,unnamed,unnamed,unnamed,unnamed,unnamed,unnamed,unnamed,unnamed,unnamed,unnamed,unnamed,unnamed…	2700060E02Rik,Aak1,Actn1,Actn4,Acvr1,Add2,Aif1l,Ajuba,Antxr1,Apc,Apc2,Arid1a,Arl3,Atp5o,Bckdhb,Bcl2l11,C8b,Camsap1,Casc1,Ccnd1,Ccser2,Cd226,Cd9,Cdk5rap2,Ciita,Clasp2,Clip1,Clip3,Cnn3,Coro1c,Coro2b,Cript,Ctgf,Dab2ip,Dok4,Dok6,Dst,Egfr,Fgr,Frs2,Fscn1,Fst,Fyn,Gas7,Gm10282,Gna12,Gna13,Gna14,Gnal,Gnao1,Gnaq,Hmga2,Hmgn3,Htr2a,Igf1,Igf1r,Ing2,Irs1,Irs2,Irs4,Itgb1,Itgb1bp1,Itgb5,Jakmip2,Jam3,Kdr,Kif13a,K…
GO Molecular Function	GO:0019900	kinase binding	33	1.07E-10	3.73E-07	1.13E-08	1.68E+00	1.03E+02	173	2.67E-02	4.49E-02	46	2.80E-06	9.76E-03	2.12E-04	1.51E+00	7.09E+01	107	355	2.45E-02	3.01E-01	unnamed,unnamed,unnamed,unnamed,unnamed,unnamed,unnamed,unnamed,unnamed,unnamed,unnamed,unnamed,unnamed,unnamed,unnamed,unnamed,unnamed,unnamed,unnamed,unnamed,unnamed,unnamed,unnamed,unnamed,unnamed,unnamed,unnamed,unnamed,unnamed,unnamed,unnamed,unnamed,unnamed,unnamed,unnamed,unnamed,unnamed,unnamed,unnamed,unnamed,unnamed,unnamed,unnamed,unnamed,unnamed,unnamed,unnamed,unnamed,unnamed,unnamed…	Actb,Actg1,Adcy6,Akap7,Ank2,Apc,Axin2,Bad,Bcl10,Bcl2l1,Cabyr,Casp9,Ccnd1,Ccnd2,Ccnd3,Ccne1,Ccnt2,Cd226,Cd4,Cdc6,Cdk5r1,Cdk5rap2,Cdkn2b,Cry2,Ctnnb1,Dact1,Dact2,Dlg1,Dpysl2,Eef1a1,Errfi1,Fbxo5,Fez1,Fgr,Fiz1,Foxo3,Foxo6,Fzd5,Gata6,Gtf2i,Gys1,Hdac4,Ifnar2,Irs1,Irs2,Itgav,Itgb1bp1,Jak2,Jakmip2,Kat2b,Lime1,Lmnb1,Map2k6,Map3k1,Mapk4,Mapk8ip1,Mapt,Marcks,Msn,Nek6,Nek9,Nme1,Npr1,Pam,Pax6,Pebp1,Pick1,Pik3i…
GO Molecular Function	GO:0005524	ATP binding	34	1.88E-10	6.55E-07	1.93E-08	1.29E+00	4.37E+02	565	1.13E-01	1.47E-01	61	1.18E-05	4.13E-02	6.77E-04	1.22E+00	2.98E+02	363	1493	8.30E-02	2.43E-01	unnamed,unnamed,unnamed,unnamed,unnamed,unnamed,unnamed,unnamed,unnamed,unnamed,unnamed,unnamed,unnamed,unnamed,unnamed,unnamed,unnamed,unnamed,unnamed,unnamed,unnamed,unnamed,unnamed,unnamed,unnamed,unnamed,unnamed,unnamed,unnamed,unnamed,unnamed,unnamed,unnamed,unnamed,unnamed,unnamed,unnamed,unnamed,unnamed,unnamed,unnamed,unnamed,unnamed,unnamed,unnamed,unnamed,unnamed,unnamed,unnamed,unnamed…	Aak1,Aatk,Abca1,Abca4,Abcb9,Abcc12,Abcc2,Abcc4,Acacb,Acss1,Actb,Actbl2,Actc1,Actg1,Acvr1,Acvr1c,Adcy10,Adcy6,Adcy8,Adcy9,Adk,Ak1,Ak2,Ak3,Ak5,Akt2,Akt3,Aldh18a1,Alk,Alpk1,Alpk2,Apaf1,Ass1,Atad2b,Atp10a,Atp11b,Atp1a1,Atp2b1,Atp2b2,Atp8b4,Atp8b5,Atp9a,B230120H23Rik,BC030499,Bbs10,Bmp2k,Bmpr1b,Cacna1b,Camk1d,Camk1g,Camk2b,Camk2d,Camkk2,Cbwd1,Cct2,Cct8l1,Cdc6,Cdc7,Cdk1,Cdk14,Cdk17,Cdk18,Cdk19,Cdk4,Cdk…
GO Molecular Function	GO:0032559	adenyl ribonucleotide binding	35	4.99E-10	1.74E-06	4.97E-08	1.28E+00	4.47E+02	573	1.16E-01	1.49E-01	52	3.75E-06	1.31E-02	2.51E-04	1.23E+00	3.03E+02	372	1516	8.51E-02	2.45E-01	unnamed,unnamed,unnamed,unnamed,unnamed,unnamed,unnamed,unnamed,unnamed,unnamed,unnamed,unnamed,unnamed,unnamed,unnamed,unnamed,unnamed,unnamed,unnamed,unnamed,unnamed,unnamed,unnamed,unnamed,unnamed,unnamed,unnamed,unnamed,unnamed,unnamed,unnamed,unnamed,unnamed,unnamed,unnamed,unnamed,unnamed,unnamed,unnamed,unnamed,unnamed,unnamed,unnamed,unnamed,unnamed,unnamed,unnamed,unnamed,unnamed,unnamed…	Aak1,Aatk,Abca1,Abca4,Abcb9,Abcc12,Abcc2,Abcc4,Acacb,Acss1,Actb,Actbl2,Actc1,Actg1,Acvr1,Acvr1c,Adcy10,Adcy6,Adcy8,Adcy9,Adk,Ak1,Ak2,Ak3,Ak5,Akt2,Akt3,Aldh18a1,Alk,Alpk1,Alpk2,Apaf1,Ass1,Atad2b,Atp10a,Atp11b,Atp1a1,Atp2b1,Atp2b2,Atp8b4,Atp8b5,Atp9a,B230120H23Rik,BC030499,Bbs10,Bmp2k,Bmpr1b,Cacna1b,Camk1d,Camk1g,Camk2b,Camk2d,Camkk2,Cbwd1,Cct2,Cct8l1,Cdc6,Cdc7,Cdk1,Cdk14,Cdk17,Cdk18,Cdk19,Cdk4,Cdk…
GO Molecular Function	GO:0030554	adenyl nucleotide binding	36	6.26E-10	2.18E-06	6.07E-08	1.28E+00	4.48E+02	574	1.16E-01	1.49E-01	57	7.34E-06	2.56E-02	4.49E-04	1.22E+00	3.06E+02	373	1531	8.53E-02	2.44E-01	unnamed,unnamed,unnamed,unnamed,unnamed,unnamed,unnamed,unnamed,unnamed,unnamed,unnamed,unnamed,unnamed,unnamed,unnamed,unnamed,unnamed,unnamed,unnamed,unnamed,unnamed,unnamed,unnamed,unnamed,unnamed,unnamed,unnamed,unnamed,unnamed,unnamed,unnamed,unnamed,unnamed,unnamed,unnamed,unnamed,unnamed,unnamed,unnamed,unnamed,unnamed,unnamed,unnamed,unnamed,unnamed,unnamed,unnamed,unnamed,unnamed,unnamed…	Aak1,Aatk,Abca1,Abca4,Abcb9,Abcc12,Abcc2,Abcc4,Acacb,Acss1,Actb,Actbl2,Actc1,Actg1,Acvr1,Acvr1c,Adcy10,Adcy6,Adcy8,Adcy9,Adk,Ak1,Ak2,Ak3,Ak5,Akt2,Akt3,Aldh18a1,Alk,Alpk1,Alpk2,Apaf1,Ass1,Atad2b,Atp10a,Atp11b,Atp1a1,Atp2b1,Atp2b2,Atp8b4,Atp8b5,Atp9a,B230120H23Rik,BC030499,Bbs10,Bmp2k,Bmpr1b,Cacna1b,Camk1d,Camk1g,Camk2b,Camk2d,Camkk2,Cbwd1,Cct2,Cct8l1,Cdc6,Cdc7,Cdk1,Cdk14,Cdk17,Cdk18,Cdk19,Cdk4,Cdk…
GO Molecular Function	GO:0016772	transferase activity, transferring phosphorus-containing groups	37	7.99E-10	2.79E-06	7.53E-08	1.36E+00	2.93E+02	398	7.61E-02	1.03E-01	41	1.01E-06	3.53E-03	8.62E-05	1.31E+00	1.92E+02	252	962	5.76E-02	2.62E-01	unnamed,unnamed,unnamed,unnamed,unnamed,unnamed,unnamed,unnamed,unnamed,unnamed,unnamed,unnamed,unnamed,unnamed,unnamed,unnamed,unnamed,unnamed,unnamed,unnamed,unnamed,unnamed,unnamed,unnamed,unnamed,unnamed,unnamed,unnamed,unnamed,unnamed,unnamed,unnamed,unnamed,unnamed,unnamed,unnamed,unnamed,unnamed,unnamed,unnamed,unnamed,unnamed,unnamed,unnamed,unnamed,unnamed,unnamed,unnamed,unnamed,unnamed…	AI462493,Aak1,Aatk,Acvr1,Acvr1c,Adk,Ak1,Ak2,Ak3,Ak5,Akap12,Akap13,Akap6,Akt2,Akt3,Aldh18a1,Alk,Alpk1,Alpk2,B230120H23Rik,BC030499,Bmp2k,Bmpr1b,Camk1d,Camk1g,Camk2b,Camk2d,Camkk2,Ccdc111,Ccnd1,Ccnd3,Ccne1,Cdc7,Cdk1,Cdk14,Cdk17,Cdk18,Cdk19,Cdk4,Cdk5r1,Cdk8,Cdkl1,Cdkl3,Cdkn1a,Cdkn2b,Cds1,Cept1,Cerk,Chka,Cks2,Clk3,Cmas,Cmpk2,Col4a3bp,Cpne3,Csnk1a1,Csnk1e,Csnk1g2,Csnk1g3,D8Ertd82e,Dapk1,Dclk1,Dclk2,Dd…
GO Molecular Function	GO:0016301	kinase activity	38	4.43E-09	1.54E-05	4.06E-07	1.36E+00	2.66E+02	361	6.89E-02	9.36E-02	26	1.14E-07	3.97E-04	1.53E-05	1.37E+00	1.64E+02	225	822	5.15E-02	2.74E-01	unnamed,unnamed,unnamed,unnamed,unnamed,unnamed,unnamed,unnamed,unnamed,unnamed,unnamed,unnamed,unnamed,unnamed,unnamed,unnamed,unnamed,unnamed,unnamed,unnamed,unnamed,unnamed,unnamed,unnamed,unnamed,unnamed,unnamed,unnamed,unnamed,unnamed,unnamed,unnamed,unnamed,unnamed,unnamed,unnamed,unnamed,unnamed,unnamed,unnamed,unnamed,unnamed,unnamed,unnamed,unnamed,unnamed,unnamed,unnamed,unnamed,unnamed…	AI462493,Aak1,Aatk,Acvr1,Acvr1c,Adk,Ak1,Ak2,Ak3,Ak5,Akap12,Akap13,Akap6,Akt2,Akt3,Aldh18a1,Alk,Alpk1,Alpk2,B230120H23Rik,BC030499,Bmp2k,Bmpr1b,Camk1d,Camk1g,Camk2b,Camk2d,Camkk2,Ccnd1,Ccnd3,Ccne1,Cdc7,Cdk1,Cdk14,Cdk17,Cdk18,Cdk19,Cdk4,Cdk5r1,Cdk8,Cdkl1,Cdkl3,Cdkn1a,Cdkn2b,Cerk,Chka,Cks2,Clk3,Cmpk2,Col4a3bp,Cpne3,Csnk1a1,Csnk1e,Csnk1g2,Csnk1g3,D8Ertd82e,Dapk1,Dclk1,Dclk2,Ddr1,Dgkd,Dgkg,Dgki,Dgkz,D…
GO Molecular Function	GO:0043548	phosphatidylinositol 3-kinase binding	39	4.63E-09	1.62E-05	4.14E-07	4.06E+00	6.40E+00	26	1.66E-03	6.74E-03	116	4.00E-03	1.00E+00	1.20E-01	2.38E+00	4.19E+00	10	21	2.29E-03	4.76E-01	unnamed,unnamed,unnamed,unnamed,unnamed,unnamed,unnamed,unnamed,unnamed,unnamed,unnamed,unnamed,unnamed,unnamed,unnamed,unnamed,unnamed,unnamed,unnamed,unnamed,unnamed,unnamed,unnamed,unnamed,unnamed,unnamed	Calm1,Dab1,Dab2ip,Fyn,Igf1r,Insr,Irs1,Irs2,Pik3ip1,Tyro3
GO Molecular Function	GO:0019904	protein domain specific binding	40	5.79E-09	2.02E-05	5.05E-07	1.45E+00	1.73E+02	251	4.48E-02	6.51E-02	24	7.19E-08	2.51E-04	1.05E-05	1.52E+00	9.16E+01	139	459	3.18E-02	3.03E-01	unnamed,unnamed,unnamed,unnamed,unnamed,unnamed,unnamed,unnamed,unnamed,unnamed,unnamed,unnamed,unnamed,unnamed,unnamed,unnamed,unnamed,unnamed,unnamed,unnamed,unnamed,unnamed,unnamed,unnamed,unnamed,unnamed,unnamed,unnamed,unnamed,unnamed,unnamed,unnamed,unnamed,unnamed,unnamed,unnamed,unnamed,unnamed,unnamed,unnamed,unnamed,unnamed,unnamed,unnamed,unnamed,unnamed,unnamed,unnamed,unnamed,unnamed…	Actn1,Adam19,Afap1,App,Ar,Arhgap26,Arhgap31,Arhgap5,Arhgef4,Atp2b2,Axin2,Baiap2,Baiap2l2,Bcar1,Bcl2,Bcl2l1,Bhlhe40,Cabyr,Cadm1,Calm1,Casp2,Casp9,Cdc5l,Chd8,Cited2,Clcn3,Cradd,Cript,Ctbp1,Ctnnbip1,Ctnnd1,Cul3,Cxadr,Dab1,Dab2ip,Dag1,Dap,Dennd1a,Dock1,Dpysl3,Ehd2,Elmo1,Enah,Enkur,Epb4.1l2,Epha4,Eps15,Evl,Exoc4,Fut8,Fzd1,Fzd3,Fzd4,Fzd5,Fzd7,Fzd9,Grasp,Grid2,Grik5,Hivep1,Hmga2,Hmgb2,Hsp90ab1,Id3,Igsf5…
GO Molecular Function	GO:0005543	phospholipid binding	41	6.58E-09	2.30E-05	5.60E-07	1.42E+00	1.93E+02	275	5.01E-02	7.13E-02	6	6.35E-14	2.22E-10	3.69E-11	1.73E+00	9.36E+01	162	469	3.70E-02	3.45E-01	unnamed,unnamed,unnamed,unnamed,unnamed,unnamed,unnamed,unnamed,unnamed,unnamed,unnamed,unnamed,unnamed,unnamed,unnamed,unnamed,unnamed,unnamed,unnamed,unnamed,unnamed,unnamed,unnamed,unnamed,unnamed,unnamed,unnamed,unnamed,unnamed,unnamed,unnamed,unnamed,unnamed,unnamed,unnamed,unnamed,unnamed,unnamed,unnamed,unnamed,unnamed,unnamed,unnamed,unnamed,unnamed,unnamed,unnamed,unnamed,unnamed,unnamed…	Abr,Acap3,Afap1,Agap1,Akap13,Akt2,Akt3,Amer2,Anln,Anxa2,Anxa3,Anxa5,Apoa1,Arap2,Arap3,Arhgap12,Arhgap21,Arhgap24,Arhgap26,Arhgap32,Arhgef1,Arhgef26,Arhgef28,Arhgef3,Arhgef4,Asap1,Asap2,Asap3,Bad,Baiap2l2,Bdh1,Clvs1,Col4a3bp,Cyth1,Cyth4,Dab1,Dab2ip,Dgkd,Dock10,Dok4,Dok6,Elmo1,Epb4.1,F3,Farp1,Fermt2,Fgd1,Fgd4,Fgd6,Gab1,Gab2,Gas6,Gm5611,Golph3,Hip1,Hip1r,Hmgb1,Hs1bp3,Ing2,Iqsec1,Irs1,Irs2,Irs4,Itgb1…
GO Molecular Function	GO:0016740	transferase activity	42	7.51E-09	2.62E-05	6.24E-07	1.23E+00	5.49E+02	676	1.42E-01	1.75E-01	23	6.17E-08	2.15E-04	9.35E-06	1.24E+00	3.68E+02	457	1841	1.05E-01	2.48E-01	unnamed,unnamed,unnamed,unnamed,unnamed,unnamed,unnamed,unnamed,unnamed,unnamed,unnamed,unnamed,unnamed,unnamed,unnamed,unnamed,unnamed,unnamed,unnamed,unnamed,unnamed,unnamed,unnamed,unnamed,unnamed,unnamed,unnamed,unnamed,unnamed,unnamed,unnamed,unnamed,unnamed,unnamed,unnamed,unnamed,unnamed,unnamed,unnamed,unnamed,unnamed,unnamed,unnamed,unnamed,unnamed,unnamed,unnamed,unnamed,unnamed,unnamed…	A3galt2,A4galt,AI462493,Aak1,Aatk,Abat,Acnat2,Acvr1,Acvr1c,Adk,Agpat3,Agpat4,Agxt2l1,Ak1,Ak2,Ak3,Ak5,Akap12,Akap13,Akap6,Akt2,Akt3,Aldh18a1,Aldh1l1,Alg10b,Alg8,Alk,Alpk1,Alpk2,Art2b,Asmt,Ate1,Aup1,B230120H23Rik,B3galnt1,B3gat1,B3gat2,B3gnt2,B3gnt6,B3gnt9,B4galnt3,B4galnt4,B4galt1,B4galt4,B630005N14Rik,BC030499,Bcat1,Bmp2k,Bmpr1b,Camk1d,Camk1g,Camk2b,Camk2d,Camkk2,Ccdc111,Ccdc126,Ccnd1,Ccnd3,Ccne1…
GO Molecular Function	GO:0005083	small GTPase regulator activity	43	1.02E-08	3.57E-05	8.31E-07	1.61E+00	9.97E+01	160	2.58E-02	4.15E-02	25	8.35E-08	2.91E-04	1.17E-05	1.69E+00	5.33E+01	90	267	2.06E-02	3.37E-01	unnamed,unnamed,unnamed,unnamed,unnamed,unnamed,unnamed,unnamed,unnamed,unnamed,unnamed,unnamed,unnamed,unnamed,unnamed,unnamed,unnamed,unnamed,unnamed,unnamed,unnamed,unnamed,unnamed,unnamed,unnamed,unnamed,unnamed,unnamed,unnamed,unnamed,unnamed,unnamed,unnamed,unnamed,unnamed,unnamed,unnamed,unnamed,unnamed,unnamed,unnamed,unnamed,unnamed,unnamed,unnamed,unnamed,unnamed,unnamed,unnamed,unnamed…	Abr,Acap3,Adrb1,Agap1,Akap13,Arap2,Arap3,Arhgap24,Arhgef1,Arhgef10,Arhgef10l,Arhgef26,Arhgef28,Arhgef3,Arhgef33,Arhgef37,Arhgef4,Arl2bp,Asap1,Asap2,Asap3,Cyth1,Cyth4,D630037F22Rik,Dab2ip,Dennd1a,Dennd1b,Dennd2a,Dennd4b,Dnmbp,Dock10,Ect2,Evi5l,Farp1,Fgd1,Fgd4,Fgd6,Iqsec1,Itgb1bp1,Jun,Kalrn,Kifap3,Kndc1,Map4k3,Map4k4,Mon2,Murc,Ophn1,Plekhg6,Prex1,Psd2,Psd3,Rabgap1,Rabgap1l,Ralbp1,Ralgapa2,Ralgds,Ra…
GO Molecular Function	GO:0004674	protein serine/threonine kinase activity	44	3.16E-08	1.10E-04	2.50E-06	1.49E+00	1.36E+02	203	3.53E-02	5.26E-02	56	4.49E-06	1.57E-02	2.80E-04	1.44E+00	8.96E+01	129	449	2.95E-02	2.87E-01	unnamed,unnamed,unnamed,unnamed,unnamed,unnamed,unnamed,unnamed,unnamed,unnamed,unnamed,unnamed,unnamed,unnamed,unnamed,unnamed,unnamed,unnamed,unnamed,unnamed,unnamed,unnamed,unnamed,unnamed,unnamed,unnamed,unnamed,unnamed,unnamed,unnamed,unnamed,unnamed,unnamed,unnamed,unnamed,unnamed,unnamed,unnamed,unnamed,unnamed,unnamed,unnamed,unnamed,unnamed,unnamed,unnamed,unnamed,unnamed,unnamed,unnamed…	Aak1,Aatk,Acvr1,Acvr1c,Akt2,Akt3,Alpk1,Alpk2,B230120H23Rik,BC030499,Bmp2k,Bmpr1b,Camk1d,Camk1g,Camk2b,Camk2d,Camkk2,Ccnd3,Cdc7,Cdk1,Cdk14,Cdk17,Cdk18,Cdk19,Cdk4,Cdk5r1,Cdk8,Cdkl1,Cdkl3,Clk3,Cpne3,Csnk1a1,Csnk1e,Csnk1g2,Csnk1g3,Dapk1,Dclk1,Dclk2,Dyrk1a,Dyrk1b,Ern1,Fam20c,Gm6327,Gm7168,Grk6,Gsk3b,Gtf2h3,Gtf2h4,Hmga2,Ick,Ikbke,Irak1,Kalrn,Kndc1,Limk2,Lrrk2,Map2k6,Map3k1,Map3k7,Map3k9,Map4k3,Map4k4,M…
GO Molecular Function	GO:0046983	protein dimerization activity	45	4.15E-08	1.45E-04	3.22E-06	1.30E+00	3.19E+02	415	8.27E-02	1.08E-01	34	4.34E-07	1.51E-03	4.45E-05	1.33E+00	1.84E+02	245	922	5.60E-02	2.66E-01	unnamed,unnamed,unnamed,unnamed,unnamed,unnamed,unnamed,unnamed,unnamed,unnamed,unnamed,unnamed,unnamed,unnamed,unnamed,unnamed,unnamed,unnamed,unnamed,unnamed,unnamed,unnamed,unnamed,unnamed,unnamed,unnamed,unnamed,unnamed,unnamed,unnamed,unnamed,unnamed,unnamed,unnamed,unnamed,unnamed,unnamed,unnamed,unnamed,unnamed,unnamed,unnamed,unnamed,unnamed,unnamed,unnamed,unnamed,unnamed,unnamed,unnamed…	1700024P04Rik,Abat,Abcb9,Abtb2,Actn1,Actn4,Acvr1,Add2,Adipor2,Adra1a,Adra2c,Ahr,Ahrr,Arid3a,Arnt2,Arntl,Ascl1,Atg7,Atoh1,Atoh8,B4galt1,Bad,Bcas1,Bcl10,Bcl2,Bcl2l1,Bcl2l11,Bdkrb2,Bhlhe40,Bmp2,Btbd11,Cabyr,Cacybp,Cadm1,Cat,Cav2,Cd2,Cd4,Cdh13,Cebpb,Cebpg,Celsr1,Cenpf,Chka,Cpox,Ctbp1,Cubn,Dgkd,Dmrt1,Dmrta1,Dscaml1,Dst,E2f8,Ebf2,Ebf3,Ect2,Egfr,Epas1,Fbxw11,Foxp1,Fzd4,Fzd9,Gars,Gca,Gch1,Gclc,Gclm,Gdf6,…
GO Molecular Function	GO:0016773	phosphotransferase activity, alcohol group as acceptor	46	7.45E-08	2.60E-04	5.65E-06	1.35E+00	2.39E+02	322	6.20E-02	8.35E-02	37	7.20E-07	2.51E-03	6.79E-05	1.37E+00	1.44E+02	197	720	4.50E-02	2.74E-01	unnamed,unnamed,unnamed,unnamed,unnamed,unnamed,unnamed,unnamed,unnamed,unnamed,unnamed,unnamed,unnamed,unnamed,unnamed,unnamed,unnamed,unnamed,unnamed,unnamed,unnamed,unnamed,unnamed,unnamed,unnamed,unnamed,unnamed,unnamed,unnamed,unnamed,unnamed,unnamed,unnamed,unnamed,unnamed,unnamed,unnamed,unnamed,unnamed,unnamed,unnamed,unnamed,unnamed,unnamed,unnamed,unnamed,unnamed,unnamed,unnamed,unnamed…	Aak1,Aatk,Acvr1,Acvr1c,Adk,Akt2,Akt3,Alk,Alpk1,Alpk2,B230120H23Rik,BC030499,Bmp2k,Bmpr1b,Camk1d,Camk1g,Camk2b,Camk2d,Camkk2,Ccnd1,Ccnd3,Cdc7,Cdk1,Cdk14,Cdk17,Cdk18,Cdk19,Cdk4,Cdk5r1,Cdk8,Cdkl1,Cdkl3,Cdkn1a,Cerk,Chka,Clk3,Cpne3,Csnk1a1,Csnk1e,Csnk1g2,Csnk1g3,D8Ertd82e,Dapk1,Dclk1,Dclk2,Ddr1,Dgkd,Dgkg,Dgki,Dgkz,Dguok,Dyrk1a,Dyrk1b,Egfr,Epha4,Epha5,Ephb1,Ephb2,Ephb3,Ern1,Etnk1,Fam20c,Fastkd2,Fgfr1,F…
GO Molecular Function	GO:0003779	actin binding	47	1.07E-07	3.72E-04	7.92E-06	1.53E+00	1.10E+02	168	2.85E-02	4.36E-02	63	1.38E-05	4.82E-02	7.65E-04	1.48E+00	6.75E+01	100	338	2.29E-02	2.96E-01	unnamed,unnamed,unnamed,unnamed,unnamed,unnamed,unnamed,unnamed,unnamed,unnamed,unnamed,unnamed,unnamed,unnamed,unnamed,unnamed,unnamed,unnamed,unnamed,unnamed,unnamed,unnamed,unnamed,unnamed,unnamed,unnamed,unnamed,unnamed,unnamed,unnamed,unnamed,unnamed,unnamed,unnamed,unnamed,unnamed,unnamed,unnamed,unnamed,unnamed,unnamed,unnamed,unnamed,unnamed,unnamed,unnamed,unnamed,unnamed,unnamed,unnamed…	Actn1,Actn4,Add2,Add3,Afap1,Aif1l,Ajuba,Anln,Antxr1,Arpc1a,Arpc1b,Arpc4,Cap2,Capza3,Cfl2,Cnn3,Coro1c,Coro2b,Cotl1,Daam1,Dag1,Dbn1,Diap1,Diap3,Dst,Egfr,Enah,Enc1,Epb4.1,Epb4.1l2,Eps8,Evl,Fgd4,Fhl3,Flnb,Fmnl2,Fmnl3,Fscn1,Gas7,Gc,Hip1,Hip1r,Ino80,Inppl1,Lima1,Limch1,Macf1,Marcks,Marcksl1,Mical2,Mical3,Mprip,Msn,Mtss1,Mtss1l,Myh10,Myh13,Myh14,Myh9,Myl3,Myo10,Myo1d,Myo1e,Myo1g,Myo6,Nf2,Ophn1,Panx1,Par…
GO Molecular Function	GO:0004672	protein kinase activity	48	1.15E-07	4.00E-04	8.34E-06	1.37E+00	2.06E+02	283	5.35E-02	7.34E-02	28	1.60E-07	5.60E-04	2.00E-05	1.43E+00	1.21E+02	173	605	3.96E-02	2.86E-01	unnamed,unnamed,unnamed,unnamed,unnamed,unnamed,unnamed,unnamed,unnamed,unnamed,unnamed,unnamed,unnamed,unnamed,unnamed,unnamed,unnamed,unnamed,unnamed,unnamed,unnamed,unnamed,unnamed,unnamed,unnamed,unnamed,unnamed,unnamed,unnamed,unnamed,unnamed,unnamed,unnamed,unnamed,unnamed,unnamed,unnamed,unnamed,unnamed,unnamed,unnamed,unnamed,unnamed,unnamed,unnamed,unnamed,unnamed,unnamed,unnamed,unnamed…	Aak1,Aatk,Acvr1,Acvr1c,Akt2,Akt3,Alk,Alpk1,Alpk2,B230120H23Rik,BC030499,Bmp2k,Bmpr1b,Camk1d,Camk1g,Camk2b,Camk2d,Camkk2,Ccnd1,Ccnd3,Cdc7,Cdk1,Cdk14,Cdk17,Cdk18,Cdk19,Cdk4,Cdk5r1,Cdk8,Cdkl1,Cdkl3,Cdkn1a,Clk3,Cpne3,Csnk1a1,Csnk1e,Csnk1g2,Csnk1g3,D8Ertd82e,Dapk1,Dclk1,Dclk2,Ddr1,Dyrk1a,Dyrk1b,Egfr,Epha4,Epha5,Ephb1,Ephb2,Ephb3,Ern1,Fam20c,Fastkd2,Fgfr1,Fgfr2,Fgfr3,Fgr,Flt1,Fyn,Gm6327,Gm7168,Grk6,Gsk…
GO Molecular Function	GO:0008289	lipid binding	49	1.68E-07	5.85E-04	1.19E-05	1.33E+00	2.51E+02	333	6.51E-02	8.64E-02	15	4.91E-11	1.71E-07	1.14E-08	1.51E+00	1.40E+02	211	700	4.83E-02	3.01E-01	unnamed,unnamed,unnamed,unnamed,unnamed,unnamed,unnamed,unnamed,unnamed,unnamed,unnamed,unnamed,unnamed,unnamed,unnamed,unnamed,unnamed,unnamed,unnamed,unnamed,unnamed,unnamed,unnamed,unnamed,unnamed,unnamed,unnamed,unnamed,unnamed,unnamed,unnamed,unnamed,unnamed,unnamed,unnamed,unnamed,unnamed,unnamed,unnamed,unnamed,unnamed,unnamed,unnamed,unnamed,unnamed,unnamed,unnamed,unnamed,unnamed,unnamed…	Abr,Acap3,Acbd6,Acot11,Afap1,Agap1,Akap13,Akt2,Akt3,Aldh1a2,Amer2,Amer3,Anln,Anxa2,Anxa3,Anxa5,Apoa1,Apol6,Apol8,Apold1,Ar,Arap2,Arap3,Arhgap12,Arhgap21,Arhgap24,Arhgap26,Arhgap32,Arhgef1,Arhgef26,Arhgef28,Arhgef3,Arhgef4,Asap1,Asap2,Asap3,Atp5g2,Atp5o,Bad,Baiap2l2,Bdh1,Calb1,Clip3,Clvs1,Col4a3bp,Cyp26a1,Cyth1,Cyth4,Dab1,Dab2ip,Dgkd,Dock10,Dok4,Dok6,Elmo1,Epb4.1,Epn2,Esrrb,Esrrg,F3,Fabp7,Farp1,Fe…
GO Molecular Function	GO:0017111	nucleoside-triphosphatase activity	50	2.21E-07	7.72E-04	1.54E-05	1.37E+00	1.94E+02	267	5.04E-02	6.92E-02	310	4.93E-02	1.00E+00	5.55E-01	1.12E+00	1.47E+02	165	735	3.77E-02	2.24E-01	unnamed,unnamed,unnamed,unnamed,unnamed,unnamed,unnamed,unnamed,unnamed,unnamed,unnamed,unnamed,unnamed,unnamed,unnamed,unnamed,unnamed,unnamed,unnamed,unnamed,unnamed,unnamed,unnamed,unnamed,unnamed,unnamed,unnamed,unnamed,unnamed,unnamed,unnamed,unnamed,unnamed,unnamed,unnamed,unnamed,unnamed,unnamed,unnamed,unnamed,unnamed,unnamed,unnamed,unnamed,unnamed,unnamed,unnamed,unnamed,unnamed,unnamed…	Abca1,Abca4,Abcb9,Abcc12,Abcc2,Abcc4,Actc1,Agap1,Arl3,Arl4a,Atad2b,Atf7ip,Atl1,Atl2,Atp10a,Atp11b,Atp1a1,Atp1b1,Atp2b1,Atp2b2,Atp5j,Atp5o,Atp6ap1l,Atp6v1c1,Atp6v1e2,Atp6v1g3,Atp6v1h,Atp8b4,Atp8b5,Atp9a,Cdc6,Cgnl1,Chd1,Chd2,Chd5,Chd6,Chd7,Chd8,Chd9,Clpb,Cpox,Ddx11,Ddx20,Ddx3x,Ddx46,Ddx5,Ddx54,Ddx59,Dhx16,Dhx35,Dhx36,Dhx38,Dhx8,Dhx9,Diras2,Dnahc14,Dnahc17,Dnahc5,Dnaic1,Dnaic2,Dqx1,Dync1i2,Dynlrb2,E…
GO Molecular Function	GO:0016462	pyrophosphatase activity	51	2.27E-07	7.93E-04	1.56E-05	1.36E+00	2.05E+02	279	5.31E-02	7.24E-02	234	2.89E-02	1.00E+00	4.30E-01	1.14E+00	1.55E+02	176	774	4.02E-02	2.27E-01	unnamed,unnamed,unnamed,unnamed,unnamed,unnamed,unnamed,unnamed,unnamed,unnamed,unnamed,unnamed,unnamed,unnamed,unnamed,unnamed,unnamed,unnamed,unnamed,unnamed,unnamed,unnamed,unnamed,unnamed,unnamed,unnamed,unnamed,unnamed,unnamed,unnamed,unnamed,unnamed,unnamed,unnamed,unnamed,unnamed,unnamed,unnamed,unnamed,unnamed,unnamed,unnamed,unnamed,unnamed,unnamed,unnamed,unnamed,unnamed,unnamed,unnamed…	Abca1,Abca4,Abcb9,Abcc12,Abcc2,Abcc4,Actc1,Agap1,Arl3,Arl4a,Atad2b,Atf7ip,Atl1,Atl2,Atp10a,Atp11b,Atp1a1,Atp1b1,Atp2b1,Atp2b2,Atp5j,Atp5o,Atp6ap1l,Atp6v1c1,Atp6v1e2,Atp6v1g3,Atp6v1h,Atp8b4,Atp8b5,Atp9a,Cdc6,Cgnl1,Chd1,Chd2,Chd5,Chd6,Chd7,Chd8,Chd9,Clpb,Cpox,Dcp2,Ddx11,Ddx20,Ddx3x,Ddx46,Ddx5,Ddx54,Ddx59,Dhx16,Dhx35,Dhx36,Dhx38,Dhx8,Dhx9,Diras2,Dnahc14,Dnahc17,Dnahc5,Dnaic1,Dnaic2,Dqx1,Dync1i2,Dynl…
GO Molecular Function	GO:0016818	hydrolase activity, acting on acid anhydrides, in phosphorus-containing anhydrides	52	2.34E-07	8.17E-04	1.57E-05	1.36E+00	2.06E+02	280	5.33E-02	7.26E-02	217	2.68E-02	1.00E+00	4.31E-01	1.14E+00	1.55E+02	177	777	4.05E-02	2.28E-01	unnamed,unnamed,unnamed,unnamed,unnamed,unnamed,unnamed,unnamed,unnamed,unnamed,unnamed,unnamed,unnamed,unnamed,unnamed,unnamed,unnamed,unnamed,unnamed,unnamed,unnamed,unnamed,unnamed,unnamed,unnamed,unnamed,unnamed,unnamed,unnamed,unnamed,unnamed,unnamed,unnamed,unnamed,unnamed,unnamed,unnamed,unnamed,unnamed,unnamed,unnamed,unnamed,unnamed,unnamed,unnamed,unnamed,unnamed,unnamed,unnamed,unnamed…	Abca1,Abca4,Abcb9,Abcc12,Abcc2,Abcc4,Actc1,Acyp2,Agap1,Arl3,Arl4a,Atad2b,Atf7ip,Atl1,Atl2,Atp10a,Atp11b,Atp1a1,Atp1b1,Atp2b1,Atp2b2,Atp5j,Atp5o,Atp6ap1l,Atp6v1c1,Atp6v1e2,Atp6v1g3,Atp6v1h,Atp8b4,Atp8b5,Atp9a,Cdc6,Cgnl1,Chd1,Chd2,Chd5,Chd6,Chd7,Chd8,Chd9,Clpb,Cpox,Dcp2,Ddx11,Ddx20,Ddx3x,Ddx46,Ddx5,Ddx54,Ddx59,Dhx16,Dhx35,Dhx36,Dhx38,Dhx8,Dhx9,Diras2,Dnahc14,Dnahc17,Dnahc5,Dnaic1,Dnaic2,Dqx1,Dync1i…
GO Molecular Function	GO:0016429	tRNA (adenine-N1-)-methyltransferase activity	53	2.75E-07	9.60E-04	1.81E-05	7.81E+01	5.12E-02	4	1.33E-05	1.04E-03	594	2.00E-01	1.00E+00	1.00E+00	5.01E+00	2.00E-01	1	1	2.29E-04	1.00E+00	unnamed,unnamed,unnamed,unnamed	Trmt61a
GO Molecular Function	GO:0005085	guanyl-nucleotide exchange factor activity	54	3.43E-07	1.20E-03	2.22E-05	1.65E+00	6.90E+01	114	1.79E-02	2.96E-02	40	8.94E-07	3.12E-03	7.79E-05	1.75E+00	3.83E+01	67	192	1.53E-02	3.49E-01	unnamed,unnamed,unnamed,unnamed,unnamed,unnamed,unnamed,unnamed,unnamed,unnamed,unnamed,unnamed,unnamed,unnamed,unnamed,unnamed,unnamed,unnamed,unnamed,unnamed,unnamed,unnamed,unnamed,unnamed,unnamed,unnamed,unnamed,unnamed,unnamed,unnamed,unnamed,unnamed,unnamed,unnamed,unnamed,unnamed,unnamed,unnamed,unnamed,unnamed,unnamed,unnamed,unnamed,unnamed,unnamed,unnamed,unnamed,unnamed,unnamed,unnamed…	4930596D02Rik,Abr,Adrb1,Akap13,Arhgef1,Arhgef10,Arhgef10l,Arhgef26,Arhgef28,Arhgef3,Arhgef33,Arhgef37,Arhgef4,Bcar3,Chrm3,Cyth1,Cyth4,Dennd1a,Dennd1b,Dennd2a,Dennd4b,Dnmbp,Dock1,Dock10,Ect2,Eif2b1,Farp1,Fgd1,Fgd4,Fgd6,Gapvd1,Iqsec1,Kalrn,Kifap3,Kndc1,Lamtor1,Mon2,Plce1,Plekhg6,Prex1,Psd2,Psd3,Ralgds,Ralgps1,Ralgps2,Rapgef3,Rapgef4,Rapgef5,Rapgef6,Rasgef1b,Rasgrf1,Rasgrp1,Rgl1,Ric8,Ric8b,Sbf2,Serg…
GO Molecular Function	GO:0003682	chromatin binding	55	6.38E-07	2.23E-03	4.05E-05	1.43E+00	1.42E+02	202	3.67E-02	5.24E-02	62	1.27E-05	4.43E-02	7.14E-04	1.47E+00	7.23E+01	106	362	2.42E-02	2.93E-01	unnamed,unnamed,unnamed,unnamed,unnamed,unnamed,unnamed,unnamed,unnamed,unnamed,unnamed,unnamed,unnamed,unnamed,unnamed,unnamed,unnamed,unnamed,unnamed,unnamed,unnamed,unnamed,unnamed,unnamed,unnamed,unnamed,unnamed,unnamed,unnamed,unnamed,unnamed,unnamed,unnamed,unnamed,unnamed,unnamed,unnamed,unnamed,unnamed,unnamed,unnamed,unnamed,unnamed,unnamed,unnamed,unnamed,unnamed,unnamed,unnamed,unnamed…	Actl6a,Ajuba,Arid1a,Arid3a,Arid5a,Atoh1,Barx2,Bcl6,Cbx4,Cdc5l,Cdc6,Chd1,Chd6,Chd7,Cited2,Cramp1l,Creb3l1,Ctnnb1,Cux1,Dlx1,Dlx2,Dmrt1,Dmtf1,Dnajc1,Dnmt3a,Egfr,Elmsan1,Ep300,Eya3,Fli1,Foxp1,Gata6,Gli2,Gm10282,Grip1,Hcfc1,Hdgfrp2,Hdgfrp3,Hinfp,Hira,Hmga2,Hmgn3,Jarid2,Jdp2,Loxl2,Maz,Mbd5,Mbd6,Mcmbp,Mef2c,Meis1,Mitf,Mkrn1,Mll1,Mnt,Mysm1,Ncoa2,Ncoa3,Ncor2,Notch1,Pax6,Pitx2,Polg,Ppargc1a,Ppp2r3a,Prkcb,R…
GO Molecular Function	GO:0000982	RNA polymerase II core promoter proximal region sequence-specific DNA binding transcription factor activity	56	8.19E-07	2.86E-03	5.10E-05	1.71E+00	5.49E+01	94	1.42E-02	2.44E-02	35	4.91E-07	1.71E-03	4.90E-05	2.13E+00	1.88E+01	40	94	9.15E-03	4.26E-01	unnamed,unnamed,unnamed,unnamed,unnamed,unnamed,unnamed,unnamed,unnamed,unnamed,unnamed,unnamed,unnamed,unnamed,unnamed,unnamed,unnamed,unnamed,unnamed,unnamed,unnamed,unnamed,unnamed,unnamed,unnamed,unnamed,unnamed,unnamed,unnamed,unnamed,unnamed,unnamed,unnamed,unnamed,unnamed,unnamed,unnamed,unnamed,unnamed,unnamed,unnamed,unnamed,unnamed,unnamed,unnamed,unnamed,unnamed,unnamed,unnamed,unnamed…	Arntl,Bach1,Bhlhe40,Btg2,Cebpb,Creb3l1,Creb5,Egr1,Epas1,Foxo1,Glis2,Hes1,Hey1,Hmga2,Jun,Mef2c,Nacc2,Nfib,Nr4a1,Nr4a3,Pbx1,Pitx2,Pou4f1,Snai1,Sox11,Sox12,Sox4,Sox9,Sp3,Tcf4,Tfap4,Trp53,Trp63,Wt1,Ylpm1,Zbtb20,Zbtb20,Zfat,Zfp90,Zfpm1
GO Molecular Function	GO:0016817	hydrolase activity, acting on acid anhydrides	57	9.63E-07	3.36E-03	5.89E-05	1.34E+00	2.10E+02	281	5.45E-02	7.29E-02	267	3.96E-02	1.00E+00	5.17E-01	1.13E+00	1.58E+02	178	791	4.07E-02	2.25E-01	unnamed,unnamed,unnamed,unnamed,unnamed,unnamed,unnamed,unnamed,unnamed,unnamed,unnamed,unnamed,unnamed,unnamed,unnamed,unnamed,unnamed,unnamed,unnamed,unnamed,unnamed,unnamed,unnamed,unnamed,unnamed,unnamed,unnamed,unnamed,unnamed,unnamed,unnamed,unnamed,unnamed,unnamed,unnamed,unnamed,unnamed,unnamed,unnamed,unnamed,unnamed,unnamed,unnamed,unnamed,unnamed,unnamed,unnamed,unnamed,unnamed,unnamed…	Abca1,Abca4,Abcb9,Abcc12,Abcc2,Abcc4,Actc1,Acyp2,Agap1,Arl3,Arl4a,Atad2b,Atf7ip,Atl1,Atl2,Atp10a,Atp11b,Atp1a1,Atp1b1,Atp2b1,Atp2b2,Atp5j,Atp5o,Atp6ap1l,Atp6v1c1,Atp6v1e2,Atp6v1g3,Atp6v1h,Atp8b4,Atp8b5,Atp9a,Cdc6,Cgnl1,Chd1,Chd2,Chd5,Chd6,Chd7,Chd8,Chd9,Clpb,Cpox,Dcp2,Ddx11,Ddx20,Ddx3x,Ddx46,Ddx5,Ddx54,Ddx59,Dhx16,Dhx35,Dhx36,Dhx38,Dhx8,Dhx9,Diras2,Dnahc14,Dnahc17,Dnahc5,Dnaic1,Dnaic2,Dqx1,Dync1i…
GO Molecular Function	GO:0015631	tubulin binding	58	1.01E-06	3.53E-03	6.08E-05	1.65E+00	6.44E+01	106	1.67E-02	2.75E-02	85	4.52E-04	1.00E+00	1.86E-02	1.51E+00	3.91E+01	59	196	1.35E-02	3.01E-01	unnamed,unnamed,unnamed,unnamed,unnamed,unnamed,unnamed,unnamed,unnamed,unnamed,unnamed,unnamed,unnamed,unnamed,unnamed,unnamed,unnamed,unnamed,unnamed,unnamed,unnamed,unnamed,unnamed,unnamed,unnamed,unnamed,unnamed,unnamed,unnamed,unnamed,unnamed,unnamed,unnamed,unnamed,unnamed,unnamed,unnamed,unnamed,unnamed,unnamed,unnamed,unnamed,unnamed,unnamed,unnamed,unnamed,unnamed,unnamed,unnamed,unnamed…	1110008J03Rik,Agbl1,Agtpbp1,Apc,Apc2,Arl3,Arl4c,Arl8b,B4galt1,Bcl2l11,Camsap1,Casc1,Ccser2,Cdk5rap2,Clasp2,Clip1,Clip3,Cnn3,Dag1,Dst,Fez1,Fyn,Htt,Ino80,Jakmip2,Kif13a,Kif14,Kif16b,Kif1b,Kif23,Kif26b,Kif5b,Kif5c,Kifc3,Lrrk2,Macf1,Map10,Map1b,Map2,Map6,Mapre1,Mapre2,Mapre3,Mapt,Mast2,Ncald,Ndel1,Ndrg1,Nme1,Psrc1,Rgs14,Sgip1,Spag5,Spast,Sybu,Tppp3,Traf3ip1,Trpv4,Vps41
GO Molecular Function	GO:0003723	RNA binding	59	1.29E-06	4.52E-03	7.66E-05	1.32E+00	2.22E+02	294	5.77E-02	7.62E-02	585	1.94E-01	1.00E+00	1.00E+00	1.06E+00	1.76E+02	186	879	4.25E-02	2.12E-01	unnamed,unnamed,unnamed,unnamed,unnamed,unnamed,unnamed,unnamed,unnamed,unnamed,unnamed,unnamed,unnamed,unnamed,unnamed,unnamed,unnamed,unnamed,unnamed,unnamed,unnamed,unnamed,unnamed,unnamed,unnamed,unnamed,unnamed,unnamed,unnamed,unnamed,unnamed,unnamed,unnamed,unnamed,unnamed,unnamed,unnamed,unnamed,unnamed,unnamed,unnamed,unnamed,unnamed,unnamed,unnamed,unnamed,unnamed,unnamed,unnamed,unnamed…	2810006K23Rik,2810403A07Rik,Abt1,Actn1,Adar,Adarb2,Ago1,Ago2,Ankrd17,Aqr,Arhgef28,Ascc1,Atxn1,Brca1,C130057N11Rik,C1d,Cbx4,Cbx6,Cbx8,Cdc5l,Cdkn2aip,Celf4,Cnot8,Cpeb4,Crnkl1,Cryz,Cstf2t,Ctif,Cwc15,Dcp2,Ddx11,Ddx3x,Ddx46,Ddx5,Ddx54,Ddx59,Denr,Dhx36,Dhx8,Dhx9,Dis3l2,Dlx2,Dnmt1,Eef1a1,Eftud1,Eif2a,Eif2b1,Eif3g,Eif3h,Eif3j2,Eif4e,Eif4e3,Eif4g2,Eif4g3,Eif5a,Endou,Eral1,Eri1,Etf1,Exosc9,Eya1,Fam120a,Far…
GO Molecular Function	GO:0016538	cyclin-dependent protein serine/threonine kinase regulator activity	60	1.44E-06	5.04E-03	8.40E-05	3.79E+00	5.02E+00	19	1.30E-03	4.93E-03	109	2.45E-03	1.00E+00	7.85E-02	2.40E+00	4.59E+00	11	23	2.52E-03	4.78E-01	unnamed,unnamed,unnamed,unnamed,unnamed,unnamed,unnamed,unnamed,unnamed,unnamed,unnamed,unnamed,unnamed,unnamed,unnamed,unnamed,unnamed,unnamed,unnamed	Cables1,Casp3,Ccnd1,Ccne1,Ccni,Cdkn1a,Cdkn1b,Cdkn2b,Cks2,Hexim2,Kat2b
GO Molecular Function	GO:0005525	GTP binding	61	2.06E-06	7.19E-03	1.18E-04	1.52E+00	9.02E+01	137	2.34E-02	3.55E-02	175	1.46E-02	1.00E+00	2.92E-01	1.24E+00	7.45E+01	92	373	2.10E-02	2.47E-01	unnamed,unnamed,unnamed,unnamed,unnamed,unnamed,unnamed,unnamed,unnamed,unnamed,unnamed,unnamed,unnamed,unnamed,unnamed,unnamed,unnamed,unnamed,unnamed,unnamed,unnamed,unnamed,unnamed,unnamed,unnamed,unnamed,unnamed,unnamed,unnamed,unnamed,unnamed,unnamed,unnamed,unnamed,unnamed,unnamed,unnamed,unnamed,unnamed,unnamed,unnamed,unnamed,unnamed,unnamed,unnamed,unnamed,unnamed,unnamed,unnamed,unnamed…	4930544G11Rik,Agap1,Ak3,Arhgap5,Arl15,Arl3,Arl4a,Arl4c,Arl5b,Arl8a,Arl8b,Atl1,Atl2,Diras2,Eef1a1,Eftud1,Ehd2,Eif2b1,Eral1,Gbp3,Gch1,Gimap3,Glud1,Gm266,Gm4951,Gna12,Gna13,Gna14,Gnal,Gnao1,Gnaq,Gtpbp1,Gucy1b3,Gucy2f,Insr,Lrrk2,Mfn1,Mmaa,Nme1,Nmur2,Npr1,Nudt2,Ola1,Opa1,Pck2,Rab1,Rab11a,Rab17,Rab18,Rab20,Rab2a,Rab31,Rab34,Rab39b,Rab3a,Rab3c,Rab40b,Rab40c,Rab4a,Rab5a,Rab6a,Rab8a,Rab8b,Rab9,Rap2a,Rap2b…
GO Molecular Function	GO:0008047	enzyme activator activity	62	2.12E-06	7.40E-03	1.19E-04	1.44E+00	1.21E+02	174	3.13E-02	4.51E-02	59	9.16E-06	3.20E-02	5.42E-04	1.50E+00	6.69E+01	100	335	2.29E-02	2.99E-01	unnamed,unnamed,unnamed,unnamed,unnamed,unnamed,unnamed,unnamed,unnamed,unnamed,unnamed,unnamed,unnamed,unnamed,unnamed,unnamed,unnamed,unnamed,unnamed,unnamed,unnamed,unnamed,unnamed,unnamed,unnamed,unnamed,unnamed,unnamed,unnamed,unnamed,unnamed,unnamed,unnamed,unnamed,unnamed,unnamed,unnamed,unnamed,unnamed,unnamed,unnamed,unnamed,unnamed,unnamed,unnamed,unnamed,unnamed,unnamed,unnamed,unnamed…	Abr,Acap3,Adc,Agap1,Apaf1,Apoa1,App,Arap2,Arap3,Arhgap11a,Arhgap12,Arhgap18,Arhgap19,Arhgap21,Arhgap24,Arhgap26,Arhgap31,Arhgap32,Arhgap5,Arhgap8,Arhgef1,Asap1,Asap2,Asap3,Axin2,Azin1,Bad,Bcl10,Bmp2,Calm1,Cdk5r1,Cdkn1a,Cdkn1b,Ctsc,Cyb5b,D630037F22Rik,Dab2ip,Dnajc24,Ect2,Evi5l,Fn1,Gapvd1,Gas6,Gnaq,Gtf2f1,Guca2a,Itgb1bp1,Jun,Lrrk2,Malt1,Murc,Ophn1,Pcolce2,Pik3ca,Plcb1,Plekhg6,Prkag2,Prkcd,Prkce,Psm…
GO Molecular Function	GO:0000988	protein binding transcription factor activity	63	2.45E-06	8.56E-03	1.36E-04	1.39E+00	1.52E+02	211	3.95E-02	5.47E-02	21	3.67E-09	1.28E-05	6.09E-07	1.63E+00	7.53E+01	123	377	2.81E-02	3.26E-01	unnamed,unnamed,unnamed,unnamed,unnamed,unnamed,unnamed,unnamed,unnamed,unnamed,unnamed,unnamed,unnamed,unnamed,unnamed,unnamed,unnamed,unnamed,unnamed,unnamed,unnamed,unnamed,unnamed,unnamed,unnamed,unnamed,unnamed,unnamed,unnamed,unnamed,unnamed,unnamed,unnamed,unnamed,unnamed,unnamed,unnamed,unnamed,unnamed,unnamed,unnamed,unnamed,unnamed,unnamed,unnamed,unnamed,unnamed,unnamed,unnamed,unnamed…	Aebp2,Ajuba,Ankrd1,Arid5b,Arl2bp,Arntl,Ascl1,Asxl1,Atf7ip,Bcl10,Bcor,Bhlhe40,Birc2,Brd7,C1d,Cbfa2t2,Cbfb,Ccar1,Cdyl,Cited2,Creb1,Crtc2,Cry2,Ctbp1,Ctnnb1,Ddx5,Ddx54,Dnmt3b,Dyrk1b,E2f8,Eid1,Elk3,Eny2,Ep300,Erf,Esrrb,Foxo1,Grip1,Hcfc1,Hdac4,Hdac4,Hdac9,Hes6,Hey1,Hinfp,Hmga2,Jazf1,Jun,Kat2b,Klf4,Ldb2,Limd1,Lmcd1,Loxl2,Lpin1,Maml2,Maml3,Med10,Med13l,Med14,Med16,Med31,Med4,Med6,Meis2,Mll5,Mysm1,Nacc2,N…
GO Molecular Function	GO:0005088	Ras guanyl-nucleotide exchange factor activity	64	2.88E-06	1.01E-02	1.57E-04	1.78E+00	4.22E+01	75	1.09E-02	1.95E-02	53	3.85E-06	1.34E-02	2.53E-04	1.94E+00	2.22E+01	43	111	9.83E-03	3.87E-01	unnamed,unnamed,unnamed,unnamed,unnamed,unnamed,unnamed,unnamed,unnamed,unnamed,unnamed,unnamed,unnamed,unnamed,unnamed,unnamed,unnamed,unnamed,unnamed,unnamed,unnamed,unnamed,unnamed,unnamed,unnamed,unnamed,unnamed,unnamed,unnamed,unnamed,unnamed,unnamed,unnamed,unnamed,unnamed,unnamed,unnamed,unnamed,unnamed,unnamed,unnamed,unnamed,unnamed,unnamed,unnamed,unnamed,unnamed,unnamed,unnamed,unnamed…	Abr,Adrb1,Akap13,Arhgef1,Arhgef10,Arhgef10l,Arhgef26,Arhgef28,Arhgef3,Arhgef33,Arhgef37,Arhgef4,Dennd1a,Dennd1b,Dennd2a,Dennd4b,Dnmbp,Dock10,Ect2,Farp1,Fgd1,Fgd4,Fgd6,Kalrn,Kifap3,Kndc1,Plekhg6,Prex1,Rapgef3,Rapgef4,Rapgef5,Rasgef1b,Rasgrf1,Sbf2,Sergef,Sos1,Spata13,St5,Tiam1,Tiam2,Trio,Vav2,Vav3
GO Molecular Function	GO:0043565	sequence-specific DNA binding	65	4.06E-06	1.42E-02	2.18E-04	1.25E+00	3.11E+02	390	8.08E-02	1.01E-01	16	1.95E-10	6.81E-07	4.26E-08	1.49E+00	1.43E+02	212	714	4.85E-02	2.97E-01	unnamed,unnamed,unnamed,unnamed,unnamed,unnamed,unnamed,unnamed,unnamed,unnamed,unnamed,unnamed,unnamed,unnamed,unnamed,unnamed,unnamed,unnamed,unnamed,unnamed,unnamed,unnamed,unnamed,unnamed,unnamed,unnamed,unnamed,unnamed,unnamed,unnamed,unnamed,unnamed,unnamed,unnamed,unnamed,unnamed,unnamed,unnamed,unnamed,unnamed,unnamed,unnamed,unnamed,unnamed,unnamed,unnamed,unnamed,unnamed,unnamed,unnamed…	AW822073,Adnp2,Ahr,Ar,Ascl1,Atf1,Atf7,Atf7,Atoh1,Bach1,Bach2,Barx2,Bcl2,Bcl6,Cebpb,Cebpg,Cers5,Cers6,Creb1,Creb3l1,Creb3l2,Creb5,Crebl2,Crip1,Csrnp1,Csrnp3,Cux1,Dbx1,Dbx2,Ddit3,Dlx1,Dlx2,Dmrt1,Dmrta1,Dnmt1,Dnmt3a,Duxbl3,Egr1,Ehf,Elf2,Elf5,Elk3,Emx2,En1,Epas1,Erf,Erg,Esrrb,Esrrg,Ets1,Ets2,Etv1,Etv4,Etv5,Fli1,Fos,Foxb1,Foxj3,Foxk1,Foxn2,Foxn3,Foxo1,Foxo3,Foxo6,Foxp1,Gata6,Gatad2b,Gli2,Gm5294,Gm8214…
GO Molecular Function	GO:0046872	metal ion binding	66	7.23E-06	2.52E-02	3.82E-04	1.11E+00	1.16E+03	1282	3.00E-01	3.32E-01	36	5.59E-07	1.95E-03	5.42E-05	1.14E+00	7.75E+02	887	3882	2.03E-01	2.28E-01	unnamed,unnamed,unnamed,unnamed,unnamed,unnamed,unnamed,unnamed,unnamed,unnamed,unnamed,unnamed,unnamed,unnamed,unnamed,unnamed,unnamed,unnamed,unnamed,unnamed,unnamed,unnamed,unnamed,unnamed,unnamed,unnamed,unnamed,unnamed,unnamed,unnamed,unnamed,unnamed,unnamed,unnamed,unnamed,unnamed,unnamed,unnamed,unnamed,unnamed,unnamed,unnamed,unnamed,unnamed,unnamed,unnamed,unnamed,unnamed,unnamed,unnamed…	2010111I01Rik,A3galt2,Acacb,Acap3,Aco2,Actn1,Actn4,Acvr1,Acvr1c,Adam19,Adam29,Adam30,Adamts12,Adamts14,Adamts17,Adamts20,Adamts3,Adamts4,Adamts6,Adamts9,Adamtsl3,Adar,Adarb2,Adcy10,Adcy6,Adcy8,Adcy9,Adhfe1,Adk,Adnp2,Ado,Aebp2,Agap1,Agbl1,Agmo,Ago2,Agtpbp1,Aif1l,Ajuba,Akap13,Alppl2,Amdhd1,Amfr,Amz1,Angpt2,Ankef1,Antxr1,Anxa2,Anxa3,Anxa5,Aox1,Aox3,Aplf,Aplp2,Apobec2,Apobec3,App,Ar,Arap2,Arap3,Arhge…
GO Molecular Function	GO:0001540	beta-amyloid binding	67	8.18E-06	2.85E-02	4.26E-04	3.11E+00	6.74E+00	21	1.75E-03	5.45E-03	30	2.12E-07	7.39E-04	2.46E-05	3.90E+00	3.59E+00	14	18	3.20E-03	7.78E-01	unnamed,unnamed,unnamed,unnamed,unnamed,unnamed,unnamed,unnamed,unnamed,unnamed,unnamed,unnamed,unnamed,unnamed,unnamed,unnamed,unnamed,unnamed,unnamed,unnamed,unnamed	Apba2,Apba3,Apoa1,Cd74,Col25a1,Dlgap3,Fbxo2,Gsap,Itm2b,Itm2c,Ldlrad3,Olfm1,Tgfb2,Tm2d1
GO Molecular Function	GO:0032561	guanyl ribonucleotide binding	68	9.73E-06	3.39E-02	4.99E-04	1.46E+00	9.73E+01	142	2.52E-02	3.68E-02	159	1.06E-02	1.00E+00	2.33E-01	1.24E+00	7.81E+01	97	391	2.22E-02	2.48E-01	unnamed,unnamed,unnamed,unnamed,unnamed,unnamed,unnamed,unnamed,unnamed,unnamed,unnamed,unnamed,unnamed,unnamed,unnamed,unnamed,unnamed,unnamed,unnamed,unnamed,unnamed,unnamed,unnamed,unnamed,unnamed,unnamed,unnamed,unnamed,unnamed,unnamed,unnamed,unnamed,unnamed,unnamed,unnamed,unnamed,unnamed,unnamed,unnamed,unnamed,unnamed,unnamed,unnamed,unnamed,unnamed,unnamed,unnamed,unnamed,unnamed,unnamed…	4930544G11Rik,Agap1,Ak3,Arhgap5,Arl15,Arl3,Arl4a,Arl4c,Arl5b,Arl8a,Arl8b,Atl1,Atl2,Cngb1,Diras2,Eef1a1,Eftud1,Ehd2,Eif2b1,Eral1,Gbp3,Gch1,Gimap3,Glud1,Gm266,Gm4951,Gna12,Gna13,Gna14,Gnal,Gnao1,Gnaq,Gtpbp1,Gucy1b3,Gucy2f,Insr,Lrrk2,Mfn1,Mmaa,Nme1,Nmur2,Npr1,Nudt2,Ola1,Opa1,Pck2,Pde10a,Pde11a,Pde2a,Prkg1,Rab1,Rab11a,Rab17,Rab18,Rab20,Rab2a,Rab31,Rab34,Rab39b,Rab3a,Rab3c,Rab40b,Rab40c,Rab4a,Rab5a,Ra…
GO Molecular Function	GO:0019778	APG12 activating enzyme activity	69	1.49E-05	5.21E-02	7.56E-04	9.21E+00	7.60E-01	7	1.97E-04	1.82E-03	594	2.00E-01	1.00E+00	1.00E+00	5.01E+00	2.00E-01	1	1	2.29E-04	1.00E+00	unnamed,unnamed,unnamed,unnamed,unnamed,unnamed,unnamed	Atg7
GO Molecular Function	GO:0004839	ubiquitin activating enzyme activity	69	1.49E-05	5.21E-02	7.56E-04	9.21E+00	7.60E-01	7	1.97E-04	1.82E-03	594	2.00E-01	1.00E+00	1.00E+00	5.01E+00	2.00E-01	1	1	2.29E-04	1.00E+00	unnamed,unnamed,unnamed,unnamed,unnamed,unnamed,unnamed	Atg7
GO Molecular Function	GO:0000989	transcription factor binding transcription factor activity	71	1.58E-05	5.51E-02	7.76E-04	1.35E+00	1.49E+02	202	3.87E-02	5.24E-02	22	2.28E-08	7.94E-05	3.61E-06	1.61E+00	7.35E+01	118	368	2.70E-02	3.21E-01	unnamed,unnamed,unnamed,unnamed,unnamed,unnamed,unnamed,unnamed,unnamed,unnamed,unnamed,unnamed,unnamed,unnamed,unnamed,unnamed,unnamed,unnamed,unnamed,unnamed,unnamed,unnamed,unnamed,unnamed,unnamed,unnamed,unnamed,unnamed,unnamed,unnamed,unnamed,unnamed,unnamed,unnamed,unnamed,unnamed,unnamed,unnamed,unnamed,unnamed,unnamed,unnamed,unnamed,unnamed,unnamed,unnamed,unnamed,unnamed,unnamed,unnamed…	Aebp2,Ajuba,Ankrd1,Arid5b,Arl2bp,Arntl,Ascl1,Asxl1,Atf7ip,Bcl10,Bcor,Bhlhe40,Birc2,Brd7,C1d,Cbfa2t2,Cbfb,Ccar1,Cdyl,Cited2,Creb1,Crtc2,Ctbp1,Ctnnb1,Ddx5,Ddx54,Dnmt3b,Dyrk1b,E2f8,Eid1,Elk3,Eny2,Ep300,Erf,Esrrb,Foxo1,Grip1,Hcfc1,Hdac4,Hdac4,Hdac9,Hes6,Hinfp,Jazf1,Jun,Kat2b,Klf4,Ldb2,Limd1,Lmcd1,Loxl2,Lpin1,Maml2,Maml3,Med10,Med13l,Med14,Med16,Med31,Med4,Med6,Meis2,Mll5,Mysm1,Nacc2,Ncoa2,Ncoa3,Ncor2…
GO Molecular Function	GO:0019207	kinase regulator activity	72	1.97E-05	6.88E-02	9.55E-04	1.80E+00	3.34E+01	60	8.66E-03	1.56E-02	256	3.52E-02	1.00E+00	4.79E-01	1.38E+00	2.18E+01	30	109	6.86E-03	2.75E-01	unnamed,unnamed,unnamed,unnamed,unnamed,unnamed,unnamed,unnamed,unnamed,unnamed,unnamed,unnamed,unnamed,unnamed,unnamed,unnamed,unnamed,unnamed,unnamed,unnamed,unnamed,unnamed,unnamed,unnamed,unnamed,unnamed,unnamed,unnamed,unnamed,unnamed,unnamed,unnamed,unnamed,unnamed,unnamed,unnamed,unnamed,unnamed,unnamed,unnamed,unnamed,unnamed,unnamed,unnamed,unnamed,unnamed,unnamed,unnamed,unnamed,unnamed…	Apc,Bcl10,Cables1,Casp3,Ccnd1,Ccne1,Ccni,Cdk5r1,Cdkn1a,Cdkn1b,Cdkn2b,Cks2,Gas6,Hexim2,Kat2b,Malt1,Pik3ca,Pik3r1,Prkag2,Prkar1a,Prkar1b,Rapgef3,Rapgef4,Rhoh,Spred1,Spred2,Spry2,Trib1,Trib2,Vac14
GO Molecular Function	GO:0008093	cytoskeletal adaptor activity	73	3.85E-05	1.34E-01	1.84E-03	4.27E+00	2.81E+00	12	7.29E-04	3.11E-03	197	1.94E-02	1.00E+00	3.44E-01	2.78E+00	1.80E+00	5	9	1.14E-03	5.56E-01	unnamed,unnamed,unnamed,unnamed,unnamed,unnamed,unnamed,unnamed,unnamed,unnamed,unnamed,unnamed	Arhgap26,Baiap2,Baiap2l2,Mtss1,Mtss1l
GO Molecular Function	GO:0051015	actin filament binding	74	4.34E-05	1.51E-01	2.04E-03	2.04E+00	1.92E+01	39	4.97E-03	1.01E-02	266	3.88E-02	1.00E+00	5.09E-01	1.45E+00	1.52E+01	22	76	5.03E-03	2.89E-01	unnamed,unnamed,unnamed,unnamed,unnamed,unnamed,unnamed,unnamed,unnamed,unnamed,unnamed,unnamed,unnamed,unnamed,unnamed,unnamed,unnamed,unnamed,unnamed,unnamed,unnamed,unnamed,unnamed,unnamed,unnamed,unnamed,unnamed,unnamed,unnamed,unnamed,unnamed,unnamed,unnamed,unnamed,unnamed,unnamed,unnamed,unnamed,unnamed	Actn1,Actn4,Add2,Aif1l,Ajuba,Antxr1,Coro1c,Coro2b,Egfr,Fscn1,Gas7,Lima1,Myh10,Myh14,Myh9,Myo10,Myo1e,Myo6,Panx1,Pknox2,Svil,Trpv4
GO Molecular Function	GO:0008017	microtubule binding	75	4.84E-05	1.69E-01	2.25E-03	1.62E+00	4.76E+01	77	1.23E-02	2.00E-02	106	2.18E-03	1.00E+00	7.18E-02	1.51E+00	2.92E+01	44	146	1.01E-02	3.01E-01	unnamed,unnamed,unnamed,unnamed,unnamed,unnamed,unnamed,unnamed,unnamed,unnamed,unnamed,unnamed,unnamed,unnamed,unnamed,unnamed,unnamed,unnamed,unnamed,unnamed,unnamed,unnamed,unnamed,unnamed,unnamed,unnamed,unnamed,unnamed,unnamed,unnamed,unnamed,unnamed,unnamed,unnamed,unnamed,unnamed,unnamed,unnamed,unnamed,unnamed,unnamed,unnamed,unnamed,unnamed,unnamed,unnamed,unnamed,unnamed,unnamed,unnamed…	Apc,Apc2,Arl3,Bcl2l11,Camsap1,Casc1,Ccser2,Cdk5rap2,Clasp2,Clip1,Clip3,Cnn3,Dst,Jakmip2,Kif13a,Kif14,Kif16b,Kif1b,Kif23,Kif26b,Kif5b,Kif5c,Kifc3,Macf1,Map10,Map1b,Map2,Map6,Mapre1,Mapre2,Mapre3,Mapt,Mast2,Ndel1,Ndrg1,Psrc1,Rgs14,Sgip1,Spag5,Spast,Sybu,Traf3ip1,Trpv4,Vps41
GO Molecular Function	GO:0042393	histone binding	76	5.05E-05	1.76E-01	2.32E-03	1.77E+00	3.16E+01	56	8.19E-03	1.45E-02	69	5.38E-05	1.88E-01	2.72E-03	1.83E+00	2.14E+01	39	107	8.92E-03	3.64E-01	unnamed,unnamed,unnamed,unnamed,unnamed,unnamed,unnamed,unnamed,unnamed,unnamed,unnamed,unnamed,unnamed,unnamed,unnamed,unnamed,unnamed,unnamed,unnamed,unnamed,unnamed,unnamed,unnamed,unnamed,unnamed,unnamed,unnamed,unnamed,unnamed,unnamed,unnamed,unnamed,unnamed,unnamed,unnamed,unnamed,unnamed,unnamed,unnamed,unnamed,unnamed,unnamed,unnamed,unnamed,unnamed,unnamed,unnamed,unnamed,unnamed,unnamed…	Asf1a,Atad2b,Brd7,Cbx4,Cbx8,Cdyl,Chd1,Chd8,H2afx,Hinfp,Ing1,Ing2,Ing3,Ipo9,Jak2,Jhdm1d,Loxl2,Mll1,Mphosph8,Mysm1,Ncapd3,Phip,Prkcb,Psme4,Ptma,Rag1,Ranbp9,Rsf1,Sfmbt2,Sirt1,Smarca5,Tbl1xr1,Trim24,Uhrf2,Usp3,Usp49,Wdr11,Wdr5,Wdtc1
GO Molecular Function	GO:0017124	SH3 domain binding	77	5.08E-05	1.77E-01	2.30E-03	1.70E+00	3.76E+01	64	9.75E-03	1.66E-02	195	1.94E-02	1.00E+00	3.46E-01	1.45E+00	2.00E+01	29	100	6.63E-03	2.90E-01	unnamed,unnamed,unnamed,unnamed,unnamed,unnamed,unnamed,unnamed,unnamed,unnamed,unnamed,unnamed,unnamed,unnamed,unnamed,unnamed,unnamed,unnamed,unnamed,unnamed,unnamed,unnamed,unnamed,unnamed,unnamed,unnamed,unnamed,unnamed,unnamed,unnamed,unnamed,unnamed,unnamed,unnamed,unnamed,unnamed,unnamed,unnamed,unnamed,unnamed,unnamed,unnamed,unnamed,unnamed,unnamed,unnamed,unnamed,unnamed,unnamed,unnamed…	Adam19,Afap1,Arhgap26,Arhgap31,Baiap2,Baiap2l2,Bcar1,Casp9,Dab2ip,Dennd1a,Dock1,Dpysl3,Elmo1,Enah,Enkur,Eps15,Evl,Fut8,Grik5,Inppl1,Khdrbs3,Mtss1,Mtss1l,Ptpn12,Ptpn6,Qk,Sgip1,Shank2,Syngap1
GO Molecular Function	GO:0005096	GTPase activator activity	78	5.80E-05	2.02E-01	2.60E-03	1.43E+00	8.94E+01	128	2.32E-02	3.32E-02	66	3.88E-05	1.35E-01	2.05E-03	1.57E+00	4.39E+01	69	220	1.58E-02	3.14E-01	unnamed,unnamed,unnamed,unnamed,unnamed,unnamed,unnamed,unnamed,unnamed,unnamed,unnamed,unnamed,unnamed,unnamed,unnamed,unnamed,unnamed,unnamed,unnamed,unnamed,unnamed,unnamed,unnamed,unnamed,unnamed,unnamed,unnamed,unnamed,unnamed,unnamed,unnamed,unnamed,unnamed,unnamed,unnamed,unnamed,unnamed,unnamed,unnamed,unnamed,unnamed,unnamed,unnamed,unnamed,unnamed,unnamed,unnamed,unnamed,unnamed,unnamed…	Abr,Acap3,Agap1,Arap2,Arap3,Arhgap11a,Arhgap12,Arhgap18,Arhgap19,Arhgap21,Arhgap24,Arhgap26,Arhgap31,Arhgap32,Arhgap5,Arhgap8,Arhgef1,Asap1,Asap2,Asap3,Axin2,D630037F22Rik,Dab2ip,Ect2,Evi5l,Gapvd1,Gnaq,Itgb1bp1,Jun,Lrrk2,Murc,Ophn1,Plcb1,Plekhg6,Rabgap1,Rabgap1l,Ralbp1,Ralgapa2,Rangap1,Rap1gap,Rasa1,Rasa3,Rasal2,Rgs10,Rgs12,Rgs14,Rgs2,Rgs20,Rgs3,Rgs7,Rgs8,Rin2,Sipa1l1,Sipa1l2,Sipa1l3,Smap1,Srgap2…
GO Molecular Function	GO:0070888	E-box binding	79	6.12E-05	2.14E-01	2.70E-03	2.21E+00	1.40E+01	31	3.64E-03	8.04E-03	186	1.71E-02	1.00E+00	3.20E-01	2.00E+00	4.99E+00	10	25	2.29E-03	4.00E-01	unnamed,unnamed,unnamed,unnamed,unnamed,unnamed,unnamed,unnamed,unnamed,unnamed,unnamed,unnamed,unnamed,unnamed,unnamed,unnamed,unnamed,unnamed,unnamed,unnamed,unnamed,unnamed,unnamed,unnamed,unnamed,unnamed,unnamed,unnamed,unnamed,unnamed,unnamed	Ascl1,Bhlhe40,Myc,Neurog2,Scx,Srebf2,Tcf12,Tcf4,Tfap4,Zeb1
GO Molecular Function	GO:0004704	NF-kappaB-inducing kinase activity	80	6.81E-05	2.37E-01	2.97E-03	9.02E+00	6.65E-01	6	1.73E-04	1.56E-03	534	1.80E-01	1.00E+00	1.00E+00	2.50E+00	7.99E-01	2	4	4.57E-04	5.00E-01	unnamed,unnamed,unnamed,unnamed,unnamed,unnamed	Ikbke,Ppp4c
GO Molecular Function	GO:0043169	cation binding	81	6.97E-05	2.43E-01	3.00E-03	1.09E+00	1.18E+03	1287	3.05E-01	3.34E-01	44	2.23E-06	7.76E-03	1.76E-04	1.13E+00	7.85E+02	891	3932	2.04E-01	2.27E-01	unnamed,unnamed,unnamed,unnamed,unnamed,unnamed,unnamed,unnamed,unnamed,unnamed,unnamed,unnamed,unnamed,unnamed,unnamed,unnamed,unnamed,unnamed,unnamed,unnamed,unnamed,unnamed,unnamed,unnamed,unnamed,unnamed,unnamed,unnamed,unnamed,unnamed,unnamed,unnamed,unnamed,unnamed,unnamed,unnamed,unnamed,unnamed,unnamed,unnamed,unnamed,unnamed,unnamed,unnamed,unnamed,unnamed,unnamed,unnamed,unnamed,unnamed…	2010111I01Rik,A3galt2,Acacb,Acap3,Aco2,Acss1,Actn1,Actn4,Acvr1,Acvr1c,Adam19,Adam29,Adam30,Adamts12,Adamts14,Adamts17,Adamts20,Adamts3,Adamts4,Adamts6,Adamts9,Adamtsl3,Adar,Adarb2,Adcy10,Adcy6,Adcy8,Adcy9,Adhfe1,Adk,Adnp2,Ado,Aebp2,Agap1,Agbl1,Agmo,Ago2,Agtpbp1,Aif1l,Ajuba,Akap13,Alppl2,Amdhd1,Amfr,Amz1,Angpt2,Ankef1,Antxr1,Anxa2,Anxa3,Anxa5,Aox1,Aox3,Aplf,Aplp2,Apobec2,Apobec3,App,Ar,Arap2,Arap3…
GO Molecular Function	GO:0042802	identical protein binding	82	7.01E-05	2.45E-01	2.98E-03	1.23E+00	2.66E+02	328	6.89E-02	8.51E-02	58	8.37E-06	2.92E-02	5.03E-04	1.31E+00	1.58E+02	207	789	4.73E-02	2.62E-01	unnamed,unnamed,unnamed,unnamed,unnamed,unnamed,unnamed,unnamed,unnamed,unnamed,unnamed,unnamed,unnamed,unnamed,unnamed,unnamed,unnamed,unnamed,unnamed,unnamed,unnamed,unnamed,unnamed,unnamed,unnamed,unnamed,unnamed,unnamed,unnamed,unnamed,unnamed,unnamed,unnamed,unnamed,unnamed,unnamed,unnamed,unnamed,unnamed,unnamed,unnamed,unnamed,unnamed,unnamed,unnamed,unnamed,unnamed,unnamed,unnamed,unnamed…	Abat,Abcb9,Actb,Actg1,Actn1,Actn4,Acvr1,Add2,Adipor2,Adra2c,Aldh1a1,Amotl1,Amotl2,Apaf1,Aplp2,Apoa1,App,Arid3a,Ascl1,Atg7,Atl1,Atl2,Atxn1,Atxn10,B4galt1,Baiap2,Bcas1,Bcat1,Bcl10,Bcl2,Bcl2l1,Bhlhe40,C1qtnf3,Cacybp,Cadm1,Cat,Cav2,Cbll1,Cby1,Cd2,Cd247,Cd4,Cdh13,Cebpb,Cebpg,Cenpf,Chka,Cldn10,Cldn11,Cldn2,Cldn22,Cldn23,Cpox,Ctbp1,Ctsc,Cubn,Cxadr,Daam1,Dapk1,Dgkd,Diap1,Dmrt1,Dmrta1,Dscaml1,Dst,E2f8,Ect…
GO Molecular Function	GO:0016787	hydrolase activity	83	7.11E-05	2.48E-01	2.99E-03	1.14E+00	6.33E+02	723	1.64E-01	1.88E-01	209	2.10E-02	1.00E+00	3.51E-01	1.08E+00	4.83E+02	521	2417	1.19E-01	2.16E-01	unnamed,unnamed,unnamed,unnamed,unnamed,unnamed,unnamed,unnamed,unnamed,unnamed,unnamed,unnamed,unnamed,unnamed,unnamed,unnamed,unnamed,unnamed,unnamed,unnamed,unnamed,unnamed,unnamed,unnamed,unnamed,unnamed,unnamed,unnamed,unnamed,unnamed,unnamed,unnamed,unnamed,unnamed,unnamed,unnamed,unnamed,unnamed,unnamed,unnamed,unnamed,unnamed,unnamed,unnamed,unnamed,unnamed,unnamed,unnamed,unnamed,unnamed…	2010111I01Rik,4930444G20Rik,9630033F20Rik,AI464131,Abca1,Abca4,Abcb9,Abcc12,Abcc2,Abcc4,Abhd12,Abhd17a,Abhd17c,Abhd8,Acer3,Acnat2,Acot11,Acot7,Actc1,Acyp2,Adam19,Adam29,Adam30,Adamts12,Adamts14,Adamts17,Adamts20,Adamts3,Adamts4,Adamts6,Adamts9,Adamtsl3,Adamtsl4,Adar,Adarb2,Agap1,Agbl1,Ago2,Agtpbp1,Alppl2,Amdhd1,Amz1,Ankrd9,Aoah,Apaf1,Aph1c,Aplf,Apmap,Apobec2,Apobec3,Arhgef10l,Arl3,Arl4a,Arsb,Arsg…
GO Molecular Function	GO:0019887	protein kinase regulator activity	84	7.76E-05	2.71E-01	3.22E-03	1.82E+00	2.69E+01	49	6.98E-03	1.27E-02	355	6.52E-02	1.00E+00	6.41E-01	1.35E+00	1.86E+01	25	93	5.72E-03	2.69E-01	unnamed,unnamed,unnamed,unnamed,unnamed,unnamed,unnamed,unnamed,unnamed,unnamed,unnamed,unnamed,unnamed,unnamed,unnamed,unnamed,unnamed,unnamed,unnamed,unnamed,unnamed,unnamed,unnamed,unnamed,unnamed,unnamed,unnamed,unnamed,unnamed,unnamed,unnamed,unnamed,unnamed,unnamed,unnamed,unnamed,unnamed,unnamed,unnamed,unnamed,unnamed,unnamed,unnamed,unnamed,unnamed,unnamed,unnamed,unnamed,unnamed	Apc,Cables1,Casp3,Ccnd1,Ccne1,Ccni,Cdk5r1,Cdkn1a,Cdkn1b,Cdkn2b,Cks2,Gas6,Hexim2,Kat2b,Pik3ca,Prkag2,Prkar1a,Prkar1b,Rapgef3,Rapgef4,Spred1,Spred2,Spry2,Trib1,Trib2
GO Molecular Function	GO:0004693	cyclin-dependent protein serine/threonine kinase activity	85	7.90E-05	2.76E-01	3.24E-03	2.73E+00	7.32E+00	20	1.90E-03	5.19E-03	120	4.29E-03	1.00E+00	1.25E-01	2.10E+00	6.19E+00	13	31	2.97E-03	4.19E-01	unnamed,unnamed,unnamed,unnamed,unnamed,unnamed,unnamed,unnamed,unnamed,unnamed,unnamed,unnamed,unnamed,unnamed,unnamed,unnamed,unnamed,unnamed,unnamed,unnamed	Ccnd3,Cdk1,Cdk14,Cdk17,Cdk18,Cdk19,Cdk4,Cdk5r1,Cdk8,Cdkl1,Cdkl3,Ick,Stk30
GO Molecular Function	GO:0050211	procollagen galactosyltransferase activity	86	9.90E-05	3.45E-01	4.02E-03	1.13E+01	4.44E-01	5	1.15E-04	1.30E-03	269	3.99E-02	1.00E+00	5.17E-01	5.01E+00	3.99E-01	2	2	4.57E-04	1.00E+00	unnamed,unnamed,unnamed,unnamed,unnamed	Colgalt1,Colgalt2
GO Molecular Function	GO:0000981	sequence-specific DNA binding RNA polymerase II transcription factor activity	87	1.22E-04	4.26E-01	4.90E-03	1.32E+00	1.39E+02	184	3.61E-02	4.77E-02	33	3.45E-07	1.20E-03	3.65E-05	1.66E+00	5.25E+01	87	263	1.99E-02	3.31E-01	unnamed,unnamed,unnamed,unnamed,unnamed,unnamed,unnamed,unnamed,unnamed,unnamed,unnamed,unnamed,unnamed,unnamed,unnamed,unnamed,unnamed,unnamed,unnamed,unnamed,unnamed,unnamed,unnamed,unnamed,unnamed,unnamed,unnamed,unnamed,unnamed,unnamed,unnamed,unnamed,unnamed,unnamed,unnamed,unnamed,unnamed,unnamed,unnamed,unnamed,unnamed,unnamed,unnamed,unnamed,unnamed,unnamed,unnamed,unnamed,unnamed,unnamed…	Ahr,Ar,Arntl,Bach1,Bhlhe40,Btg2,Cebpb,Creb1,Creb3l1,Creb5,Csrnp1,Csrnp3,Cux1,Egr1,Epas1,Esrrg,Foxb1,Foxo1,Foxp1,Gata6,Glis2,Gpr30,Hcfc1,Hes1,Hey1,Hmga2,Jun,Klf11,Klf12,Klf9,Maz,Mef2c,Mef2d,Meis1,Mitf,Mkx,Nacc2,Nfib,Nr1d2,Nr2e3,Nr2f1,Nr4a1,Nr4a2,Nr4a3,Olig2,Pax6,Pax7,Pbx1,Pitx2,Pou3f3,Pou4f1,Ppara,Prox1,Rarb,Rorb,Rorc,Rxra,Rxrb,Snai1,Sox10,Sox11,Sox12,Sox2,Sox30,Sox4,Sox5,Sox8,Sox9,Sp3,Stat1,Stat3…
GO Molecular Function	GO:0034185	apolipoprotein binding	88	1.23E-04	4.30E-01	4.88E-03	4.43E+00	2.26E+00	10	5.85E-04	2.59E-03	197	1.94E-02	1.00E+00	3.44E-01	2.78E+00	1.80E+00	5	9	1.14E-03	5.56E-01	unnamed,unnamed,unnamed,unnamed,unnamed,unnamed,unnamed,unnamed,unnamed,unnamed	Abca1,Lcat,Lrp1,Plg,Scarb1
GO Molecular Function	GO:0031752	D5 dopamine receptor binding	89	1.31E-04	4.58E-01	5.14E-03	1.06E+01	4.72E-01	5	1.22E-04	1.30E-03	269	3.99E-02	1.00E+00	5.17E-01	5.01E+00	3.99E-01	2	2	4.57E-04	1.00E+00	unnamed,unnamed,unnamed,unnamed,unnamed	Gna12,Gna13
GO Molecular Function	GO:0005089	Rho guanyl-nucleotide exchange factor activity	90	1.57E-04	5.46E-01	6.07E-03	1.73E+00	3.00E+01	52	7.78E-03	1.35E-02	68	5.30E-05	1.85E-01	2.72E-03	2.00E+00	1.50E+01	30	75	6.86E-03	4.00E-01	unnamed,unnamed,unnamed,unnamed,unnamed,unnamed,unnamed,unnamed,unnamed,unnamed,unnamed,unnamed,unnamed,unnamed,unnamed,unnamed,unnamed,unnamed,unnamed,unnamed,unnamed,unnamed,unnamed,unnamed,unnamed,unnamed,unnamed,unnamed,unnamed,unnamed,unnamed,unnamed,unnamed,unnamed,unnamed,unnamed,unnamed,unnamed,unnamed,unnamed,unnamed,unnamed,unnamed,unnamed,unnamed,unnamed,unnamed,unnamed,unnamed,unnamed…	Abr,Akap13,Arhgef1,Arhgef10,Arhgef10l,Arhgef26,Arhgef28,Arhgef3,Arhgef33,Arhgef37,Arhgef4,Dnmbp,Dock10,Ect2,Farp1,Fgd1,Fgd4,Fgd6,Kalrn,Kifap3,Plekhg6,Prex1,Rasgrf1,Sos1,Spata13,Tiam1,Tiam2,Trio,Vav2,Vav3
GO Molecular Function	GO:0030507	spectrin binding	91	1.62E-04	5.64E-01	6.20E-03	3.43E+00	3.79E+00	13	9.82E-04	3.37E-03	166	1.15E-02	1.00E+00	2.42E-01	2.73E+00	2.20E+00	6	11	1.37E-03	5.45E-01	unnamed,unnamed,unnamed,unnamed,unnamed,unnamed,unnamed,unnamed,unnamed,unnamed,unnamed,unnamed,unnamed	Add2,Ank2,Camsap1,Epb4.1,Epb4.1l2,Sptan1
GO Molecular Function	GO:0047485	protein N-terminus binding	92	1.80E-04	6.29E-01	6.84E-03	1.82E+00	2.42E+01	44	6.28E-03	1.14E-02	268	3.96E-02	1.00E+00	5.16E-01	1.46E+00	1.44E+01	21	72	4.80E-03	2.92E-01	unnamed,unnamed,unnamed,unnamed,unnamed,unnamed,unnamed,unnamed,unnamed,unnamed,unnamed,unnamed,unnamed,unnamed,unnamed,unnamed,unnamed,unnamed,unnamed,unnamed,unnamed,unnamed,unnamed,unnamed,unnamed,unnamed,unnamed,unnamed,unnamed,unnamed,unnamed,unnamed,unnamed,unnamed,unnamed,unnamed,unnamed,unnamed,unnamed,unnamed,unnamed,unnamed,unnamed,unnamed	Actn4,Birc2,Cacna1e,Calm1,Chmp6,Ercc4,Exoc4,Fez1,Glrx,Gtf2h3,Mau2,Mnat1,Ncoa3,Pex19,Smarcc1,Srrm2,Tbl1xr1,Traf6,Trp53,Tsc1,Vwf
GO Molecular Function	GO:0003712	transcription cofactor activity	93	1.93E-04	6.72E-01	7.23E-03	1.32E+00	1.36E+02	179	3.53E-02	4.64E-02	29	1.74E-07	6.07E-04	2.09E-05	1.59E+00	6.65E+01	106	333	2.42E-02	3.18E-01	unnamed,unnamed,unnamed,unnamed,unnamed,unnamed,unnamed,unnamed,unnamed,unnamed,unnamed,unnamed,unnamed,unnamed,unnamed,unnamed,unnamed,unnamed,unnamed,unnamed,unnamed,unnamed,unnamed,unnamed,unnamed,unnamed,unnamed,unnamed,unnamed,unnamed,unnamed,unnamed,unnamed,unnamed,unnamed,unnamed,unnamed,unnamed,unnamed,unnamed,unnamed,unnamed,unnamed,unnamed,unnamed,unnamed,unnamed,unnamed,unnamed,unnamed…	Aebp2,Ajuba,Ankrd1,Arid5b,Arl2bp,Asxl1,Atf7ip,Bcl10,Bcor,Birc2,Brd7,C1d,Cbfa2t2,Cbfb,Ccar1,Cdyl,Cited2,Crtc2,Ctbp1,Ctnnb1,Ddx5,Ddx54,Dnmt3b,Dyrk1b,E2f8,Eid1,Elk3,Eny2,Ep300,Erf,Esrrb,Grip1,Hcfc1,Hdac4,Hdac4,Hdac9,Hes6,Hinfp,Jazf1,Jun,Kat2b,Ldb2,Limd1,Lmcd1,Loxl2,Lpin1,Maml2,Maml3,Med10,Med13l,Med14,Med16,Med31,Med4,Med6,Meis2,Mll5,Mysm1,Ncoa2,Ncoa3,Ncor2,Neurog3,Nrbf2,Pias1,Pou3f2,Ppargc1a,Ppargc…
GO Molecular Function	GO:0016859	cis-trans isomerase activity	94	1.96E-04	6.83E-01	7.26E-03	2.80E+00	6.07E+00	17	1.57E-03	4.41E-03	353	6.15E-02	1.00E+00	6.08E-01	1.58E+00	7.59E+00	12	38	2.74E-03	3.16E-01	unnamed,unnamed,unnamed,unnamed,unnamed,unnamed,unnamed,unnamed,unnamed,unnamed,unnamed,unnamed,unnamed,unnamed,unnamed,unnamed,unnamed	Cwc27,Fkbp2,Fkbp6,Fkbp8,Fkbpl,Gm10123,Gstz1,Ppid,Ppif,Ppil1,Ppil6,Ppwd1
GO Molecular Function	GO:0003755	peptidyl-prolyl cis-trans isomerase activity	95	2.03E-04	7.09E-01	7.46E-03	2.90E+00	5.51E+00	16	1.43E-03	4.15E-03	386	8.79E-02	1.00E+00	7.94E-01	1.53E+00	7.19E+00	11	36	2.52E-03	3.06E-01	unnamed,unnamed,unnamed,unnamed,unnamed,unnamed,unnamed,unnamed,unnamed,unnamed,unnamed,unnamed,unnamed,unnamed,unnamed,unnamed	Cwc27,Fkbp2,Fkbp6,Fkbp8,Fkbpl,Gm10123,Ppid,Ppif,Ppil1,Ppil6,Ppwd1
GO Molecular Function	GO:0030942	endoplasmic reticulum signal peptide binding	96	2.17E-04	7.56E-01	7.88E-03	1.41E+01	2.84E-01	4	7.37E-05	1.04E-03	269	3.99E-02	1.00E+00	5.17E-01	5.01E+00	3.99E-01	2	2	4.57E-04	1.00E+00	unnamed,unnamed,unnamed,unnamed	Srp14,Srp68
GO Molecular Function	GO:0004402	histone acetyltransferase activity	97	2.28E-04	7.95E-01	8.19E-03	2.21E+00	1.18E+01	26	3.05E-03	6.74E-03	206	2.06E-02	1.00E+00	3.49E-01	1.67E+00	9.58E+00	16	48	3.66E-03	3.33E-01	unnamed,unnamed,unnamed,unnamed,unnamed,unnamed,unnamed,unnamed,unnamed,unnamed,unnamed,unnamed,unnamed,unnamed,unnamed,unnamed,unnamed,unnamed,unnamed,unnamed,unnamed,unnamed,unnamed,unnamed,unnamed,unnamed	Cdyl,Ep300,Epc1,Grip1,Hcfc1,Ing3,Kansl1,Kansl3,Kat2b,Kat6b,Kat8,Mgea5,Ncoa2,Ncoa3,Usp22,Wdr5
GO Molecular Function	GO:0070506	high-density lipoprotein particle receptor activity	98	2.39E-04	8.33E-01	8.50E-03	1.37E+01	2.92E-01	4	7.56E-05	1.04E-03	594	2.00E-01	1.00E+00	1.00E+00	5.01E+00	2.00E-01	1	1	2.29E-04	1.00E+00	unnamed,unnamed,unnamed,unnamed	Scarb1
GO Molecular Function	GO:0003924	GTPase activity	99	2.50E-04	8.71E-01	8.80E-03	1.55E+00	4.70E+01	73	1.22E-02	1.89E-02	941	2.98E-01	1.00E+00	1.00E+00	1.08E+00	4.15E+01	45	208	1.03E-02	2.16E-01	unnamed,unnamed,unnamed,unnamed,unnamed,unnamed,unnamed,unnamed,unnamed,unnamed,unnamed,unnamed,unnamed,unnamed,unnamed,unnamed,unnamed,unnamed,unnamed,unnamed,unnamed,unnamed,unnamed,unnamed,unnamed,unnamed,unnamed,unnamed,unnamed,unnamed,unnamed,unnamed,unnamed,unnamed,unnamed,unnamed,unnamed,unnamed,unnamed,unnamed,unnamed,unnamed,unnamed,unnamed,unnamed,unnamed,unnamed,unnamed,unnamed,unnamed…	Agap1,Arl3,Arl4a,Atl1,Atl2,Diras2,Eef1a1,Eftud1,Ehd2,Gbp3,Gm266,Gna12,Gna13,Gna14,Gnal,Gnao1,Gnaq,Gnb3,Gng2,Gtpbp1,Lrrk2,Mfn1,Opa1,Rab11a,Rab2a,Rab34,Rab3a,Rab4a,Rab5a,Rab6a,Rab8a,Rab9,Rap2a,Rap2b,Rasl11b,Rhebl1,Rhoj,Rhoq,Rhou,Rragc,Rras2,Srl,Tbcc,Tubb2a,Tubb2b
GO Molecular Function	GO:0043560	insulin receptor substrate binding	100	2.72E-04	9.48E-01	9.48E-03	2.94E+00	5.10E+00	15	1.32E-03	3.89E-03	87	8.52E-04	1.00E+00	3.42E-02	3.51E+00	2.00E+00	7	10	1.60E-03	7.00E-01	unnamed,unnamed,unnamed,unnamed,unnamed,unnamed,unnamed,unnamed,unnamed,unnamed,unnamed,unnamed,unnamed,unnamed,unnamed	Igf1r,Insr,Pik3ca,Pik3cb,Pik3r1,Prkcd,Wdr6
GO Molecular Function	GO:0005092	GDP-dissociation inhibitor activity	101	2.85E-04	9.93E-01	9.84E-03	4.38E+00	2.05E+00	9	5.32E-04	2.33E-03	1207	3.81E-01	1.00E+00	1.00E+00	1.37E+00	2.20E+00	3	11	6.86E-04	2.73E-01	unnamed,unnamed,unnamed,unnamed,unnamed,unnamed,unnamed,unnamed,unnamed	Itgb1bp1,Rgs14,Sh3bp4
GO Molecular Function	GO:0016887	ATPase activity	102	2.97E-04	1.00E+00	1.02E-02	1.38E+00	9.23E+01	127	2.39E-02	3.29E-02	302	4.34E-02	1.00E+00	5.01E-01	1.20E+00	6.69E+01	80	335	1.83E-02	2.39E-01	unnamed,unnamed,unnamed,unnamed,unnamed,unnamed,unnamed,unnamed,unnamed,unnamed,unnamed,unnamed,unnamed,unnamed,unnamed,unnamed,unnamed,unnamed,unnamed,unnamed,unnamed,unnamed,unnamed,unnamed,unnamed,unnamed,unnamed,unnamed,unnamed,unnamed,unnamed,unnamed,unnamed,unnamed,unnamed,unnamed,unnamed,unnamed,unnamed,unnamed,unnamed,unnamed,unnamed,unnamed,unnamed,unnamed,unnamed,unnamed,unnamed,unnamed…	Abca1,Abca4,Abcb9,Abcc12,Abcc2,Abcc4,Actc1,Atf7ip,Atp10a,Atp11b,Atp1a1,Atp1b1,Atp2b1,Atp2b2,Atp5j,Atp5o,Atp6ap1l,Atp6v1c1,Atp6v1e2,Atp6v1g3,Atp6v1h,Atp8b4,Atp8b5,Atp9a,Chd5,Chd6,Chd8,Cpox,Ddx11,Ddx20,Ddx3x,Ddx46,Ddx5,Ddx54,Ddx59,Dhx16,Dhx35,Dhx36,Dhx38,Dhx8,Dhx9,Dnahc17,Dnahc5,Dqx1,Ercc6l2,Gtf2f2,Gtf2h3,Gtf2h4,Hfm1,Hspa8,Ino80,Kif1b,Lonp1,Lonrf1,Macf1,Mcm6,Mlh1,Mnat1,Myh14,Myh9,Myo10,Myo1d,Myo1e,…
GO Molecular Function	GO:0003747	translation release factor activity	103	3.27E-04	1.00E+00	1.11E-02	8.68E+00	5.76E-01	5	1.49E-04	1.30E-03	985	3.44E-01	1.00E+00	1.00E+00	1.67E+00	1.20E+00	2	6	4.57E-04	3.33E-01	unnamed,unnamed,unnamed,unnamed,unnamed	2810006K23Rik,Etf1
GO Molecular Function	GO:0003714	transcription corepressor activity	104	3.30E-04	1.00E+00	1.11E-02	1.48E+00	5.89E+01	87	1.53E-02	2.26E-02	65	1.58E-05	5.51E-02	8.48E-04	1.80E+00	2.62E+01	47	131	1.07E-02	3.59E-01	unnamed,unnamed,unnamed,unnamed,unnamed,unnamed,unnamed,unnamed,unnamed,unnamed,unnamed,unnamed,unnamed,unnamed,unnamed,unnamed,unnamed,unnamed,unnamed,unnamed,unnamed,unnamed,unnamed,unnamed,unnamed,unnamed,unnamed,unnamed,unnamed,unnamed,unnamed,unnamed,unnamed,unnamed,unnamed,unnamed,unnamed,unnamed,unnamed,unnamed,unnamed,unnamed,unnamed,unnamed,unnamed,unnamed,unnamed,unnamed,unnamed,unnamed…	Aebp2,Ajuba,Ankrd1,Asxl1,Atf7ip,Bcor,Brd7,C1d,Cbfa2t2,Cdyl,Cited2,Ctbp1,Ddx54,Dnmt3b,E2f8,Eid1,Elk3,Erf,Hdac4,Hdac4,Hdac9,Jazf1,Limd1,Lmcd1,Loxl2,Ncor2,Pias1,Prox1,Rbfox2,Rybp,Sin3a,Sin3b,Sirt1,Ski,Skor1,Spen,Tbl1x,Tbl1xr1,Tbx18,Tcf4,Tle1,Tle4,Tob1,Yap1,Zfpm1,Zfpm2,Zhx3
GO Molecular Function	GO:0003785	actin monomer binding	105	3.44E-04	1.00E+00	1.14E-02	3.01E+00	4.65E+00	14	1.21E-03	3.63E-03	311	5.00E-02	1.00E+00	5.61E-01	2.28E+00	2.20E+00	5	11	1.14E-03	4.55E-01	unnamed,unnamed,unnamed,unnamed,unnamed,unnamed,unnamed,unnamed,unnamed,unnamed,unnamed,unnamed,unnamed,unnamed	Lima1,Mtss1,Myl3,Pknox2,Prkce
GO Molecular Function	GO:0050780	dopamine receptor binding	106	4.45E-04	1.00E+00	1.46E-02	6.34E+00	9.46E-01	6	2.45E-04	1.56E-03	393	9.84E-02	1.00E+00	8.74E-01	2.50E+00	1.20E+00	3	6	6.86E-04	5.00E-01	unnamed,unnamed,unnamed,unnamed,unnamed,unnamed	Cav2,Gna12,Gna13
GO Molecular Function	GO:0097157	pre-mRNA intronic binding	107	4.48E-04	1.00E+00	1.46E-02	1.16E+01	3.45E-01	4	8.95E-05	1.04E-03	534	1.80E-01	1.00E+00	1.00E+00	2.50E+00	7.99E-01	2	4	4.57E-04	5.00E-01	unnamed,unnamed,unnamed,unnamed	Aqr,Hnrnpa2b1
GO Molecular Function	GO:0008384	IkappaB kinase activity	108	4.63E-04	1.00E+00	1.50E-02	8.04E+00	6.22E-01	5	1.61E-04	1.30E-03	1293	4.87E-01	1.00E+00	1.00E+00	1.67E+00	5.99E-01	1	3	2.29E-04	3.33E-01	unnamed,unnamed,unnamed,unnamed,unnamed	Ikbke
GO Molecular Function	GO:0008035	high-density lipoprotein particle binding	109	4.79E-04	1.00E+00	1.53E-02	4.55E+00	1.76E+00	8	4.56E-04	2.07E-03	393	9.84E-02	1.00E+00	8.74E-01	2.50E+00	1.20E+00	3	6	6.86E-04	5.00E-01	unnamed,unnamed,unnamed,unnamed,unnamed,unnamed,unnamed,unnamed	Apoa1,Pon1,Scarb1
GO Molecular Function	GO:0051117	ATPase binding	110	5.32E-04	1.00E+00	1.69E-02	2.76E+00	5.44E+00	15	1.41E-03	3.89E-03	452	1.08E-01	1.00E+00	8.31E-01	1.67E+00	4.19E+00	7	21	1.60E-03	3.33E-01	unnamed,unnamed,unnamed,unnamed,unnamed,unnamed,unnamed,unnamed,unnamed,unnamed,unnamed,unnamed,unnamed,unnamed,unnamed	Ank2,Atp6v1g3,Pex19,Pex26,Ptpn3,Rab3a,Rab6a
GO Molecular Function	GO:0004607	phosphatidylcholine-sterol O-acyltransferase activity	111	5.36E-04	1.00E+00	1.68E-02	6.04E+01	3.31E-02	2	8.59E-06	5.19E-04	594	2.00E-01	1.00E+00	1.00E+00	5.01E+00	2.00E-01	1	1	2.29E-04	1.00E+00	unnamed,unnamed	Lcat
GO Molecular Function	GO:0004861	cyclin-dependent protein serine/threonine kinase inhibitor activity	112	5.65E-04	1.00E+00	1.76E-02	3.98E+00	2.26E+00	9	5.86E-04	2.33E-03	191	1.92E-02	1.00E+00	3.51E-01	2.50E+00	2.40E+00	6	12	1.37E-03	5.00E-01	unnamed,unnamed,unnamed,unnamed,unnamed,unnamed,unnamed,unnamed,unnamed	Casp3,Cdkn1a,Cdkn1b,Cdkn2b,Hexim2,Kat2b
GO Molecular Function	GO:0071820	N-box binding	113	5.91E-04	1.00E+00	1.82E-02	6.00E+00	9.99E-01	6	2.59E-04	1.56E-03	594	2.00E-01	1.00E+00	1.00E+00	5.01E+00	2.00E-01	1	1	2.29E-04	1.00E+00	unnamed,unnamed,unnamed,unnamed,unnamed,unnamed	Hes1
GO Molecular Function	GO:0001077	RNA polymerase II core promoter proximal region sequence-specific DNA binding transcription factor activity involved in positive regulation of transcription	114	5.97E-04	1.00E+00	1.83E-02	1.53E+00	4.37E+01	67	1.13E-02	1.74E-02	80	2.19E-04	7.63E-01	9.54E-03	1.97E+00	1.32E+01	26	66	5.95E-03	3.94E-01	unnamed,unnamed,unnamed,unnamed,unnamed,unnamed,unnamed,unnamed,unnamed,unnamed,unnamed,unnamed,unnamed,unnamed,unnamed,unnamed,unnamed,unnamed,unnamed,unnamed,unnamed,unnamed,unnamed,unnamed,unnamed,unnamed,unnamed,unnamed,unnamed,unnamed,unnamed,unnamed,unnamed,unnamed,unnamed,unnamed,unnamed,unnamed,unnamed,unnamed,unnamed,unnamed,unnamed,unnamed,unnamed,unnamed,unnamed,unnamed,unnamed,unnamed…	Arntl,Btg2,Cebpb,Creb3l1,Creb5,Epas1,Glis2,Hmga2,Jun,Mef2c,Nfib,Nr4a1,Nr4a3,Pbx1,Pitx2,Pou4f1,Sox11,Sox12,Sox4,Sox9,Tcf4,Tfap4,Trp53,Trp63,Wt1,Zfat
GO Molecular Function	GO:0047288	monosialoganglioside sialyltransferase activity	115	5.99E-04	1.00E+00	1.82E-02	5.99E+00	1.00E+00	6	2.60E-04	1.56E-03	594	2.00E-01	1.00E+00	1.00E+00	5.01E+00	2.00E-01	1	1	2.29E-04	1.00E+00	unnamed,unnamed,unnamed,unnamed,unnamed,unnamed	St3gal4
GO Molecular Function	GO:0001228	RNA polymerase II transcription regulatory region sequence-specific DNA binding transcription factor activity involved in positive regulation of transcription	116	6.06E-04	1.00E+00	1.82E-02	1.48E+00	5.27E+01	78	1.37E-02	2.02E-02	82	3.22E-04	1.00E+00	1.37E-02	1.80E+00	1.78E+01	32	89	7.32E-03	3.60E-01	unnamed,unnamed,unnamed,unnamed,unnamed,unnamed,unnamed,unnamed,unnamed,unnamed,unnamed,unnamed,unnamed,unnamed,unnamed,unnamed,unnamed,unnamed,unnamed,unnamed,unnamed,unnamed,unnamed,unnamed,unnamed,unnamed,unnamed,unnamed,unnamed,unnamed,unnamed,unnamed,unnamed,unnamed,unnamed,unnamed,unnamed,unnamed,unnamed,unnamed,unnamed,unnamed,unnamed,unnamed,unnamed,unnamed,unnamed,unnamed,unnamed,unnamed…	Arntl,Btg2,Cebpb,Creb3l1,Creb5,Csrnp1,Csrnp3,Cux1,Epas1,Glis2,Hcfc1,Hmga2,Jun,Klf9,Mef2c,Nfib,Nr4a1,Nr4a3,Pbx1,Pitx2,Pou4f1,Sox11,Sox12,Sox4,Sox9,Sub1,Tcf4,Tfap4,Trp53,Trp63,Wt1,Zfat
GO Molecular Function	GO:0035198	miRNA binding	117	6.25E-04	1.00E+00	1.86E-02	2.61E+00	6.13E+00	16	1.59E-03	4.15E-03	1412	4.96E-01	1.00E+00	1.00E+00	1.25E+00	1.60E+00	2	8	4.57E-04	2.50E-01	unnamed,unnamed,unnamed,unnamed,unnamed,unnamed,unnamed,unnamed,unnamed,unnamed,unnamed,unnamed,unnamed,unnamed,unnamed,unnamed	Mef2c,Sox2
GO Molecular Function	GO:0036002	pre-mRNA binding	118	6.35E-04	1.00E+00	1.88E-02	5.92E+00	1.01E+00	6	2.63E-04	1.56E-03	460	1.20E-01	1.00E+00	9.12E-01	2.00E+00	2.00E+00	4	10	9.15E-04	4.00E-01	unnamed,unnamed,unnamed,unnamed,unnamed,unnamed	Aqr,Ddx5,Eri1,Hnrnpa2b1
GO Molecular Function	GO:0042578	phosphoric ester hydrolase activity	119	6.65E-04	1.00E+00	1.95E-02	1.30E+00	1.20E+02	156	3.10E-02	4.05E-02	38	7.29E-07	2.54E-03	6.69E-05	1.57E+00	6.51E+01	102	326	2.33E-02	3.13E-01	unnamed,unnamed,unnamed,unnamed,unnamed,unnamed,unnamed,unnamed,unnamed,unnamed,unnamed,unnamed,unnamed,unnamed,unnamed,unnamed,unnamed,unnamed,unnamed,unnamed,unnamed,unnamed,unnamed,unnamed,unnamed,unnamed,unnamed,unnamed,unnamed,unnamed,unnamed,unnamed,unnamed,unnamed,unnamed,unnamed,unnamed,unnamed,unnamed,unnamed,unnamed,unnamed,unnamed,unnamed,unnamed,unnamed,unnamed,unnamed,unnamed,unnamed…	9630033F20Rik,Alppl2,Atp1a1,Ctdp1,Ctdsp1,Ctdsp2,Ctdspl,Dusp1,Dusp10,Dusp14,Dusp16,Dusp26,Dusp27,Dusp4,Dusp5,Dusp6,Dusp7,Enpp2,Enpp6,Eya1,Eya2,Eya3,Fan1,Gdpd3,Gdpd5,Gpcpd1,Gpld1,Hddc3,Htr2a,Inpp1,Inpp4a,Inpp4b,Inpp5f,Lhpp,Lpin1,Mppe1,Mtmr1,Mtmr10,Mtmr12,Mtmr6,Mtmr9,Pde10a,Pde11a,Pde1c,Pde2a,Pde3a,Pde4b,Pde4d,Pde6d,Pde7b,Pdp1,Pgap1,Phlpp1,Plcb1,Plcb3,Plcb4,Plcd4,Plce1,Plcg1,Plcg2,Plcl1,Plcl2,Pld1,P…
GO Molecular Function	GO:0004904	interferon receptor activity	120	6.82E-04	1.00E+00	1.98E-02	1.04E+01	3.86E-01	4	1.00E-04	1.04E-03	269	3.99E-02	1.00E+00	5.17E-01	5.01E+00	3.99E-01	2	2	4.57E-04	1.00E+00	unnamed,unnamed,unnamed,unnamed	Ifnar1,Ifnar2
GO Molecular Function	GO:0016746	transferase activity, transferring acyl groups	121	7.03E-04	1.00E+00	2.03E-02	1.48E+00	5.22E+01	77	1.35E-02	2.00E-02	484	1.33E-01	1.00E+00	9.60E-01	1.16E+00	4.67E+01	54	234	1.23E-02	2.31E-01	unnamed,unnamed,unnamed,unnamed,unnamed,unnamed,unnamed,unnamed,unnamed,unnamed,unnamed,unnamed,unnamed,unnamed,unnamed,unnamed,unnamed,unnamed,unnamed,unnamed,unnamed,unnamed,unnamed,unnamed,unnamed,unnamed,unnamed,unnamed,unnamed,unnamed,unnamed,unnamed,unnamed,unnamed,unnamed,unnamed,unnamed,unnamed,unnamed,unnamed,unnamed,unnamed,unnamed,unnamed,unnamed,unnamed,unnamed,unnamed,unnamed,unnamed…	Acnat2,Agpat3,Agpat4,Ate1,Aup1,Cdyl,Cers5,Cers6,Cml2,Csl,Elovl5,Elovl6,Ep300,Epc1,Ggct,Grip1,Hcfc1,Hmgcs2,Ing3,Kansl1,Kansl3,Kat2b,Kat6b,Kat8,Lcat,Lclat1,Lpcat1,Lpcat2,Lpcat4,Lpgat1,Mboat2,Mgea5,Naa20,Naa30,Nat10,Nat8,Ncoa2,Ncoa3,Nmt2,Oacyl,Pdhx,Pnpla3,Qpctl,Sh3glb1,Sptssa,Tgm2,Usp22,Wdr5,Ykt6,Zdhhc17,Zdhhc20,Zdhhc21,Zdhhc23,Zdhhc25
GO Molecular Function	GO:0042610	CD8 receptor binding	122	7.03E-04	1.00E+00	2.01E-02	7.32E+00	6.83E-01	5	1.77E-04	1.30E-03	1011	3.59E-01	1.00E+00	1.00E+00	2.50E+00	3.99E-01	1	2	2.29E-04	5.00E-01	unnamed,unnamed,unnamed,unnamed,unnamed	Fyn
GO Molecular Function	GO:0042623	ATPase activity, coupled	123	7.16E-04	1.00E+00	2.03E-02	1.40E+00	7.22E+01	101	1.87E-02	2.62E-02	253	3.38E-02	1.00E+00	4.66E-01	1.24E+00	5.25E+01	65	263	1.49E-02	2.47E-01	unnamed,unnamed,unnamed,unnamed,unnamed,unnamed,unnamed,unnamed,unnamed,unnamed,unnamed,unnamed,unnamed,unnamed,unnamed,unnamed,unnamed,unnamed,unnamed,unnamed,unnamed,unnamed,unnamed,unnamed,unnamed,unnamed,unnamed,unnamed,unnamed,unnamed,unnamed,unnamed,unnamed,unnamed,unnamed,unnamed,unnamed,unnamed,unnamed,unnamed,unnamed,unnamed,unnamed,unnamed,unnamed,unnamed,unnamed,unnamed,unnamed,unnamed…	Abca4,Abcb9,Abcc12,Abcc2,Abcc4,Atp10a,Atp11b,Atp1a1,Atp1b1,Atp2b1,Atp2b2,Atp5o,Atp6ap1l,Atp6v1c1,Atp6v1e2,Atp6v1g3,Atp6v1h,Atp8b4,Atp8b5,Atp9a,Chd5,Chd6,Chd8,Cpox,Ddx11,Ddx20,Ddx3x,Ddx46,Ddx5,Ddx54,Ddx59,Dhx16,Dhx35,Dhx36,Dhx38,Dhx8,Dhx9,Ercc6l2,Gtf2f2,Gtf2h3,Gtf2h4,Hfm1,Hspa8,Lonp1,Lonrf1,Mcm6,Mnat1,Myh14,Myh9,Myo10,Myo1d,Myo1e,Pex1,Rad51b,Rad51c,Ralbp1,Rbbp4,Rho,Ruvbl1,Smarcal1,Spast,Top1mt,Top…
GO Molecular Function	GO:0080025	phosphatidylinositol-3,5-bisphosphate binding	124	7.33E-04	1.00E+00	2.06E-02	2.35E+00	8.09E+00	19	2.10E-03	4.93E-03	140	6.92E-03	1.00E+00	1.72E-01	2.70E+00	2.60E+00	7	13	1.60E-03	5.38E-01	unnamed,unnamed,unnamed,unnamed,unnamed,unnamed,unnamed,unnamed,unnamed,unnamed,unnamed,unnamed,unnamed,unnamed,unnamed,unnamed,unnamed,unnamed,unnamed	Clvs1,Kif16b,Mapkap1,Sestd1,Sh3pxd2b,Wipi1,Wipi2
GO Molecular Function	GO:0005522	profilin binding	125	7.87E-04	1.00E+00	2.20E-02	3.49E+00	2.87E+00	10	7.44E-04	2.59E-03	197	1.94E-02	1.00E+00	3.44E-01	2.78E+00	1.80E+00	5	9	1.14E-03	5.56E-01	unnamed,unnamed,unnamed,unnamed,unnamed,unnamed,unnamed,unnamed,unnamed,unnamed	Dbn1,Diap1,Enah,Evl,Rhoq
GO Molecular Function	GO:0016788	hydrolase activity, acting on ester bonds	126	8.33E-04	1.00E+00	2.31E-02	1.22E+00	2.04E+02	250	5.30E-02	6.48E-02	88	9.51E-04	1.00E+00	3.77E-02	1.24E+00	1.42E+02	176	712	4.02E-02	2.47E-01	unnamed,unnamed,unnamed,unnamed,unnamed,unnamed,unnamed,unnamed,unnamed,unnamed,unnamed,unnamed,unnamed,unnamed,unnamed,unnamed,unnamed,unnamed,unnamed,unnamed,unnamed,unnamed,unnamed,unnamed,unnamed,unnamed,unnamed,unnamed,unnamed,unnamed,unnamed,unnamed,unnamed,unnamed,unnamed,unnamed,unnamed,unnamed,unnamed,unnamed,unnamed,unnamed,unnamed,unnamed,unnamed,unnamed,unnamed,unnamed,unnamed,unnamed…	9630033F20Rik,Abhd12,Acnat2,Acot11,Acot7,Ago2,Alppl2,Aoah,Aplf,Apmap,Arsb,Arsg,Arsi,Arsk,Atp1a1,Ccrn4l,Chka,Cnot2,Cnot8,Ctdp1,Ctdsp1,Ctdsp2,Ctdspl,Dclre1c,Dis3l2,Dnase1l3,Dusp1,Dusp10,Dusp14,Dusp16,Dusp26,Dusp27,Dusp4,Dusp5,Dusp6,Dusp7,Elac2,Endod1,Endou,Enpp2,Enpp6,Ercc4,Eri1,Eri3,Ern1,Exosc9,Eya1,Eya2,Eya3,Fan1,Gdpd3,Gdpd5,Gns,Gpcpd1,Gpld1,Hagh,Hddc3,Htr2a,Inpp1,Inpp4a,Inpp4b,Inpp5f,Lars2,Lhpp,…
GO Molecular Function	GO:0008312	7S RNA binding	127	8.34E-04	1.00E+00	2.29E-02	5.61E+00	1.07E+00	6	2.77E-04	1.56E-03	322	5.59E-02	1.00E+00	6.06E-01	2.50E+00	1.60E+00	4	8	9.15E-04	5.00E-01	unnamed,unnamed,unnamed,unnamed,unnamed,unnamed	Srp14,Srp19,Srp68,Srp9
GO Molecular Function	GO:0042826	histone deacetylase binding	128	8.47E-04	1.00E+00	2.31E-02	1.69E+00	2.54E+01	43	6.58E-03	1.12E-02	158	1.04E-02	1.00E+00	2.29E-01	1.67E+00	1.20E+01	20	60	4.57E-03	3.33E-01	unnamed,unnamed,unnamed,unnamed,unnamed,unnamed,unnamed,unnamed,unnamed,unnamed,unnamed,unnamed,unnamed,unnamed,unnamed,unnamed,unnamed,unnamed,unnamed,unnamed,unnamed,unnamed,unnamed,unnamed,unnamed,unnamed,unnamed,unnamed,unnamed,unnamed,unnamed,unnamed,unnamed,unnamed,unnamed,unnamed,unnamed,unnamed,unnamed,unnamed,unnamed,unnamed,unnamed	Ankrd1,Bcor,D7Ertd443e,Hdac4,Hes1,Hic1,Kat2b,Lpin1,Mef2c,Mef2d,Nacc2,Nr2c1,Pkn2,Prdm1,Rbbp4,Sik1,Tfap4,Top2b,Traf6,Wdtc1
GO Molecular Function	GO:0016407	acetyltransferase activity	129	8.55E-04	1.00E+00	2.31E-02	1.82E+00	1.86E+01	34	4.83E-03	8.82E-03	495	1.47E-01	1.00E+00	1.00E+00	1.24E+00	1.94E+01	24	97	5.49E-03	2.47E-01	unnamed,unnamed,unnamed,unnamed,unnamed,unnamed,unnamed,unnamed,unnamed,unnamed,unnamed,unnamed,unnamed,unnamed,unnamed,unnamed,unnamed,unnamed,unnamed,unnamed,unnamed,unnamed,unnamed,unnamed,unnamed,unnamed,unnamed,unnamed,unnamed,unnamed,unnamed,unnamed,unnamed,unnamed	Cdyl,Cml2,Ep300,Epc1,Grip1,Hcfc1,Ing3,Kansl1,Kansl3,Kat2b,Kat6b,Kat8,Lpcat1,Lpcat2,Lpcat4,Mgea5,Naa20,Naa30,Nat10,Nat8,Ncoa2,Ncoa3,Usp22,Wdr5
GO Molecular Function	GO:0004506	squalene monooxygenase activity	130	8.56E-04	1.00E+00	2.30E-02	9.73E+00	4.11E-01	4	1.07E-04	1.04E-03	594	2.00E-01	1.00E+00	1.00E+00	5.01E+00	2.00E-01	1	1	2.29E-04	1.00E+00	unnamed,unnamed,unnamed,unnamed	Sqle
GO Molecular Function	GO:0046982	protein heterodimerization activity	131	9.43E-04	1.00E+00	2.51E-02	1.27E+00	1.43E+02	181	3.70E-02	4.69E-02	99	1.57E-03	1.00E+00	5.53E-02	1.31E+00	7.95E+01	104	398	2.38E-02	2.61E-01	unnamed,unnamed,unnamed,unnamed,unnamed,unnamed,unnamed,unnamed,unnamed,unnamed,unnamed,unnamed,unnamed,unnamed,unnamed,unnamed,unnamed,unnamed,unnamed,unnamed,unnamed,unnamed,unnamed,unnamed,unnamed,unnamed,unnamed,unnamed,unnamed,unnamed,unnamed,unnamed,unnamed,unnamed,unnamed,unnamed,unnamed,unnamed,unnamed,unnamed,unnamed,unnamed,unnamed,unnamed,unnamed,unnamed,unnamed,unnamed,unnamed,unnamed…	1700024P04Rik,Abtb2,Add2,Adipor2,Adra1a,Adra2c,Ahr,Arnt2,Arntl,Bad,Bcl10,Bcl2,Bcl2l1,Bcl2l11,Bdkrb2,Bhlhe40,Bmp2,Btbd11,Cabyr,Cebpb,Cebpg,Dgkd,Dmrt1,Egfr,Epas1,Foxp1,Fzd4,Fzd9,Gca,Gclc,Gclm,Gm14483,Gm4906,Gucy1b3,Gucy2f,H2afj,H2afv,H2afx,H3f3a,H3f3b,Hist1h2ad,Hist1h2ae,Hist1h2af,Hist1h2bg,Hist1h2bj,Hist1h3d,Hist1h3g,Hist1h4c,Hist1h4d,Hist1h4h,Hist2h4,Hist4h4,Hmg20a,Il12a,Irak1,Itgav,Jam2,Jam3,Jdp…
GO Molecular Function	GO:0072349	modified amino acid transmembrane transporter activity	132	9.55E-04	1.00E+00	2.52E-02	4.09E+00	1.96E+00	8	5.08E-04	2.07E-03	886	2.61E-01	1.00E+00	1.00E+00	1.67E+00	1.80E+00	3	9	6.86E-04	3.33E-01	unnamed,unnamed,unnamed,unnamed,unnamed,unnamed,unnamed,unnamed	Slc1a4,Slc22a16,Slc25a26
GO Molecular Function	GO:0031545	peptidyl-proline 4-dioxygenase activity	133	1.01E-03	1.00E+00	2.64E-02	3.37E+00	2.97E+00	10	7.69E-04	2.59E-03	246	3.31E-02	1.00E+00	4.70E-01	2.86E+00	1.40E+00	4	7	9.15E-04	5.71E-01	unnamed,unnamed,unnamed,unnamed,unnamed,unnamed,unnamed,unnamed,unnamed,unnamed	Egln3,P4ha1,P4ha2,P4ha3
GO Molecular Function	GO:0016706	oxidoreductase activity, acting on paired donors, with incorporation or reduction of molecular oxygen, 2-oxoglutarate as one donor, and incorporation of one atom each of oxygen into both donors	134	1.04E-03	1.00E+00	2.71E-02	1.91E+00	1.52E+01	29	3.95E-03	7.52E-03	162	1.08E-02	1.00E+00	2.32E-01	1.78E+00	8.98E+00	16	45	3.66E-03	3.56E-01	unnamed,unnamed,unnamed,unnamed,unnamed,unnamed,unnamed,unnamed,unnamed,unnamed,unnamed,unnamed,unnamed,unnamed,unnamed,unnamed,unnamed,unnamed,unnamed,unnamed,unnamed,unnamed,unnamed,unnamed,unnamed,unnamed,unnamed,unnamed,unnamed	Asph,Bbox1,Egln3,Fto,Jhdm1d,Kdm2a,Kdm5c,Leprel2,P4ha1,P4ha2,P4ha3,P4htm,Plod2,Tet1,Tet2,Tet3
GO Molecular Function	GO:0004468	lysine N-acetyltransferase activity	135	1.05E-03	1.00E+00	2.71E-02	9.21E+00	4.34E-01	4	1.13E-04	1.04E-03	269	3.99E-02	1.00E+00	5.17E-01	5.01E+00	3.99E-01	2	2	4.57E-04	1.00E+00	unnamed,unnamed,unnamed,unnamed	Ep300,Kat2b
GO Molecular Function	GO:0071837	HMG box domain binding	136	1.07E-03	1.00E+00	2.75E-02	2.22E+00	9.02E+00	20	2.34E-03	5.19E-03	483	1.32E-01	1.00E+00	9.54E-01	1.67E+00	3.59E+00	6	18	1.37E-03	3.33E-01	unnamed,unnamed,unnamed,unnamed,unnamed,unnamed,unnamed,unnamed,unnamed,unnamed,unnamed,unnamed,unnamed,unnamed,unnamed,unnamed,unnamed,unnamed,unnamed,unnamed	Hivep1,Jun,Mef2c,Olig2,Pax6,Pou3f3
GO Molecular Function	GO:0031625	ubiquitin protein ligase binding	137	1.09E-03	1.00E+00	2.77E-02	1.57E+00	3.51E+01	55	9.11E-03	1.43E-02	307	4.40E-02	1.00E+00	5.01E-01	1.33E+00	2.48E+01	33	124	7.55E-03	2.66E-01	unnamed,unnamed,unnamed,unnamed,unnamed,unnamed,unnamed,unnamed,unnamed,unnamed,unnamed,unnamed,unnamed,unnamed,unnamed,unnamed,unnamed,unnamed,unnamed,unnamed,unnamed,unnamed,unnamed,unnamed,unnamed,unnamed,unnamed,unnamed,unnamed,unnamed,unnamed,unnamed,unnamed,unnamed,unnamed,unnamed,unnamed,unnamed,unnamed,unnamed,unnamed,unnamed,unnamed,unnamed,unnamed,unnamed,unnamed,unnamed,unnamed,unnamed…	Axin2,Bag5,Bcl10,Bcl2,Blzf1,Cul3,Fzd4,Fzd5,Nfkbia,Pax6,Pias1,Pink1,Polr2a,Prkar1a,Rad18,Rb1,Ski,Smad2,Smad3,Smad6,Snx9,Stx8,Sumo1,Traf4,Traf6,Trib1,Trib2,Trp53,Txnip,Ube2b,Ube2t,Usp2,Xrcc5
GO Molecular Function	GO:0070513	death domain binding	138	1.15E-03	1.00E+00	2.90E-02	3.09E+00	3.56E+00	11	9.22E-04	2.85E-03	91	1.22E-03	1.00E+00	4.67E-02	3.76E+00	1.60E+00	6	8	1.37E-03	7.50E-01	unnamed,unnamed,unnamed,unnamed,unnamed,unnamed,unnamed,unnamed,unnamed,unnamed,unnamed	Bcl2,Bcl2l1,Cradd,Dap,Mcl1,Ripk1
GO Molecular Function	GO:0016155	formyltetrahydrofolate dehydrogenase activity	139	1.23E-03	1.00E+00	3.08E-02	8.82E+00	4.53E-01	4	1.18E-04	1.04E-03	1011	3.59E-01	1.00E+00	1.00E+00	2.50E+00	3.99E-01	1	2	2.29E-04	5.00E-01	unnamed,unnamed,unnamed,unnamed	Aldh1l1
GO Molecular Function	GO:0043262	adenosine-diphosphatase activity	140	1.26E-03	1.00E+00	3.15E-02	1.45E+01	2.07E-01	3	5.36E-05	7.78E-04	269	3.99E-02	1.00E+00	5.17E-01	5.01E+00	3.99E-01	2	2	4.57E-04	1.00E+00	unnamed,unnamed,unnamed	Nudt9,Slc25a42
GO Molecular Function	GO:0030291	protein serine/threonine kinase inhibitor activity	141	1.31E-03	1.00E+00	3.25E-02	2.43E+00	6.59E+00	16	1.71E-03	4.15E-03	134	6.56E-03	1.00E+00	1.71E-01	2.37E+00	3.79E+00	9	19	2.06E-03	4.74E-01	unnamed,unnamed,unnamed,unnamed,unnamed,unnamed,unnamed,unnamed,unnamed,unnamed,unnamed,unnamed,unnamed,unnamed,unnamed,unnamed	Casp3,Cdkn1a,Cdkn1b,Cdkn2b,Hexim2,Kat2b,Prkag2,Spred1,Spred2
GO Molecular Function	GO:0070411	I-SMAD binding	142	1.34E-03	1.00E+00	3.29E-02	2.42E+00	6.60E+00	16	1.71E-03	4.15E-03	104	1.94E-03	1.00E+00	6.51E-02	3.19E+00	2.20E+00	7	11	1.60E-03	6.36E-01	unnamed,unnamed,unnamed,unnamed,unnamed,unnamed,unnamed,unnamed,unnamed,unnamed,unnamed,unnamed,unnamed,unnamed,unnamed,unnamed	Axin2,Ctnnb1,Smad1,Smad2,Smad4,Smad6,Smad7
GO Molecular Function	GO:0008080	N-acetyltransferase activity	143	1.34E-03	1.00E+00	3.27E-02	1.83E+00	1.69E+01	31	4.39E-03	8.04E-03	493	1.41E-01	1.00E+00	9.95E-01	1.27E+00	1.66E+01	21	83	4.80E-03	2.53E-01	unnamed,unnamed,unnamed,unnamed,unnamed,unnamed,unnamed,unnamed,unnamed,unnamed,unnamed,unnamed,unnamed,unnamed,unnamed,unnamed,unnamed,unnamed,unnamed,unnamed,unnamed,unnamed,unnamed,unnamed,unnamed,unnamed,unnamed,unnamed,unnamed,unnamed,unnamed	Cdyl,Cml2,Ep300,Epc1,Grip1,Hcfc1,Ing3,Kansl1,Kansl3,Kat2b,Kat6b,Kat8,Mgea5,Naa20,Naa30,Nat10,Nat8,Ncoa2,Ncoa3,Usp22,Wdr5
GO Molecular Function	GO:0005528	FK506 binding	144	1.52E-03	1.00E+00	3.69E-02	4.98E+00	1.20E+00	6	3.12E-04	1.56E-03	524	1.63E-01	1.00E+00	1.00E+00	1.67E+00	2.99E+00	5	15	1.14E-03	3.33E-01	unnamed,unnamed,unnamed,unnamed,unnamed,unnamed	Fkbp2,Fkbp6,Fkbp8,Fkbpl,Ppid
GO Molecular Function	GO:0034618	arginine binding	145	1.55E-03	1.00E+00	3.73E-02	8.27E+00	4.84E-01	4	1.25E-04	1.04E-03	269	3.99E-02	1.00E+00	5.17E-01	5.01E+00	3.99E-01	2	2	4.57E-04	1.00E+00	unnamed,unnamed,unnamed,unnamed	Nos2,Rars
GO Molecular Function	GO:0017017	MAP kinase tyrosine/serine/threonine phosphatase activity	146	1.61E-03	1.00E+00	3.84E-02	2.67E+00	4.87E+00	13	1.26E-03	3.37E-03	92	1.23E-03	1.00E+00	4.65E-02	3.08E+00	2.60E+00	8	13	1.83E-03	6.15E-01	unnamed,unnamed,unnamed,unnamed,unnamed,unnamed,unnamed,unnamed,unnamed,unnamed,unnamed,unnamed,unnamed	Dusp1,Dusp10,Dusp14,Dusp16,Dusp4,Dusp5,Dusp6,Dusp7
GO Molecular Function	GO:0008641	small protein activating enzyme activity	147	1.67E-03	1.00E+00	3.96E-02	4.20E+00	1.67E+00	7	4.32E-04	1.82E-03	1886	9.14E-01	1.00E+00	1.00E+00	4.55E-01	2.20E+00	1	11	2.29E-04	9.09E-02	unnamed,unnamed,unnamed,unnamed,unnamed,unnamed,unnamed	Atg7
GO Molecular Function	GO:0019894	kinesin binding	148	1.67E-03	1.00E+00	3.93E-02	2.66E+00	4.89E+00	13	1.27E-03	3.37E-03	153	9.84E-03	1.00E+00	2.24E-01	2.25E+00	3.99E+00	9	20	2.06E-03	4.50E-01	unnamed,unnamed,unnamed,unnamed,unnamed,unnamed,unnamed,unnamed,unnamed,unnamed,unnamed,unnamed,unnamed	Actb,Actg1,Crocc,Kifap3,Ktn1,Mapk8ip1,Nek6,Spag9,Sybu
GO Molecular Function	GO:0001227	RNA polymerase II transcription regulatory region sequence-specific DNA binding transcription factor activity involved in negative regulation of transcription	149	1.67E-03	1.00E+00	3.92E-02	1.75E+00	1.94E+01	34	5.04E-03	8.82E-03	101	1.71E-03	1.00E+00	5.89E-02	2.15E+00	6.99E+00	15	35	3.43E-03	4.29E-01	unnamed,unnamed,unnamed,unnamed,unnamed,unnamed,unnamed,unnamed,unnamed,unnamed,unnamed,unnamed,unnamed,unnamed,unnamed,unnamed,unnamed,unnamed,unnamed,unnamed,unnamed,unnamed,unnamed,unnamed,unnamed,unnamed,unnamed,unnamed,unnamed,unnamed,unnamed,unnamed,unnamed,unnamed	Bach1,Bhlhe40,Foxo1,Hes1,Hey1,Hmga2,Klf12,Nacc2,Snai1,Sp3,Ylpm1,Zbtb20,Zbtb20,Zfp90,Zfpm1
GO Molecular Function	GO:0033549	MAP kinase phosphatase activity	150	1.69E-03	1.00E+00	3.93E-02	2.65E+00	4.90E+00	13	1.27E-03	3.37E-03	108	2.36E-03	1.00E+00	7.63E-02	2.86E+00	2.80E+00	8	14	1.83E-03	5.71E-01	unnamed,unnamed,unnamed,unnamed,unnamed,unnamed,unnamed,unnamed,unnamed,unnamed,unnamed,unnamed,unnamed	Dusp1,Dusp10,Dusp14,Dusp16,Dusp4,Dusp5,Dusp6,Dusp7
GO Molecular Function	GO:0035497	cAMP response element binding	151	1.74E-03	1.00E+00	4.02E-02	3.38E+00	2.66E+00	9	6.91E-04	2.33E-03	136	6.67E-03	1.00E+00	1.71E-01	4.01E+00	9.98E-01	4	5	9.15E-04	8.00E-01	unnamed,unnamed,unnamed,unnamed,unnamed,unnamed,unnamed,unnamed,unnamed	Creb1,Creb3l2,Hmga2,Jun
GO Molecular Function	GO:0001085	RNA polymerase II transcription factor binding	152	1.79E-03	1.00E+00	4.10E-02	1.54E+00	3.51E+01	54	9.11E-03	1.40E-02	74	9.42E-05	3.29E-01	4.44E-03	1.95E+00	1.54E+01	30	77	6.86E-03	3.90E-01	unnamed,unnamed,unnamed,unnamed,unnamed,unnamed,unnamed,unnamed,unnamed,unnamed,unnamed,unnamed,unnamed,unnamed,unnamed,unnamed,unnamed,unnamed,unnamed,unnamed,unnamed,unnamed,unnamed,unnamed,unnamed,unnamed,unnamed,unnamed,unnamed,unnamed,unnamed,unnamed,unnamed,unnamed,unnamed,unnamed,unnamed,unnamed,unnamed,unnamed,unnamed,unnamed,unnamed,unnamed,unnamed,unnamed,unnamed,unnamed,unnamed,unnamed…	Ankrd1,Bhlhe40,Cited2,Creb1,Ctnnb1,Dhx9,Ep300,Ercc4,Gata6,Gtf2a1,Jun,Klf4,Lpin1,Mkx,Nfe2l2,Ppara,Rb1,Sin3a,Smad3,Smad4,Spen,Spop,Stat3,T,Tbp,Tbx18,Tbx20,Tcf4,Trp53,Zfpm1
GO Molecular Function	GO:0030235	nitric-oxide synthase regulator activity	153	1.79E-03	1.00E+00	4.09E-02	5.91E+00	8.46E-01	5	2.19E-04	1.30E-03	896	2.62E-01	1.00E+00	1.00E+00	2.00E+00	9.98E-01	2	5	4.57E-04	4.00E-01	unnamed,unnamed,unnamed,unnamed,unnamed	Egfr,Hsp90ab1
GO Molecular Function	GO:0016410	N-acyltransferase activity	154	1.80E-03	1.00E+00	4.07E-02	1.73E+00	2.03E+01	35	5.26E-03	9.08E-03	492	1.40E-01	1.00E+00	9.96E-01	1.24E+00	2.02E+01	25	101	5.72E-03	2.48E-01	unnamed,unnamed,unnamed,unnamed,unnamed,unnamed,unnamed,unnamed,unnamed,unnamed,unnamed,unnamed,unnamed,unnamed,unnamed,unnamed,unnamed,unnamed,unnamed,unnamed,unnamed,unnamed,unnamed,unnamed,unnamed,unnamed,unnamed,unnamed,unnamed,unnamed,unnamed,unnamed,unnamed,unnamed,unnamed	Acnat2,Cdyl,Cers5,Cers6,Cml2,Ep300,Epc1,Grip1,Hcfc1,Ing3,Kansl1,Kansl3,Kat2b,Kat6b,Kat8,Mgea5,Naa20,Naa30,Nat10,Nat8,Ncoa2,Ncoa3,Nmt2,Usp22,Wdr5
GO Molecular Function	GO:0004386	helicase activity	155	1.80E-03	1.00E+00	4.05E-02	1.50E+00	3.92E+01	59	1.02E-02	1.53E-02	514	1.54E-01	1.00E+00	1.00E+00	1.18E+00	2.96E+01	35	148	8.00E-03	2.36E-01	unnamed,unnamed,unnamed,unnamed,unnamed,unnamed,unnamed,unnamed,unnamed,unnamed,unnamed,unnamed,unnamed,unnamed,unnamed,unnamed,unnamed,unnamed,unnamed,unnamed,unnamed,unnamed,unnamed,unnamed,unnamed,unnamed,unnamed,unnamed,unnamed,unnamed,unnamed,unnamed,unnamed,unnamed,unnamed,unnamed,unnamed,unnamed,unnamed,unnamed,unnamed,unnamed,unnamed,unnamed,unnamed,unnamed,unnamed,unnamed,unnamed,unnamed…	Chd1,Chd2,Chd5,Chd6,Chd7,Chd8,Chd9,Ddx11,Ddx20,Ddx3x,Ddx46,Ddx5,Ddx54,Ddx59,Dhx16,Dhx35,Dhx36,Dhx38,Dhx8,Dhx9,Dqx1,Ercc6l2,Gtf2f2,Gtf2h4,Hfm1,Ino80,Mcm3,Mcm6,Rho,Ruvbl1,Smarca2,Smarca5,Smarcad1,Smarcal1,Xrcc5
GO Molecular Function	GO:0001091	RNA polymerase II basal transcription factor binding	156	1.82E-03	1.00E+00	4.08E-02	3.68E+00	2.17E+00	8	5.63E-04	2.07E-03	412	1.04E-01	1.00E+00	8.78E-01	3.34E+00	5.99E-01	2	3	4.57E-04	6.67E-01	unnamed,unnamed,unnamed,unnamed,unnamed,unnamed,unnamed,unnamed	Ercc4,Tcf4
GO Molecular Function	GO:0008270	zinc ion binding	157	1.92E-03	1.00E+00	4.28E-02	1.15E+00	3.65E+02	419	9.47E-02	1.09E-01	49	3.30E-06	1.15E-02	2.35E-04	1.27E+00	2.21E+02	282	1109	6.45E-02	2.54E-01	unnamed,unnamed,unnamed,unnamed,unnamed,unnamed,unnamed,unnamed,unnamed,unnamed,unnamed,unnamed,unnamed,unnamed,unnamed,unnamed,unnamed,unnamed,unnamed,unnamed,unnamed,unnamed,unnamed,unnamed,unnamed,unnamed,unnamed,unnamed,unnamed,unnamed,unnamed,unnamed,unnamed,unnamed,unnamed,unnamed,unnamed,unnamed,unnamed,unnamed,unnamed,unnamed,unnamed,unnamed,unnamed,unnamed,unnamed,unnamed,unnamed,unnamed…	2010111I01Rik,Acap3,Adam19,Adam29,Adam30,Adamts12,Adamts14,Adamts17,Adamts20,Adamts3,Adamts4,Adamts6,Adamts9,Adamtsl3,Agap1,Agbl1,Agtpbp1,Ajuba,Amfr,Apobec2,Apobec3,Ar,Arap2,Arap3,Asap1,Asap2,Asap3,BC026585,Bbox1,Birc2,Brca1,Car12,Car5a,Car6,Car8,Cblb,Cbll1,Cd4,Cdadc1,Chd5,Chordc1,Clip1,Cpa1,Cpa5,Cpd,Cpxm2,Crip1,Cryz,Csrp2,Cxxc4,Cxxc5,Ddah1,Dido1,Dnajc24,Dnmt1,Dpf1,Dtna,Dtnb,Enpp2,Ep300,Esrrb,Esr…
GO Molecular Function	GO:0035091	phosphatidylinositol binding	158	1.96E-03	1.00E+00	4.32E-02	1.41E+00	5.59E+01	79	1.45E-02	2.05E-02	64	1.41E-05	4.93E-02	7.70E-04	1.75E+00	2.97E+01	52	149	1.19E-02	3.49E-01	unnamed,unnamed,unnamed,unnamed,unnamed,unnamed,unnamed,unnamed,unnamed,unnamed,unnamed,unnamed,unnamed,unnamed,unnamed,unnamed,unnamed,unnamed,unnamed,unnamed,unnamed,unnamed,unnamed,unnamed,unnamed,unnamed,unnamed,unnamed,unnamed,unnamed,unnamed,unnamed,unnamed,unnamed,unnamed,unnamed,unnamed,unnamed,unnamed,unnamed,unnamed,unnamed,unnamed,unnamed,unnamed,unnamed,unnamed,unnamed,unnamed,unnamed…	Amer2,Anxa2,Arap2,Arap3,Arhgap32,Clvs1,Col4a3bp,Dab2ip,Epb4.1,Fermt2,Gab2,Gm5611,Golph3,Hip1,Hip1r,Hs1bp3,Ing2,Itpr1,Kif16b,Mapkap1,Mppe1,Myo10,Myo1e,Pask,Picalm,Plcb1,Pld1,Plekha1,Plekha2,Plekhf1,Pxdc1,Rps6kc1,Sbf2,Sestd1,Sh3pxd2b,Snx1,Snx13,Snx18,Snx20,Snx25,Snx29,Snx6,Snx8,Snx9,Ttpa,Tulp3,Wdfy3,Wipi1,Wipi2,Zcchc14,Zcchc2,Zfyve1
GO Molecular Function	GO:0044325	ion channel binding	159	1.96E-03	1.00E+00	4.30E-02	1.70E+00	2.11E+01	36	5.48E-03	9.34E-03	391	9.53E-02	1.00E+00	8.51E-01	1.43E+00	9.78E+00	14	49	3.20E-03	2.86E-01	unnamed,unnamed,unnamed,unnamed,unnamed,unnamed,unnamed,unnamed,unnamed,unnamed,unnamed,unnamed,unnamed,unnamed,unnamed,unnamed,unnamed,unnamed,unnamed,unnamed,unnamed,unnamed,unnamed,unnamed,unnamed,unnamed,unnamed,unnamed,unnamed,unnamed,unnamed,unnamed,unnamed,unnamed,unnamed,unnamed	Ank2,Calm1,Camk2d,Cdh5,Cib1,Ctnnb1,Diap1,Fyn,Id2,Lrrk2,Panx1,Pde4b,Trpc1,Usp10
GO Molecular Function	GO:0001078	RNA polymerase II core promoter proximal region sequence-specific DNA binding transcription factor activity involved in negative regulation of transcription	160	1.99E-03	1.00E+00	4.34E-02	1.84E+00	1.52E+01	28	3.94E-03	7.26E-03	103	1.90E-03	1.00E+00	6.45E-02	2.19E+00	6.39E+00	14	32	3.20E-03	4.38E-01	unnamed,unnamed,unnamed,unnamed,unnamed,unnamed,unnamed,unnamed,unnamed,unnamed,unnamed,unnamed,unnamed,unnamed,unnamed,unnamed,unnamed,unnamed,unnamed,unnamed,unnamed,unnamed,unnamed,unnamed,unnamed,unnamed,unnamed,unnamed	Bach1,Bhlhe40,Foxo1,Hes1,Hey1,Hmga2,Nacc2,Snai1,Sp3,Ylpm1,Zbtb20,Zbtb20,Zfp90,Zfpm1
GO Molecular Function	GO:0051082	unfolded protein binding	161	2.00E-03	1.00E+00	4.33E-02	2.15E+00	8.85E+00	19	2.30E-03	4.93E-03	1498	5.74E-01	1.00E+00	1.00E+00	9.85E-01	1.22E+01	12	61	2.74E-03	1.97E-01	unnamed,unnamed,unnamed,unnamed,unnamed,unnamed,unnamed,unnamed,unnamed,unnamed,unnamed,unnamed,unnamed,unnamed,unnamed,unnamed,unnamed,unnamed,unnamed	Calr4,Cct2,Cct8l1,Cryaa,Dnaja2,Hsp90ab1,Hspa8,Hspa9,Pfdn1,Serpinh1,Tomm20,Vbp1
GO Molecular Function	GO:0046332	SMAD binding	162	2.06E-03	1.00E+00	4.45E-02	1.54E+00	3.38E+01	52	8.76E-03	1.35E-02	76	9.96E-05	3.48E-01	4.57E-03	2.09E+00	1.20E+01	25	60	5.72E-03	4.17E-01	unnamed,unnamed,unnamed,unnamed,unnamed,unnamed,unnamed,unnamed,unnamed,unnamed,unnamed,unnamed,unnamed,unnamed,unnamed,unnamed,unnamed,unnamed,unnamed,unnamed,unnamed,unnamed,unnamed,unnamed,unnamed,unnamed,unnamed,unnamed,unnamed,unnamed,unnamed,unnamed,unnamed,unnamed,unnamed,unnamed,unnamed,unnamed,unnamed,unnamed,unnamed,unnamed,unnamed,unnamed,unnamed,unnamed,unnamed,unnamed,unnamed,unnamed…	Acvr1,Ankrd1,Axin2,Bmp2,Bmpr1b,Cited2,Ctnnb1,Fos,Hmga2,Jun,Pax6,Ppm1a,Purb,Ski,Skor1,Smad1,Smad2,Smad3,Smad4,Smad6,Smad7,Tgfbr2,Tgfbr3,Tob1,Usp9x
GO Molecular Function	GO:0047276	N-acetyllactosaminide 3-alpha-galactosyltransferase activity	163	2.16E-03	1.00E+00	4.63E-02	7.54E+00	5.30E-01	4	1.38E-04	1.04E-03	269	3.99E-02	1.00E+00	5.17E-01	5.01E+00	3.99E-01	2	2	4.57E-04	1.00E+00	unnamed,unnamed,unnamed,unnamed	A3galt2,Ggta1
GO Molecular Function	GO:0001681	sialate O-acetylesterase activity	164	2.28E-03	1.00E+00	4.85E-02	2.89E+01	6.91E-02	2	1.79E-05	5.19E-04	594	2.00E-01	1.00E+00	1.00E+00	5.01E+00	2.00E-01	1	1	2.29E-04	1.00E+00	unnamed,unnamed	Siae
GO Molecular Function	GO:0008137	NADH dehydrogenase (ubiquinone) activity	165	2.37E-03	1.00E+00	5.01E-02	2.82E+00	3.91E+00	11	1.01E-03	2.85E-03	858	2.19E-01	1.00E+00	8.89E-01	1.40E+00	4.99E+00	7	25	1.60E-03	2.80E-01	unnamed,unnamed,unnamed,unnamed,unnamed,unnamed,unnamed,unnamed,unnamed,unnamed,unnamed	Gm4076,Ndufa12,Ndufa13,Ndufb7,Ndufc2,Ndufs2,Ndufv1
GO Molecular Function	GO:0043559	insulin binding	166	2.46E-03	1.00E+00	5.18E-02	2.80E+00	3.93E+00	11	1.02E-03	2.85E-03	144	7.96E-03	1.00E+00	1.93E-01	5.01E+00	5.99E-01	3	3	6.86E-04	1.00E+00	unnamed,unnamed,unnamed,unnamed,unnamed,unnamed,unnamed,unnamed,unnamed,unnamed,unnamed	Igf1r,Insr,Pik3r1
GO Molecular Function	GO:0033829	O-fucosylpeptide 3-beta-N-acetylglucosaminyltransferase activity	167	2.56E-03	1.00E+00	5.34E-02	1.13E+01	2.66E-01	3	6.89E-05	7.78E-04	1293	4.87E-01	1.00E+00	1.00E+00	1.67E+00	5.99E-01	1	3	2.29E-04	3.33E-01	unnamed,unnamed,unnamed	Lfng
GO Molecular Function	GO:0043199	sulfate binding	168	2.57E-03	1.00E+00	5.34E-02	5.43E+00	9.20E-01	5	2.39E-04	1.30E-03	1011	3.59E-01	1.00E+00	1.00E+00	2.50E+00	3.99E-01	1	2	2.29E-04	5.00E-01	unnamed,unnamed,unnamed,unnamed,unnamed	Cd34
GO Molecular Function	GO:0030544	Hsp70 protein binding	169	2.65E-03	1.00E+00	5.48E-02	3.17E+00	2.84E+00	9	7.36E-04	2.33E-03	476	1.29E-01	1.00E+00	9.46E-01	1.79E+00	2.80E+00	5	14	1.14E-03	3.57E-01	unnamed,unnamed,unnamed,unnamed,unnamed,unnamed,unnamed,unnamed,unnamed	Cdk1,Fgf1,Mvd,Ppef2,Ppid
GO Molecular Function	GO:0033218	amide binding	170	2.68E-03	1.00E+00	5.50E-02	1.44E+00	4.57E+01	66	1.19E-02	1.71E-02	156	1.00E-02	1.00E+00	2.24E-01	1.42E+00	2.90E+01	41	145	9.38E-03	2.83E-01	unnamed,unnamed,unnamed,unnamed,unnamed,unnamed,unnamed,unnamed,unnamed,unnamed,unnamed,unnamed,unnamed,unnamed,unnamed,unnamed,unnamed,unnamed,unnamed,unnamed,unnamed,unnamed,unnamed,unnamed,unnamed,unnamed,unnamed,unnamed,unnamed,unnamed,unnamed,unnamed,unnamed,unnamed,unnamed,unnamed,unnamed,unnamed,unnamed,unnamed,unnamed,unnamed,unnamed,unnamed,unnamed,unnamed,unnamed,unnamed,unnamed,unnamed…	Abcb9,Adcyap1r1,Apba2,Apba3,Apoa1,Cd74,Col25a1,Crip1,Csnk1g2,Dlgap3,Ednrb,Fbxo2,Ghsr,Gm10123,Gsap,Gss,Gstm5,Gstm7,H2-D1,Igf1r,Insr,Itm2b,Itm2c,Ldlrad3,Nfkbia,Nln,Nmur2,Npr1,Olfm1,Pcx,Pex19,Pex2,Pik3r1,Ppid,Ppif,Ptges2,Srp14,Srp68,Tgfb2,Tlr1,Tm2d1
GO Molecular Function	GO:0005007	fibroblast growth factor-activated receptor activity	171	2.80E-03	1.00E+00	5.71E-02	3.43E+00	2.33E+00	8	6.05E-04	2.07E-03	328	5.76E-02	1.00E+00	6.13E-01	3.01E+00	9.98E-01	3	5	6.86E-04	6.00E-01	unnamed,unnamed,unnamed,unnamed,unnamed,unnamed,unnamed,unnamed	Fgfr1,Fgfr2,Fgfr3
GO Molecular Function	GO:0046811	histone deacetylase inhibitor activity	172	2.84E-03	1.00E+00	5.75E-02	1.09E+01	2.75E-01	3	7.14E-05	7.78E-04	1011	3.59E-01	1.00E+00	1.00E+00	2.50E+00	3.99E-01	1	2	2.29E-04	5.00E-01	unnamed,unnamed,unnamed	Ski
GO Molecular Function	GO:0042277	peptide binding	173	2.93E-03	1.00E+00	5.90E-02	1.44E+00	4.51E+01	65	1.17E-02	1.69E-02	168	1.16E-02	1.00E+00	2.41E-01	1.41E+00	2.84E+01	40	142	9.15E-03	2.82E-01	unnamed,unnamed,unnamed,unnamed,unnamed,unnamed,unnamed,unnamed,unnamed,unnamed,unnamed,unnamed,unnamed,unnamed,unnamed,unnamed,unnamed,unnamed,unnamed,unnamed,unnamed,unnamed,unnamed,unnamed,unnamed,unnamed,unnamed,unnamed,unnamed,unnamed,unnamed,unnamed,unnamed,unnamed,unnamed,unnamed,unnamed,unnamed,unnamed,unnamed,unnamed,unnamed,unnamed,unnamed,unnamed,unnamed,unnamed,unnamed,unnamed,unnamed…	Abcb9,Adcyap1r1,Apba2,Apba3,Apoa1,Cd74,Col25a1,Crip1,Csnk1g2,Dlgap3,Ednrb,Fbxo2,Ghsr,Gm10123,Gsap,Gss,Gstm5,Gstm7,H2-D1,Igf1r,Insr,Itm2b,Itm2c,Ldlrad3,Nfkbia,Nln,Nmur2,Npr1,Olfm1,Pex19,Pex2,Pik3r1,Ppid,Ppif,Ptges2,Srp14,Srp68,Tgfb2,Tlr1,Tm2d1
GO Molecular Function	GO:0004630	phospholipase D activity	174	2.94E-03	1.00E+00	5.90E-02	5.26E+00	9.50E-01	5	2.46E-04	1.30E-03	985	3.44E-01	1.00E+00	1.00E+00	1.67E+00	1.20E+00	2	6	4.57E-04	3.33E-01	unnamed,unnamed,unnamed,unnamed,unnamed	Gpld1,Pld1
GO Molecular Function	GO:0031543	peptidyl-proline dioxygenase activity	175	2.95E-03	1.00E+00	5.87E-02	2.73E+00	4.02E+00	11	1.04E-03	2.85E-03	241	3.25E-02	1.00E+00	4.71E-01	2.50E+00	2.00E+00	5	10	1.14E-03	5.00E-01	unnamed,unnamed,unnamed,unnamed,unnamed,unnamed,unnamed,unnamed,unnamed,unnamed,unnamed	Egln3,Leprel2,P4ha1,P4ha2,P4ha3
GO Molecular Function	GO:0046914	transition metal ion binding	176	2.96E-03	1.00E+00	5.86E-02	1.13E+00	4.27E+02	482	1.11E-01	1.25E-01	86	6.28E-04	1.00E+00	2.55E-02	1.17E+00	2.81E+02	329	1407	7.52E-02	2.34E-01	unnamed,unnamed,unnamed,unnamed,unnamed,unnamed,unnamed,unnamed,unnamed,unnamed,unnamed,unnamed,unnamed,unnamed,unnamed,unnamed,unnamed,unnamed,unnamed,unnamed,unnamed,unnamed,unnamed,unnamed,unnamed,unnamed,unnamed,unnamed,unnamed,unnamed,unnamed,unnamed,unnamed,unnamed,unnamed,unnamed,unnamed,unnamed,unnamed,unnamed,unnamed,unnamed,unnamed,unnamed,unnamed,unnamed,unnamed,unnamed,unnamed,unnamed…	2010111I01Rik,Acap3,Aco2,Adam19,Adam29,Adam30,Adamts12,Adamts14,Adamts17,Adamts20,Adamts3,Adamts4,Adamts6,Adamts9,Adamtsl3,Agap1,Agbl1,Agmo,Agtpbp1,Ajuba,Amfr,Aox1,Aox3,Aplp2,Apobec2,Apobec3,App,Ar,Arap2,Arap3,Asap1,Asap2,Asap3,BC026585,Bbox1,Birc2,Brca1,Car12,Car5a,Car6,Car8,Cblb,Cbll1,Cd4,Cdadc1,Chd5,Chordc1,Clip1,Cp,Cpa1,Cpa5,Cpd,Cpxm2,Crip1,Cryz,Csrp2,Cxxc4,Cxxc5,Cycs,Cyp1b1,Cyp26a1,Cyp2d22,C…
GO Molecular Function	GO:0050699	WW domain binding	177	3.01E-03	1.00E+00	5.93E-02	2.73E+00	4.03E+00	11	1.05E-03	2.85E-03	211	2.30E-02	1.00E+00	3.80E-01	2.11E+00	3.79E+00	8	19	1.83E-03	4.21E-01	unnamed,unnamed,unnamed,unnamed,unnamed,unnamed,unnamed,unnamed,unnamed,unnamed,unnamed	Enah,Litaf,Ndfip1,Ndfip2,Pmepa1,Tnk2,Traf4,Wbp1
GO Molecular Function	GO:0005173	stem cell factor receptor binding	178	3.08E-03	1.00E+00	6.04E-02	3.10E+00	2.91E+00	9	7.53E-04	2.33E-03	144	7.96E-03	1.00E+00	1.93E-01	5.01E+00	5.99E-01	3	3	6.86E-04	1.00E+00	unnamed,unnamed,unnamed,unnamed,unnamed,unnamed,unnamed,unnamed,unnamed	Kitl,Spred1,Spred2
GO Molecular Function	GO:0043495	protein anchor	179	3.19E-03	1.00E+00	6.22E-02	4.29E+00	1.40E+00	6	3.63E-04	1.56E-03	328	5.76E-02	1.00E+00	6.13E-01	3.01E+00	9.98E-01	3	5	6.86E-04	6.00E-01	unnamed,unnamed,unnamed,unnamed,unnamed,unnamed	Cib1,Myh9,Nup153
GO Molecular Function	GO:0001093	TFIIB-class transcription factor binding	180	3.26E-03	1.00E+00	6.32E-02	4.27E+00	1.41E+00	6	3.65E-04	1.56E-03	594	2.00E-01	1.00E+00	1.00E+00	5.01E+00	2.00E-01	1	1	2.29E-04	1.00E+00	unnamed,unnamed,unnamed,unnamed,unnamed,unnamed	Tcf4
GO Molecular Function	GO:0001011	sequence-specific DNA binding RNA polymerase recruiting transcription factor activity	180	3.26E-03	1.00E+00	6.32E-02	4.27E+00	1.41E+00	6	3.65E-04	1.56E-03	594	2.00E-01	1.00E+00	1.00E+00	5.01E+00	2.00E-01	1	1	2.29E-04	1.00E+00	unnamed,unnamed,unnamed,unnamed,unnamed,unnamed	Tcf4
GO Molecular Function	GO:0001087	TFIIB-class binding transcription factor activity	180	3.26E-03	1.00E+00	6.32E-02	4.27E+00	1.41E+00	6	3.65E-04	1.56E-03	594	2.00E-01	1.00E+00	1.00E+00	5.01E+00	2.00E-01	1	1	2.29E-04	1.00E+00	unnamed,unnamed,unnamed,unnamed,unnamed,unnamed	Tcf4
GO Molecular Function	GO:0005072	transforming growth factor beta receptor, cytoplasmic mediator activity	183	3.31E-03	1.00E+00	6.30E-02	2.86E+00	3.50E+00	10	9.08E-04	2.59E-03	100	1.58E-03	1.00E+00	5.53E-02	4.17E+00	1.20E+00	5	6	1.14E-03	8.33E-01	unnamed,unnamed,unnamed,unnamed,unnamed,unnamed,unnamed,unnamed,unnamed,unnamed	Smad2,Smad3,Smad4,Smad6,Smad7
GO Molecular Function	GO:0030911	TPR domain binding	184	3.41E-03	1.00E+00	6.46E-02	6.64E+00	6.03E-01	4	1.56E-04	1.04E-03	328	5.76E-02	1.00E+00	6.13E-01	3.01E+00	9.98E-01	3	5	6.86E-04	6.00E-01	unnamed,unnamed,unnamed,unnamed	Hsp90ab1,Pde2a,Rab8b
GO Molecular Function	GO:0010485	H4 histone acetyltransferase activity	185	3.47E-03	1.00E+00	6.54E-02	3.68E+00	1.90E+00	7	4.94E-04	1.82E-03	191	1.92E-02	1.00E+00	3.51E-01	2.50E+00	2.40E+00	6	12	1.37E-03	5.00E-01	unnamed,unnamed,unnamed,unnamed,unnamed,unnamed,unnamed	Hcfc1,Kansl1,Kansl3,Kat8,Usp22,Wdr5
GO Molecular Function	GO:0016655	oxidoreductase activity, acting on NAD(P)H, quinone or similar compound as acceptor	186	3.72E-03	1.00E+00	6.98E-02	2.41E+00	5.39E+00	13	1.40E-03	3.37E-03	472	1.27E-01	1.00E+00	9.42E-01	1.50E+00	5.99E+00	9	30	2.06E-03	3.00E-01	unnamed,unnamed,unnamed,unnamed,unnamed,unnamed,unnamed,unnamed,unnamed,unnamed,unnamed,unnamed,unnamed	Cbr4,Cryz,Gm4076,Ndufa12,Ndufa13,Ndufb7,Ndufc2,Ndufs2,Ndufv1
GO Molecular Function	GO:0016645	oxidoreductase activity, acting on the CH-NH group of donors	187	3.79E-03	1.00E+00	7.07E-02	2.52E+00	4.77E+00	12	1.24E-03	3.11E-03	938	2.85E-01	1.00E+00	1.00E+00	1.30E+00	5.39E+00	7	27	1.60E-03	2.59E-01	unnamed,unnamed,unnamed,unnamed,unnamed,unnamed,unnamed,unnamed,unnamed,unnamed,unnamed,unnamed	Aldh1l1,Blvrb,Etfdh,Mthfd1l,Pipox,Sardh,Smox
GO Molecular Function	GO:0001888	glucuronyl-galactosyl-proteoglycan 4-alpha-N-acetylglucosaminyltransferase activity	188	3.99E-03	1.00E+00	7.41E-02	6.35E+00	6.30E-01	4	1.63E-04	1.04E-03	1011	3.59E-01	1.00E+00	1.00E+00	2.50E+00	3.99E-01	1	2	2.29E-04	5.00E-01	unnamed,unnamed,unnamed,unnamed	Extl3
GO Molecular Function	GO:0042979	ornithine decarboxylase regulator activity	189	4.00E-03	1.00E+00	7.39E-02	4.89E+00	1.02E+00	5	2.65E-04	1.30E-03	328	5.76E-02	1.00E+00	6.13E-01	3.01E+00	9.98E-01	3	5	6.86E-04	6.00E-01	unnamed,unnamed,unnamed,unnamed,unnamed	Adc,Azin1,Oaz2
GO Molecular Function	GO:0008013	beta-catenin binding	190	4.02E-03	1.00E+00	7.38E-02	1.51E+00	3.17E+01	48	8.22E-03	1.24E-02	70	5.62E-05	1.96E-01	2.80E-03	2.19E+00	1.10E+01	24	55	5.49E-03	4.36E-01	unnamed,unnamed,unnamed,unnamed,unnamed,unnamed,unnamed,unnamed,unnamed,unnamed,unnamed,unnamed,unnamed,unnamed,unnamed,unnamed,unnamed,unnamed,unnamed,unnamed,unnamed,unnamed,unnamed,unnamed,unnamed,unnamed,unnamed,unnamed,unnamed,unnamed,unnamed,unnamed,unnamed,unnamed,unnamed,unnamed,unnamed,unnamed,unnamed,unnamed,unnamed,unnamed,unnamed,unnamed,unnamed,unnamed,unnamed,unnamed	Apc,Apc2,Ar,Axin2,Cby1,Cdh5,Chd8,Ctnnbip1,Cxadr,Dact1,Dact2,Dlg5,Ep300,Gsk3b,Kank1,Lzic,Ptprt,Smad3,Smad7,Sox9,Tbl1xr1,Tcf7,Tcf7l1,Tcf7l2
GO Molecular Function	GO:0043014	alpha-tubulin binding	191	4.04E-03	1.00E+00	7.38E-02	2.62E+00	4.20E+00	11	1.09E-03	2.85E-03	316	5.08E-02	1.00E+00	5.61E-01	1.95E+00	3.59E+00	7	18	1.60E-03	3.89E-01	unnamed,unnamed,unnamed,unnamed,unnamed,unnamed,unnamed,unnamed,unnamed,unnamed,unnamed	Arl4c,Arl8b,B4galt1,Ino80,Ndel1,Spast,Trpv4
GO Molecular Function	GO:0003713	transcription coactivator activity	192	4.10E-03	1.00E+00	7.45E-02	1.34E+00	6.71E+01	90	1.74E-02	2.33E-02	79	2.13E-04	7.42E-01	9.39E-03	1.57E+00	3.57E+01	56	179	1.28E-02	3.13E-01	unnamed,unnamed,unnamed,unnamed,unnamed,unnamed,unnamed,unnamed,unnamed,unnamed,unnamed,unnamed,unnamed,unnamed,unnamed,unnamed,unnamed,unnamed,unnamed,unnamed,unnamed,unnamed,unnamed,unnamed,unnamed,unnamed,unnamed,unnamed,unnamed,unnamed,unnamed,unnamed,unnamed,unnamed,unnamed,unnamed,unnamed,unnamed,unnamed,unnamed,unnamed,unnamed,unnamed,unnamed,unnamed,unnamed,unnamed,unnamed,unnamed,unnamed…	Ankrd1,Arid5b,Arl2bp,Asxl1,Bcl10,Birc2,Brd7,Cbfb,Ccar1,Cited2,Crtc2,Ctnnb1,Ddx5,Dyrk1b,Eny2,Ep300,Esrrb,Grip1,Hcfc1,Hinfp,Jun,Kat2b,Lpin1,Maml2,Maml3,Med14,Med16,Med6,Mll5,Mysm1,Ncoa2,Ncoa3,Neurog3,Nrbf2,Pou3f2,Ppargc1a,Ppargc1b,Prkcb,Prpf6,Rbm39,Sertad2,Sik1,Smarca2,Sox11,Sox12,Sox4,Sra1,Sub1,Tbx20,Thrap3,Trim24,Ube3a,Usp22,Wwox,Yap1,Zmiz2
GO Molecular Function	GO:0022884	macromolecule transmembrane transporter activity	193	4.12E-03	1.00E+00	7.45E-02	3.56E+00	1.97E+00	7	5.10E-04	1.82E-03	1207	3.81E-01	1.00E+00	1.00E+00	1.37E+00	2.20E+00	3	11	6.86E-04	2.73E-01	unnamed,unnamed,unnamed,unnamed,unnamed,unnamed,unnamed	Sec61g,Sidt2,Tomm20
GO Molecular Function	GO:0047184	1-acylglycerophosphocholine O-acyltransferase activity	194	4.14E-03	1.00E+00	7.45E-02	4.85E+00	1.03E+00	5	2.67E-04	1.30E-03	181	1.68E-02	1.00E+00	3.25E-01	3.34E+00	1.20E+00	4	6	9.15E-04	6.67E-01	unnamed,unnamed,unnamed,unnamed,unnamed	Lpcat1,Lpcat2,Lpcat4,Mboat2
GO Molecular Function	GO:0004185	serine-type carboxypeptidase activity	195	4.32E-03	1.00E+00	7.73E-02	6.20E+00	6.45E-01	4	1.67E-04	1.04E-03	218	2.71E-02	1.00E+00	4.33E-01	3.76E+00	7.99E-01	3	4	6.86E-04	7.50E-01	unnamed,unnamed,unnamed,unnamed	Cpd,Cpvl,Scpep1
GO Molecular Function	GO:0008432	JUN kinase binding	196	4.39E-03	1.00E+00	7.82E-02	4.78E+00	1.05E+00	5	2.71E-04	1.30E-03	393	9.84E-02	1.00E+00	8.74E-01	2.50E+00	1.20E+00	3	6	6.86E-04	5.00E-01	unnamed,unnamed,unnamed,unnamed,unnamed	Lmnb1,Mapk8ip1,Spag9
GO Molecular Function	GO:0034186	apolipoprotein A-I binding	197	4.41E-03	1.00E+00	7.81E-02	6.17E+00	6.49E-01	4	1.68E-04	1.04E-03	269	3.99E-02	1.00E+00	5.17E-01	5.01E+00	3.99E-01	2	2	4.57E-04	1.00E+00	unnamed,unnamed,unnamed,unnamed	Abca1,Lcat
GO Molecular Function	GO:0004416	hydroxyacylglutathione hydrolase activity	198	4.53E-03	1.00E+00	7.97E-02	2.03E+01	9.83E-02	2	2.55E-05	5.19E-04	412	1.04E-01	1.00E+00	8.78E-01	3.34E+00	5.99E-01	2	3	4.57E-04	6.67E-01	unnamed,unnamed	Hagh,Pnkd
GO Molecular Function	GO:0003735	structural constituent of ribosome	199	4.72E-03	1.00E+00	8.28E-02	1.32E+00	7.36E+01	97	1.91E-02	2.52E-02	592	1.95E-01	1.00E+00	1.00E+00	1.12E+00	4.63E+01	52	232	1.19E-02	2.24E-01	unnamed,unnamed,unnamed,unnamed,unnamed,unnamed,unnamed,unnamed,unnamed,unnamed,unnamed,unnamed,unnamed,unnamed,unnamed,unnamed,unnamed,unnamed,unnamed,unnamed,unnamed,unnamed,unnamed,unnamed,unnamed,unnamed,unnamed,unnamed,unnamed,unnamed,unnamed,unnamed,unnamed,unnamed,unnamed,unnamed,unnamed,unnamed,unnamed,unnamed,unnamed,unnamed,unnamed,unnamed,unnamed,unnamed,unnamed,unnamed,unnamed,unnamed…	Gm10064,Gm10076,Gm10260,Gm10335,Gm10923,Gm21726,Gm2178,Gm4825,Gm4889,Gm4968,Gm5277,Gm6133,Gm6816,Gm7866,Gm8420,Kxd1,Mrpl17,Mrpl34,Mrpl36,Mrpl39,Mrpl47,Mrpl51,Mrps14,Mrps23,Mrps6,Rpl10-ps3,Rpl13,Rpl14,Rpl27,Rpl27-ps3,Rpl27a,Rpl29,Rpl36-ps3,Rpl36-ps4,Rpl37,Rpl38,Rpl7,Rplp0,Rplp1,Rps13,Rps14,Rps15a,Rps18-ps3,Rps2-ps10,Rps2-ps6,Rps24,Rps26-ps1,Rps27a,Rps29,Rps3a3,Ubb,Ubc
GO Molecular Function	GO:0016747	transferase activity, transferring acyl groups other than amino-acyl groups	200	4.83E-03	1.00E+00	8.43E-02	1.43E+00	4.28E+01	61	1.11E-02	1.58E-02	857	2.15E-01	1.00E+00	8.74E-01	1.12E+00	3.91E+01	44	196	1.01E-02	2.24E-01	unnamed,unnamed,unnamed,unnamed,unnamed,unnamed,unnamed,unnamed,unnamed,unnamed,unnamed,unnamed,unnamed,unnamed,unnamed,unnamed,unnamed,unnamed,unnamed,unnamed,unnamed,unnamed,unnamed,unnamed,unnamed,unnamed,unnamed,unnamed,unnamed,unnamed,unnamed,unnamed,unnamed,unnamed,unnamed,unnamed,unnamed,unnamed,unnamed,unnamed,unnamed,unnamed,unnamed,unnamed,unnamed,unnamed,unnamed,unnamed,unnamed,unnamed…	Acnat2,Agpat3,Agpat4,Cdyl,Cers5,Cers6,Cml2,Elovl5,Elovl6,Ep300,Epc1,Grip1,Hcfc1,Ing3,Kansl1,Kansl3,Kat2b,Kat6b,Kat8,Lcat,Lclat1,Lpcat1,Lpcat2,Lpcat4,Mboat2,Mgea5,Naa20,Naa30,Nat10,Nat8,Ncoa2,Ncoa3,Nmt2,Oacyl,Pnpla3,Sh3glb1,Sptssa,Usp22,Wdr5,Ykt6,Zdhhc17,Zdhhc20,Zdhhc21,Zdhhc23
GO Molecular Function	GO:0019003	GDP binding	201	4.87E-03	1.00E+00	8.45E-02	1.84E+00	1.25E+01	23	3.24E-03	5.96E-03	213	2.37E-02	1.00E+00	3.89E-01	1.71E+00	8.19E+00	14	41	3.20E-03	3.41E-01	unnamed,unnamed,unnamed,unnamed,unnamed,unnamed,unnamed,unnamed,unnamed,unnamed,unnamed,unnamed,unnamed,unnamed,unnamed,unnamed,unnamed,unnamed,unnamed,unnamed,unnamed,unnamed,unnamed	Arl3,Arl8b,Eif2b1,Rab17,Rab18,Rab2a,Rab31,Rab4a,Rab5a,Rab8a,Rab8b,Rab9,Rhob,Rragc
GO Molecular Function	GO:0001727	lipid kinase activity	202	4.96E-03	1.00E+00	8.56E-02	4.65E+00	1.08E+00	5	2.79E-04	1.30E-03	985	3.44E-01	1.00E+00	1.00E+00	1.67E+00	1.20E+00	2	6	4.57E-04	3.33E-01	unnamed,unnamed,unnamed,unnamed,unnamed	Cerk,Dgkz
GO Molecular Function	GO:0035250	UDP-galactosyltransferase activity	203	5.03E-03	1.00E+00	8.65E-02	2.06E+00	8.26E+00	17	2.14E-03	4.41E-03	110	2.55E-03	1.00E+00	8.08E-02	2.50E+00	3.99E+00	10	20	2.29E-03	5.00E-01	unnamed,unnamed,unnamed,unnamed,unnamed,unnamed,unnamed,unnamed,unnamed,unnamed,unnamed,unnamed,unnamed,unnamed,unnamed,unnamed,unnamed	A3galt2,A4galt,B3galnt1,B3gat1,B4galt1,B4galt4,Colgalt1,Colgalt2,Ggta1,Wdfy3
GO Molecular Function	GO:0003836	beta-galactoside (CMP) alpha-2,3-sialyltransferase activity	204	5.13E-03	1.00E+00	8.77E-02	2.86E+00	3.15E+00	9	8.16E-04	2.33E-03	218	2.71E-02	1.00E+00	4.33E-01	3.76E+00	7.99E-01	3	4	6.86E-04	7.50E-01	unnamed,unnamed,unnamed,unnamed,unnamed,unnamed,unnamed,unnamed,unnamed	St3gal1,St3gal3,St3gal4
GO Molecular Function	GO:0008378	galactosyltransferase activity	205	5.27E-03	1.00E+00	8.98E-02	1.89E+00	1.11E+01	21	2.89E-03	5.45E-03	152	8.02E-03	1.00E+00	1.84E-01	1.97E+00	6.59E+00	13	33	2.97E-03	3.94E-01	unnamed,unnamed,unnamed,unnamed,unnamed,unnamed,unnamed,unnamed,unnamed,unnamed,unnamed,unnamed,unnamed,unnamed,unnamed,unnamed,unnamed,unnamed,unnamed,unnamed,unnamed	A3galt2,A4galt,B3galnt1,B3gat1,B3gnt2,B3gnt6,B3gnt9,B4galt1,B4galt4,Colgalt1,Colgalt2,Ggta1,Wdfy3
GO Molecular Function	GO:0051434	BH3 domain binding	206	5.47E-03	1.00E+00	9.26E-02	4.54E+00	1.10E+00	5	2.86E-04	1.30E-03	218	2.71E-02	1.00E+00	4.33E-01	3.76E+00	7.99E-01	3	4	6.86E-04	7.50E-01	unnamed,unnamed,unnamed,unnamed,unnamed	Bcl2,Bcl2l1,Mcl1
GO Molecular Function	GO:0015450	P-P-bond-hydrolysis-driven protein transmembrane transporter activity	207	5.50E-03	1.00E+00	9.27E-02	3.82E+00	1.57E+00	6	4.07E-04	1.56E-03	1245	4.22E-01	1.00E+00	1.00E+00	1.43E+00	1.40E+00	2	7	4.57E-04	2.86E-01	unnamed,unnamed,unnamed,unnamed,unnamed,unnamed	Sec61g,Tomm20
GO Molecular Function	GO:0015194	L-serine transmembrane transporter activity	208	5.92E-03	1.00E+00	9.93E-02	5.67E+00	7.06E-01	4	1.83E-04	1.04E-03	412	1.04E-01	1.00E+00	8.78E-01	3.34E+00	5.99E-01	2	3	4.57E-04	6.67E-01	unnamed,unnamed,unnamed,unnamed	Serinc1,Slc1a4
GO Molecular Function	GO:0051010	microtubule plus-end binding	209	5.93E-03	1.00E+00	9.89E-02	2.79E+00	3.22E+00	9	8.35E-04	2.33E-03	241	3.25E-02	1.00E+00	4.71E-01	2.50E+00	2.00E+00	5	10	1.14E-03	5.00E-01	unnamed,unnamed,unnamed,unnamed,unnamed,unnamed,unnamed,unnamed,unnamed	Apc,Clasp2,Clip1,Dst,Mapre1
GO Molecular Function	GO:0070412	R-SMAD binding	210	6.03E-03	1.00E+00	1.00E-01	1.90E+00	1.06E+01	20	2.74E-03	5.19E-03	116	4.00E-03	1.00E+00	1.20E-01	2.38E+00	4.19E+00	10	21	2.29E-03	4.76E-01	unnamed,unnamed,unnamed,unnamed,unnamed,unnamed,unnamed,unnamed,unnamed,unnamed,unnamed,unnamed,unnamed,unnamed,unnamed,unnamed,unnamed,unnamed,unnamed,unnamed	Ankrd1,Ctnnb1,Fos,Jun,Pax6,Ppm1a,Smad2,Smad3,Smad4,Smad6
GO Molecular Function	GO:0031418	L-ascorbic acid binding	211	6.30E-03	1.00E+00	1.04E-01	2.12E+00	7.09E+00	15	1.84E-03	3.89E-03	134	6.56E-03	1.00E+00	1.71E-01	2.37E+00	3.79E+00	9	19	2.06E-03	4.74E-01	unnamed,unnamed,unnamed,unnamed,unnamed,unnamed,unnamed,unnamed,unnamed,unnamed,unnamed,unnamed,unnamed,unnamed,unnamed	Dbh,Egln3,Leprel2,P4ha1,P4ha2,P4ha3,P4htm,Pam,Plod2
GO Molecular Function	GO:0032810	sterol response element binding	212	6.37E-03	1.00E+00	1.05E-01	8.12E+00	3.69E-01	3	9.58E-05	7.78E-04	1011	3.59E-01	1.00E+00	1.00E+00	2.50E+00	3.99E-01	1	2	2.29E-04	5.00E-01	unnamed,unnamed,unnamed	Srebf1
GO Molecular Function	GO:0004621	glycosylphosphatidylinositol phospholipase D activity	213	6.47E-03	1.00E+00	1.06E-01	1.69E+01	1.18E-01	2	3.07E-05	5.19E-04	594	2.00E-01	1.00E+00	1.00E+00	5.01E+00	2.00E-01	1	1	2.29E-04	1.00E+00	unnamed,unnamed	Gpld1
GO Molecular Function	GO:0005010	insulin-like growth factor-activated receptor activity	214	6.52E-03	1.00E+00	1.06E-01	5.51E+00	7.26E-01	4	1.88E-04	1.04E-03	594	2.00E-01	1.00E+00	1.00E+00	5.01E+00	2.00E-01	1	1	2.29E-04	1.00E+00	unnamed,unnamed,unnamed,unnamed	Igf1r
GO Molecular Function	GO:0051020	GTPase binding	215	6.58E-03	1.00E+00	1.07E-01	1.37E+00	5.11E+01	70	1.33E-02	1.82E-02	392	9.58E-02	1.00E+00	8.53E-01	1.23E+00	2.92E+01	36	146	8.23E-03	2.47E-01	unnamed,unnamed,unnamed,unnamed,unnamed,unnamed,unnamed,unnamed,unnamed,unnamed,unnamed,unnamed,unnamed,unnamed,unnamed,unnamed,unnamed,unnamed,unnamed,unnamed,unnamed,unnamed,unnamed,unnamed,unnamed,unnamed,unnamed,unnamed,unnamed,unnamed,unnamed,unnamed,unnamed,unnamed,unnamed,unnamed,unnamed,unnamed,unnamed,unnamed,unnamed,unnamed,unnamed,unnamed,unnamed,unnamed,unnamed,unnamed,unnamed,unnamed…	Abca1,Adcyap1r1,Anxa2,Daam1,Dgki,Diap1,Diap3,Dock10,Ect2,Eps8,Fgd1,Fmnl2,Fmnl3,Gnb3,Golga5,Grasp,Ipo9,Kif16b,Lrrk2,Mapkap1,Ndrg1,Nxt1,Rab11fip4,Rab3a,Rab8a,Rabgap1l,Ralbp1,Ranbp9,Rap1gap,Rapgef4,Rasa1,Rhobtb3,Sh3bp4,Srgap2,Ulk1,Xpo1
GO Molecular Function	GO:0004143	diacylglycerol kinase activity	216	7.05E-03	1.00E+00	1.14E-01	2.15E+00	6.50E+00	14	1.69E-03	3.63E-03	524	1.63E-01	1.00E+00	1.00E+00	1.67E+00	2.99E+00	5	15	1.14E-03	3.33E-01	unnamed,unnamed,unnamed,unnamed,unnamed,unnamed,unnamed,unnamed,unnamed,unnamed,unnamed,unnamed,unnamed,unnamed	Cerk,Dgkd,Dgkg,Dgki,Dgkz
GO Molecular Function	GO:0008320	protein transmembrane transporter activity	217	7.12E-03	1.00E+00	1.15E-01	3.62E+00	1.66E+00	6	4.30E-04	1.56E-03	1481	5.63E-01	1.00E+00	1.00E+00	1.11E+00	1.80E+00	2	9	4.57E-04	2.22E-01	unnamed,unnamed,unnamed,unnamed,unnamed,unnamed	Sec61g,Tomm20
GO Molecular Function	GO:0004814	arginine-tRNA ligase activity	218	7.18E-03	1.00E+00	1.15E-01	7.78E+00	3.86E-01	3	1.00E-04	7.78E-04	1293	4.87E-01	1.00E+00	1.00E+00	1.67E+00	5.99E-01	1	3	2.29E-04	3.33E-01	unnamed,unnamed,unnamed	Rars
GO Molecular Function	GO:0042134	rRNA primary transcript binding	219	7.22E-03	1.00E+00	1.15E-01	1.60E+01	1.25E-01	2	3.25E-05	5.19E-04	1011	3.59E-01	1.00E+00	1.00E+00	2.50E+00	3.99E-01	1	2	2.29E-04	5.00E-01	unnamed,unnamed	Ptrf
GO Molecular Function	GO:0000182	rDNA binding	220	7.26E-03	1.00E+00	1.15E-01	5.34E+00	7.49E-01	4	1.94E-04	1.04E-03	896	2.62E-01	1.00E+00	1.00E+00	2.00E+00	9.98E-01	2	5	4.57E-04	4.00E-01	unnamed,unnamed,unnamed,unnamed	Gtf2h5,Rptor
GO Molecular Function	GO:0004721	phosphoprotein phosphatase activity	221	7.29E-03	1.00E+00	1.15E-01	1.34E+00	5.82E+01	78	1.51E-02	2.02E-02	81	2.78E-04	9.70E-01	1.20E-02	1.60E+00	3.05E+01	49	153	1.12E-02	3.20E-01	unnamed,unnamed,unnamed,unnamed,unnamed,unnamed,unnamed,unnamed,unnamed,unnamed,unnamed,unnamed,unnamed,unnamed,unnamed,unnamed,unnamed,unnamed,unnamed,unnamed,unnamed,unnamed,unnamed,unnamed,unnamed,unnamed,unnamed,unnamed,unnamed,unnamed,unnamed,unnamed,unnamed,unnamed,unnamed,unnamed,unnamed,unnamed,unnamed,unnamed,unnamed,unnamed,unnamed,unnamed,unnamed,unnamed,unnamed,unnamed,unnamed,unnamed…	Ctdp1,Ctdsp1,Ctdsp2,Ctdspl,Dusp1,Dusp10,Dusp14,Dusp16,Dusp26,Dusp27,Dusp4,Dusp5,Dusp6,Dusp7,Eya1,Eya2,Eya3,Mtmr1,Mtmr6,Pdp1,Phlpp1,Ppa2,Ppef2,Ppm1a,Ppm1e,Ppm1h,Ppm1l,Ppp1cb,Ppp2ca,Ppp3ca,Ppp4c,Ptp4a3,Ptpn1,Ptpn12,Ptpn2,Ptpn3,Ptpn6,Ptpra,Ptprb,Ptprc,Ptprg,Ptprm,Ptprn2,Ptpro,Ptprs,Ptprt,Ptprz1,Rngtt,Ubash3b
GO Molecular Function	GO:0016812	hydrolase activity, acting on carbon-nitrogen (but not peptide) bonds, in cyclic amides	222	7.29E-03	1.00E+00	1.15E-01	3.60E+00	1.67E+00	6	4.32E-04	1.56E-03	241	3.25E-02	1.00E+00	4.71E-01	2.50E+00	2.00E+00	5	10	1.14E-03	5.00E-01	unnamed,unnamed,unnamed,unnamed,unnamed,unnamed	Amdhd1,Dpysl2,Dpysl3,Dpysl4,Dpysl5
GO Molecular Function	GO:0015485	cholesterol binding	223	7.38E-03	1.00E+00	1.16E-01	2.14E+00	6.54E+00	14	1.70E-03	3.63E-03	174	1.46E-02	1.00E+00	2.93E-01	1.97E+00	5.59E+00	11	28	2.52E-03	3.93E-01	unnamed,unnamed,unnamed,unnamed,unnamed,unnamed,unnamed,unnamed,unnamed,unnamed,unnamed,unnamed,unnamed,unnamed	Apoa1,Npc1,Npc2,Osbpl1a,Osbpl3,Osbpl5,Pmp2,Ptch1,Scap,Stard5,Tspo2
GO Molecular Function	GO:0031267	small GTPase binding	224	8.22E-03	1.00E+00	1.28E-01	1.37E+00	4.91E+01	67	1.27E-02	1.74E-02	488	1.36E-01	1.00E+00	9.70E-01	1.21E+00	2.74E+01	33	137	7.55E-03	2.41E-01	unnamed,unnamed,unnamed,unnamed,unnamed,unnamed,unnamed,unnamed,unnamed,unnamed,unnamed,unnamed,unnamed,unnamed,unnamed,unnamed,unnamed,unnamed,unnamed,unnamed,unnamed,unnamed,unnamed,unnamed,unnamed,unnamed,unnamed,unnamed,unnamed,unnamed,unnamed,unnamed,unnamed,unnamed,unnamed,unnamed,unnamed,unnamed,unnamed,unnamed,unnamed,unnamed,unnamed,unnamed,unnamed,unnamed,unnamed,unnamed,unnamed,unnamed…	Abca1,Adcyap1r1,Anxa2,Daam1,Dgki,Diap1,Diap3,Dock10,Ect2,Eps8,Fgd1,Fmnl2,Fmnl3,Golga5,Grasp,Ipo9,Kif16b,Lrrk2,Mapkap1,Ndrg1,Nxt1,Rab11fip4,Rab8a,Rabgap1l,Ralbp1,Ranbp9,Rap1gap,Rapgef4,Rhobtb3,Sh3bp4,Srgap2,Ulk1,Xpo1
GO Molecular Function	GO:0033613	activating transcription factor binding	225	8.50E-03	1.00E+00	1.32E-01	1.57E+00	2.17E+01	34	5.63E-03	8.82E-03	131	5.61E-03	1.00E+00	1.49E-01	1.85E+00	9.18E+00	17	46	3.89E-03	3.70E-01	unnamed,unnamed,unnamed,unnamed,unnamed,unnamed,unnamed,unnamed,unnamed,unnamed,unnamed,unnamed,unnamed,unnamed,unnamed,unnamed,unnamed,unnamed,unnamed,unnamed,unnamed,unnamed,unnamed,unnamed,unnamed,unnamed,unnamed,unnamed,unnamed,unnamed,unnamed,unnamed,unnamed,unnamed	Bhlhe40,Ciita,Cited2,Creb1,Ctnnb1,Ep300,Hdac4,Jun,Mef2d,Nfe2l2,Rb1,Sin3a,Smad2,Smad3,T,Tbx20,Zfpm1
GO Molecular Function	GO:0015195	L-threonine transmembrane transporter activity	226	8.67E-03	1.00E+00	1.34E-01	7.26E+00	4.14E-01	3	1.07E-04	7.78E-04	594	2.00E-01	1.00E+00	1.00E+00	5.01E+00	2.00E-01	1	1	2.29E-04	1.00E+00	unnamed,unnamed,unnamed	Slc1a4
GO Molecular Function	GO:0034590	L-hydroxyproline transmembrane transporter activity	226	8.67E-03	1.00E+00	1.34E-01	7.26E+00	4.14E-01	3	1.07E-04	7.78E-04	594	2.00E-01	1.00E+00	1.00E+00	5.01E+00	2.00E-01	1	1	2.29E-04	1.00E+00	unnamed,unnamed,unnamed	Slc1a4
GO Molecular Function	GO:0051213	dioxygenase activity	228	8.79E-03	1.00E+00	1.35E-01	1.54E+00	2.33E+01	36	6.05E-03	9.34E-03	515	1.54E-01	1.00E+00	1.00E+00	1.25E+00	1.68E+01	21	84	4.80E-03	2.50E-01	unnamed,unnamed,unnamed,unnamed,unnamed,unnamed,unnamed,unnamed,unnamed,unnamed,unnamed,unnamed,unnamed,unnamed,unnamed,unnamed,unnamed,unnamed,unnamed,unnamed,unnamed,unnamed,unnamed,unnamed,unnamed,unnamed,unnamed,unnamed,unnamed,unnamed,unnamed,unnamed,unnamed,unnamed,unnamed,unnamed	Ado,Asph,Bbox1,Egln3,Fto,Haao,Jhdm1d,Jmjd1c,Kdm2a,Kdm5c,Kdm6a,Leprel2,P4ha1,P4ha2,P4ha3,P4htm,Phyhd1,Plod2,Tet1,Tet2,Tet3
GO Molecular Function	GO:0042609	CD4 receptor binding	229	8.84E-03	1.00E+00	1.35E-01	4.03E+00	1.24E+00	5	3.22E-04	1.30E-03	1618	6.72E-01	1.00E+00	1.00E+00	1.00E+00	9.98E-01	1	5	2.29E-04	2.00E-01	unnamed,unnamed,unnamed,unnamed,unnamed	Fyn
GO Molecular Function	GO:0047057	vitamin-K-epoxide reductase (warfarin-sensitive) activity	230	8.94E-03	1.00E+00	1.36E-01	1.11E+02	8.98E-03	1	2.33E-06	2.59E-04	269	3.99E-02	1.00E+00	5.17E-01	5.01E+00	3.99E-01	2	2	4.57E-04	1.00E+00	unnamed	Gm21974,Vkorc1
GO Molecular Function	GO:0019871	sodium channel inhibitor activity	231	9.03E-03	1.00E+00	1.36E-01	3.44E+00	1.75E+00	6	4.53E-04	1.56E-03	1506	5.90E-01	1.00E+00	1.00E+00	1.25E+00	7.99E-01	1	4	2.29E-04	2.50E-01	unnamed,unnamed,unnamed,unnamed,unnamed,unnamed	Nedd4l
GO Molecular Function	GO:0043996	histone acetyltransferase activity (H4-K8 specific)	232	9.21E-03	1.00E+00	1.39E-01	3.42E+00	1.75E+00	6	4.55E-04	1.56E-03	197	1.94E-02	1.00E+00	3.44E-01	2.78E+00	1.80E+00	5	9	1.14E-03	5.56E-01	unnamed,unnamed,unnamed,unnamed,unnamed,unnamed	Hcfc1,Kansl1,Kansl3,Kat8,Wdr5
GO Molecular Function	GO:0043995	histone acetyltransferase activity (H4-K5 specific)	232	9.21E-03	1.00E+00	1.39E-01	3.42E+00	1.75E+00	6	4.55E-04	1.56E-03	197	1.94E-02	1.00E+00	3.44E-01	2.78E+00	1.80E+00	5	9	1.14E-03	5.56E-01	unnamed,unnamed,unnamed,unnamed,unnamed,unnamed	Hcfc1,Kansl1,Kansl3,Kat8,Wdr5
GO Molecular Function	GO:0046972	histone acetyltransferase activity (H4-K16 specific)	232	9.21E-03	1.00E+00	1.39E-01	3.42E+00	1.75E+00	6	4.55E-04	1.56E-03	197	1.94E-02	1.00E+00	3.44E-01	2.78E+00	1.80E+00	5	9	1.14E-03	5.56E-01	unnamed,unnamed,unnamed,unnamed,unnamed,unnamed	Hcfc1,Kansl1,Kansl3,Kat8,Wdr5
GO Molecular Function	GO:0042803	protein homodimerization activity	235	9.24E-03	1.00E+00	1.37E-01	1.18E+00	1.71E+02	202	4.43E-02	5.24E-02	113	3.45E-03	1.00E+00	1.06E-01	1.25E+00	1.02E+02	127	510	2.90E-02	2.49E-01	unnamed,unnamed,unnamed,unnamed,unnamed,unnamed,unnamed,unnamed,unnamed,unnamed,unnamed,unnamed,unnamed,unnamed,unnamed,unnamed,unnamed,unnamed,unnamed,unnamed,unnamed,unnamed,unnamed,unnamed,unnamed,unnamed,unnamed,unnamed,unnamed,unnamed,unnamed,unnamed,unnamed,unnamed,unnamed,unnamed,unnamed,unnamed,unnamed,unnamed,unnamed,unnamed,unnamed,unnamed,unnamed,unnamed,unnamed,unnamed,unnamed,unnamed…	Abat,Abcb9,Actn1,Actn4,Acvr1,Add2,Adra2c,Arid3a,Ascl1,Atg7,B4galt1,Bcas1,Bcl10,Bcl2,Bhlhe40,Cacybp,Cadm1,Cat,Cav2,Cd2,Cd4,Cdh13,Cebpb,Cebpg,Cenpf,Chka,Cpox,Ctbp1,Cubn,Dgkd,Dmrt1,Dmrta1,Dscaml1,Dst,E2f8,Ect2,Foxp1,Fzd4,Fzd9,Gca,Gch1,Gdf6,Ggct,Gjc3,Golga5,Gss,Gstm5,Gstm7,Gucy2f,Hes1,Hmgcr,Hpgds,Idh1,Il6ra,Inhbb,Irak1,Jam3,Kcnn2,Kit,Klrb1b,Lhpp,Lrrfip1,Lrrk2,Mad2l1,Mapk4,Max,Mef2d,Mff,Mtpap,Mvd,Myh9…
GO Molecular Function	GO:0034713	type I transforming growth factor beta receptor binding	236	9.66E-03	1.00E+00	1.43E-01	2.58E+00	3.49E+00	9	9.05E-04	2.33E-03	181	1.68E-02	1.00E+00	3.25E-01	3.34E+00	1.20E+00	4	6	9.15E-04	6.67E-01	unnamed,unnamed,unnamed,unnamed,unnamed,unnamed,unnamed,unnamed,unnamed	Smad2,Smad6,Smad7,Tgfb3
GO Molecular Function	GO:0016402	pristanoyl-CoA oxidase activity	237	9.77E-03	1.00E+00	1.44E-01	1.36E+01	1.47E-01	2	3.81E-05	5.19E-04	594	2.00E-01	1.00E+00	1.00E+00	5.01E+00	2.00E-01	1	1	2.29E-04	1.00E+00	unnamed,unnamed	Acox3
GO Molecular Function	GO:0016791	phosphatase activity	238	9.96E-03	1.00E+00	1.46E-01	1.26E+00	8.55E+01	108	2.22E-02	2.80E-02	95	1.44E-03	1.00E+00	5.29E-02	1.41E+00	4.75E+01	67	238	1.53E-02	2.82E-01	unnamed,unnamed,unnamed,unnamed,unnamed,unnamed,unnamed,unnamed,unnamed,unnamed,unnamed,unnamed,unnamed,unnamed,unnamed,unnamed,unnamed,unnamed,unnamed,unnamed,unnamed,unnamed,unnamed,unnamed,unnamed,unnamed,unnamed,unnamed,unnamed,unnamed,unnamed,unnamed,unnamed,unnamed,unnamed,unnamed,unnamed,unnamed,unnamed,unnamed,unnamed,unnamed,unnamed,unnamed,unnamed,unnamed,unnamed,unnamed,unnamed,unnamed…	9630033F20Rik,Alppl2,Atp1a1,Ctdp1,Ctdsp1,Ctdsp2,Ctdspl,Dusp1,Dusp10,Dusp14,Dusp16,Dusp26,Dusp27,Dusp4,Dusp5,Dusp6,Dusp7,Eya1,Eya2,Eya3,Inpp1,Inpp4a,Inpp4b,Lhpp,Lpin1,Mtmr1,Mtmr10,Mtmr12,Mtmr6,Mtmr9,Pdp1,Phlpp1,Pon1,Ppa2,Ppap2b,Ppapdc1a,Ppef2,Ppip5k2,Ppm1a,Ppm1e,Ppm1h,Ppm1l,Ppp1cb,Ppp2ca,Ppp3ca,Ppp4c,Psph,Ptp4a3,Ptpn1,Ptpn12,Ptpn2,Ptpn3,Ptpn6,Ptpra,Ptprb,Ptprc,Ptprg,Ptprm,Ptprn2,Ptpro,Ptprs,Ptprt,…
GO Molecular Function	GO:0008060	ARF GTPase activator activity	239	1.00E-02	1.00E+00	1.46E-01	2.00E+00	7.48E+00	15	1.94E-03	3.89E-03	257	3.57E-02	1.00E+00	4.85E-01	1.88E+00	4.79E+00	9	24	2.06E-03	3.75E-01	unnamed,unnamed,unnamed,unnamed,unnamed,unnamed,unnamed,unnamed,unnamed,unnamed,unnamed,unnamed,unnamed,unnamed,unnamed	Acap3,Agap1,Arap2,Arap3,Asap1,Asap2,Asap3,Itgb1bp1,Smap1
GO Molecular Function	GO:0016888	endodeoxyribonuclease activity, producing 5'-phosphomonoesters	240	1.03E-02	1.00E+00	1.49E-01	3.88E+00	1.29E+00	5	3.34E-04	1.30E-03	1793	8.01E-01	1.00E+00	1.00E+00	7.15E-01	2.80E+00	2	14	4.57E-04	1.43E-01	unnamed,unnamed,unnamed,unnamed,unnamed	Dnase1l3,Fan1
GO Molecular Function	GO:0003951	NAD+ kinase activity	241	1.05E-02	1.00E+00	1.52E-01	2.05E+00	6.83E+00	14	1.77E-03	3.63E-03	872	2.41E-01	1.00E+00	9.63E-01	1.47E+00	3.39E+00	5	17	1.14E-03	2.94E-01	unnamed,unnamed,unnamed,unnamed,unnamed,unnamed,unnamed,unnamed,unnamed,unnamed,unnamed,unnamed,unnamed,unnamed	Cerk,Dgkd,Dgkg,Dgki,Dgkz
GO Molecular Function	GO:0015184	L-cystine transmembrane transporter activity	242	1.06E-02	1.00E+00	1.53E-01	6.73E+00	4.46E-01	3	1.16E-04	7.78E-04	1011	3.59E-01	1.00E+00	1.00E+00	2.50E+00	3.99E-01	1	2	2.29E-04	5.00E-01	unnamed,unnamed,unnamed	Slc1a4
GO Molecular Function	GO:0008022	protein C-terminus binding	243	1.07E-02	1.00E+00	1.54E-01	1.45E+00	3.11E+01	45	8.06E-03	1.17E-02	263	3.69E-02	1.00E+00	4.89E-01	1.36E+00	2.36E+01	32	118	7.32E-03	2.71E-01	unnamed,unnamed,unnamed,unnamed,unnamed,unnamed,unnamed,unnamed,unnamed,unnamed,unnamed,unnamed,unnamed,unnamed,unnamed,unnamed,unnamed,unnamed,unnamed,unnamed,unnamed,unnamed,unnamed,unnamed,unnamed,unnamed,unnamed,unnamed,unnamed,unnamed,unnamed,unnamed,unnamed,unnamed,unnamed,unnamed,unnamed,unnamed,unnamed,unnamed,unnamed,unnamed,unnamed,unnamed,unnamed	Atp2b2,Atxn1,Atxn2,Bcl10,Cacna1b,Cadm1,Cep120,Cep135,Ciita,Ctnnb1,Dgkz,Ercc4,Foxn3,Kcnip3,Mid1ip1,Mki67,Neil1,Pex1,Pex26,Pick1,Plekhb1,Ppm1a,Ppp2ca,Prkcd,Rab3a,Sclt1,Sirt1,Srebf2,Taf13,Vamp2,Xrcc4,Xrcc5
GO Molecular Function	GO:0004065	arylsulfatase activity	244	1.07E-02	1.00E+00	1.53E-01	2.53E+00	3.55E+00	9	9.21E-04	2.33E-03	218	2.71E-02	1.00E+00	4.33E-01	3.76E+00	7.99E-01	3	4	6.86E-04	7.50E-01	unnamed,unnamed,unnamed,unnamed,unnamed,unnamed,unnamed,unnamed,unnamed	Arsb,Arsg,Sulf2
GO Molecular Function	GO:0016018	cyclosporin A binding	245	1.07E-02	1.00E+00	1.53E-01	6.70E+00	4.48E-01	3	1.16E-04	7.78E-04	594	2.00E-01	1.00E+00	1.00E+00	5.01E+00	2.00E-01	1	1	2.29E-04	1.00E+00	unnamed,unnamed,unnamed	Ppif
GO Molecular Function	GO:0004165	dodecenoyl-CoA delta-isomerase activity	246	1.10E-02	1.00E+00	1.56E-01	3.82E+00	1.31E+00	5	3.40E-04	1.30E-03	412	1.04E-01	1.00E+00	8.78E-01	3.34E+00	5.99E-01	2	3	4.57E-04	6.67E-01	unnamed,unnamed,unnamed,unnamed,unnamed	Eci1,Eci2
GO Molecular Function	GO:0008201	heparin binding	247	1.12E-02	1.00E+00	1.58E-01	1.36E+00	4.64E+01	63	1.20E-02	1.63E-02	173	1.39E-02	1.00E+00	2.81E-01	1.46E+00	2.20E+01	32	110	7.32E-03	2.91E-01	unnamed,unnamed,unnamed,unnamed,unnamed,unnamed,unnamed,unnamed,unnamed,unnamed,unnamed,unnamed,unnamed,unnamed,unnamed,unnamed,unnamed,unnamed,unnamed,unnamed,unnamed,unnamed,unnamed,unnamed,unnamed,unnamed,unnamed,unnamed,unnamed,unnamed,unnamed,unnamed,unnamed,unnamed,unnamed,unnamed,unnamed,unnamed,unnamed,unnamed,unnamed,unnamed,unnamed,unnamed,unnamed,unnamed,unnamed,unnamed,unnamed,unnamed…	Aplp2,App,Col25a1,Col5a1,Col5a3,Ctgf,Fgf1,Fgf12,Fgfbp3,Fgfr1,Fgfr2,Fn1,Fstl1,Hbegf,Hdgf,Hmgb1,Hsd17b12,Lamc2,Lrpap1,Nav2,Ncam1,Nrp1,Nrp2,Pcolce2,Ptch1,Ptn,Ptprc,Serpine2,Tgfbr3,Thbs1,Thbs2,Thbs4
GO Molecular Function	GO:0008175	tRNA methyltransferase activity	248	1.12E-02	1.00E+00	1.58E-01	3.80E+00	1.32E+00	5	3.42E-04	1.30E-03	1589	6.23E-01	1.00E+00	1.00E+00	1.00E+00	2.00E+00	2	10	4.57E-04	2.00E-01	unnamed,unnamed,unnamed,unnamed,unnamed	Trmt5,Trmt61a
GO Molecular Function	GO:0031997	N-terminal myristoylation domain binding	249	1.12E-02	1.00E+00	1.58E-01	4.69E+00	8.53E-01	4	2.21E-04	1.04E-03	1293	4.87E-01	1.00E+00	1.00E+00	1.67E+00	5.99E-01	1	3	2.29E-04	3.33E-01	unnamed,unnamed,unnamed,unnamed	Calm1
GO Molecular Function	GO:0051219	phosphoprotein binding	250	1.15E-02	1.00E+00	1.61E-01	1.70E+00	1.35E+01	23	3.51E-03	5.96E-03	179	1.68E-02	1.00E+00	3.27E-01	1.71E+00	9.38E+00	16	47	3.66E-03	3.40E-01	unnamed,unnamed,unnamed,unnamed,unnamed,unnamed,unnamed,unnamed,unnamed,unnamed,unnamed,unnamed,unnamed,unnamed,unnamed,unnamed,unnamed,unnamed,unnamed,unnamed,unnamed,unnamed,unnamed	Bag1,Cblb,Cbx4,Csnk1g2,Dpysl3,Dpysl4,Fgr,Mapk3,Ptpn3,Ptpn6,Rb1,Sag,Tbk1,Thrap3,Tox3,Zap70
GO Molecular Function	GO:0004715	non-membrane spanning protein tyrosine kinase activity	251	1.16E-02	1.00E+00	1.62E-01	1.70E+00	1.35E+01	23	3.51E-03	5.96E-03	373	8.46E-02	1.00E+00	7.92E-01	1.48E+00	8.79E+00	13	44	2.97E-03	2.95E-01	unnamed,unnamed,unnamed,unnamed,unnamed,unnamed,unnamed,unnamed,unnamed,unnamed,unnamed,unnamed,unnamed,unnamed,unnamed,unnamed,unnamed,unnamed,unnamed,unnamed,unnamed,unnamed,unnamed	D8Ertd82e,Dyrk1a,Fgr,Fyn,Jak2,Melk,Prkcd,Ptk2,Tec,Tnk2,Txk,Wee1,Zap70
GO Molecular Function	GO:0000987	core promoter proximal region sequence-specific DNA binding	252	1.19E-02	1.00E+00	1.64E-01	1.50E+00	2.47E+01	37	6.40E-03	9.60E-03	179	1.68E-02	1.00E+00	3.27E-01	1.71E+00	9.38E+00	16	47	3.66E-03	3.40E-01	unnamed,unnamed,unnamed,unnamed,unnamed,unnamed,unnamed,unnamed,unnamed,unnamed,unnamed,unnamed,unnamed,unnamed,unnamed,unnamed,unnamed,unnamed,unnamed,unnamed,unnamed,unnamed,unnamed,unnamed,unnamed,unnamed,unnamed,unnamed,unnamed,unnamed,unnamed,unnamed,unnamed,unnamed,unnamed,unnamed,unnamed	Dmrt1,Kdm6a,Mef2c,Myc,Nacc2,Phox2b,Pitx2,Smad3,Smad4,Sox10,Sp3,Srebf2,Stat1,T,Tcf4,Tfap4
GO Molecular Function	GO:0008603	cAMP-dependent protein kinase regulator activity	253	1.21E-02	1.00E+00	1.67E-01	3.22E+00	1.86E+00	6	4.83E-04	1.56E-03	125	4.63E-03	1.00E+00	1.29E-01	3.58E+00	1.40E+00	5	7	1.14E-03	7.14E-01	unnamed,unnamed,unnamed,unnamed,unnamed,unnamed	Prkag2,Prkar1a,Prkar1b,Rapgef3,Rapgef4
GO Molecular Function	GO:0015101	organic cation transmembrane transporter activity	254	1.23E-02	1.00E+00	1.69E-01	2.65E+00	3.02E+00	8	7.83E-04	2.07E-03	524	1.63E-01	1.00E+00	1.00E+00	1.67E+00	2.99E+00	5	15	1.14E-03	3.33E-01	unnamed,unnamed,unnamed,unnamed,unnamed,unnamed,unnamed,unnamed	Rhbg,Rhcg,Slc22a16,Slc22a3,Slc25a42
GO Molecular Function	GO:0051400	BH domain binding	255	1.25E-02	1.00E+00	1.72E-01	3.69E+00	1.36E+00	5	3.52E-04	1.30E-03	393	9.84E-02	1.00E+00	8.74E-01	2.50E+00	1.20E+00	3	6	6.86E-04	5.00E-01	unnamed,unnamed,unnamed,unnamed,unnamed	Bcl2,Bcl2l1,Mcl1
GO Molecular Function	GO:0005160	transforming growth factor beta receptor binding	256	1.28E-02	1.00E+00	1.74E-01	2.00E+00	7.00E+00	14	1.82E-03	3.63E-03	264	3.73E-02	1.00E+00	4.93E-01	2.06E+00	3.39E+00	7	17	1.60E-03	4.12E-01	unnamed,unnamed,unnamed,unnamed,unnamed,unnamed,unnamed,unnamed,unnamed,unnamed,unnamed,unnamed,unnamed,unnamed	Smad2,Smad3,Smad6,Smad7,Tgfb2,Tgfb3,Tgfbr3
GO Molecular Function	GO:0060090	binding, bridging	257	1.28E-02	1.00E+00	1.74E-01	1.50E+00	2.40E+01	36	6.22E-03	9.34E-03	255	3.43E-02	1.00E+00	4.70E-01	1.48E+00	1.42E+01	21	71	4.80E-03	2.96E-01	unnamed,unnamed,unnamed,unnamed,unnamed,unnamed,unnamed,unnamed,unnamed,unnamed,unnamed,unnamed,unnamed,unnamed,unnamed,unnamed,unnamed,unnamed,unnamed,unnamed,unnamed,unnamed,unnamed,unnamed,unnamed,unnamed,unnamed,unnamed,unnamed,unnamed,unnamed,unnamed,unnamed,unnamed,unnamed,unnamed	Ank2,Arhgap26,Baiap2,Baiap2l2,Cradd,Frmd4a,Frs2,Fscn1,Gab2,Gas6,Gatad2a,Hsh2d,Mapk8ip1,Mtss1,Mtss1l,Nufip1,Ppp4r2,Sh2b2,Shb,Sorbs1,Zfp748
GO Molecular Function	GO:0001159	core promoter proximal region DNA binding	258	1.29E-02	1.00E+00	1.74E-01	1.49E+00	2.48E+01	37	6.44E-03	9.60E-03	206	2.06E-02	1.00E+00	3.49E-01	1.67E+00	9.58E+00	16	48	3.66E-03	3.33E-01	unnamed,unnamed,unnamed,unnamed,unnamed,unnamed,unnamed,unnamed,unnamed,unnamed,unnamed,unnamed,unnamed,unnamed,unnamed,unnamed,unnamed,unnamed,unnamed,unnamed,unnamed,unnamed,unnamed,unnamed,unnamed,unnamed,unnamed,unnamed,unnamed,unnamed,unnamed,unnamed,unnamed,unnamed,unnamed,unnamed,unnamed	Dmrt1,Kdm6a,Mef2c,Myc,Nacc2,Phox2b,Pitx2,Smad3,Smad4,Sox10,Sp3,Srebf2,Stat1,T,Tcf4,Tfap4
GO Molecular Function	GO:0004108	citrate (Si)-synthase activity	259	1.30E-02	1.00E+00	1.75E-01	4.49E+00	8.91E-01	4	2.31E-04	1.04E-03	1011	3.59E-01	1.00E+00	1.00E+00	2.50E+00	3.99E-01	1	2	2.29E-04	5.00E-01	unnamed,unnamed,unnamed,unnamed	Csl
GO Molecular Function	GO:0015278	calcium-release channel activity	260	1.32E-02	1.00E+00	1.77E-01	2.05E+00	6.33E+00	13	1.64E-03	3.37E-03	115	3.85E-03	1.00E+00	1.17E-01	2.92E+00	2.40E+00	7	12	1.60E-03	5.83E-01	unnamed,unnamed,unnamed,unnamed,unnamed,unnamed,unnamed,unnamed,unnamed,unnamed,unnamed,unnamed,unnamed	Itpr1,Jph2,Jph3,Rasa3,Ryr3,Tpcn1,Tpcn2
GO Molecular Function	GO:0008194	UDP-glycosyltransferase activity	261	1.37E-02	1.00E+00	1.83E-01	1.35E+00	4.60E+01	62	1.19E-02	1.61E-02	112	3.05E-03	1.00E+00	9.51E-02	1.57E+00	2.24E+01	35	112	8.00E-03	3.13E-01	unnamed,unnamed,unnamed,unnamed,unnamed,unnamed,unnamed,unnamed,unnamed,unnamed,unnamed,unnamed,unnamed,unnamed,unnamed,unnamed,unnamed,unnamed,unnamed,unnamed,unnamed,unnamed,unnamed,unnamed,unnamed,unnamed,unnamed,unnamed,unnamed,unnamed,unnamed,unnamed,unnamed,unnamed,unnamed,unnamed,unnamed,unnamed,unnamed,unnamed,unnamed,unnamed,unnamed,unnamed,unnamed,unnamed,unnamed,unnamed,unnamed,unnamed…	A3galt2,A4galt,B3galnt1,B3gat1,B3gat2,B4galnt3,B4galnt4,B4galt1,B4galt4,Ccdc126,Chsy1,Chsy3,Colgalt1,Colgalt2,Csgalnact1,Extl3,Galnt10,Galnt16,Galnt18,Galnt2,Galnt3,Galnt7,Gcnt4,Ggta1,Gxylt1,Gxylt2,Gys1,Has2,Has3,Lfng,Mgat5,Pigp,Wbscr17,Wdfy3,Xylt1
GO Molecular Function	GO:0038062	protein tyrosine kinase collagen receptor activity	262	1.38E-02	1.00E+00	1.83E-01	6.10E+00	4.92E-01	3	1.28E-04	7.78E-04	1011	3.59E-01	1.00E+00	1.00E+00	2.50E+00	3.99E-01	1	2	2.29E-04	5.00E-01	unnamed,unnamed,unnamed	Ddr1
GO Molecular Function	GO:0031994	insulin-like growth factor I binding	263	1.38E-02	1.00E+00	1.83E-01	3.13E+00	1.92E+00	6	4.98E-04	1.56E-03	393	9.84E-02	1.00E+00	8.74E-01	2.50E+00	1.20E+00	3	6	6.86E-04	5.00E-01	unnamed,unnamed,unnamed,unnamed,unnamed,unnamed	Igf1r,Insr,Itgav
GO Molecular Function	GO:0005034	osmosensor activity	264	1.38E-02	1.00E+00	1.83E-01	1.14E+01	1.76E-01	2	4.57E-05	5.19E-04	594	2.00E-01	1.00E+00	1.00E+00	5.01E+00	2.00E-01	1	1	2.29E-04	1.00E+00	unnamed,unnamed	Trpv4
GO Molecular Function	GO:0008484	sulfuric ester hydrolase activity	265	1.41E-02	1.00E+00	1.86E-01	2.10E+00	5.70E+00	12	1.48E-03	3.11E-03	191	1.92E-02	1.00E+00	3.51E-01	2.50E+00	2.40E+00	6	12	1.37E-03	5.00E-01	unnamed,unnamed,unnamed,unnamed,unnamed,unnamed,unnamed,unnamed,unnamed,unnamed,unnamed,unnamed	Arsb,Arsg,Arsi,Arsk,Gns,Sulf2
GO Molecular Function	GO:0017110	nucleoside-diphosphatase activity	266	1.42E-02	1.00E+00	1.86E-01	3.57E+00	1.40E+00	5	3.63E-04	1.30E-03	878	2.52E-01	1.00E+00	1.00E+00	1.54E+00	2.60E+00	4	13	9.15E-04	3.08E-01	unnamed,unnamed,unnamed,unnamed,unnamed	Entpd1,Entpd6,Nudt9,Slc25a42
GO Molecular Function	GO:0015136	sialic acid transmembrane transporter activity	267	1.44E-02	1.00E+00	1.89E-01	1.11E+01	1.80E-01	2	4.68E-05	5.19E-04	594	2.00E-01	1.00E+00	1.00E+00	5.01E+00	2.00E-01	1	1	2.29E-04	1.00E+00	unnamed,unnamed	Slc17a5
GO Molecular Function	GO:0000976	transcription regulatory region sequence-specific DNA binding	268	1.45E-02	1.00E+00	1.89E-01	1.25E+00	8.41E+01	105	2.18E-02	2.72E-02	78	1.24E-04	4.33E-01	5.55E-03	1.62E+00	3.27E+01	53	164	1.21E-02	3.23E-01	unnamed,unnamed,unnamed,unnamed,unnamed,unnamed,unnamed,unnamed,unnamed,unnamed,unnamed,unnamed,unnamed,unnamed,unnamed,unnamed,unnamed,unnamed,unnamed,unnamed,unnamed,unnamed,unnamed,unnamed,unnamed,unnamed,unnamed,unnamed,unnamed,unnamed,unnamed,unnamed,unnamed,unnamed,unnamed,unnamed,unnamed,unnamed,unnamed,unnamed,unnamed,unnamed,unnamed,unnamed,unnamed,unnamed,unnamed,unnamed,unnamed,unnamed…	Barx2,Creb1,Dbx1,Dbx2,Dlx1,Dlx2,Dmrt1,Duxbl3,Egr1,Emx2,Esrrb,Ets2,Fli1,Gata6,Hlx,Jun,Junb,Kdm6a,Klf12,Klf9,Lmo4,Mef2c,Mef2d,Myc,Nacc2,Nkx6-2,Nme1,Pax6,Pax8,Phox2a,Phox2b,Pitx2,Pou4f1,Smad1,Smad3,Smad4,Smad5,Sox10,Sox11,Sox12,Sox4,Sox8,Sox9,Sp3,Srebf2,Stat1,T,Tbx18,Tbx20,Tcf4,Tfap4,Trp53,Zfp148
GO Molecular Function	GO:0043566	structure-specific DNA binding	269	1.47E-02	1.00E+00	1.91E-01	1.31E+00	5.49E+01	72	1.42E-02	1.87E-02	132	5.88E-03	1.00E+00	1.55E-01	1.41E+00	3.39E+01	48	170	1.10E-02	2.82E-01	unnamed,unnamed,unnamed,unnamed,unnamed,unnamed,unnamed,unnamed,unnamed,unnamed,unnamed,unnamed,unnamed,unnamed,unnamed,unnamed,unnamed,unnamed,unnamed,unnamed,unnamed,unnamed,unnamed,unnamed,unnamed,unnamed,unnamed,unnamed,unnamed,unnamed,unnamed,unnamed,unnamed,unnamed,unnamed,unnamed,unnamed,unnamed,unnamed,unnamed,unnamed,unnamed,unnamed,unnamed,unnamed,unnamed,unnamed,unnamed,unnamed,unnamed…	Adar,Ascl1,Atoh1,Bcl6,Cebpg,Cry2,Ctnnb1,Ep300,Ercc4,Fos,Foxb1,Gm10282,Hmga2,Hmgn3,Hnrnpa2b1,Jdp2,Jun,Lonp1,Lsm14a,Mcm6,Mlh1,Nabp1,Nme1,Notch1,Pcbp1,Pitx2,Ppargc1a,Purb,Rad18,Rxra,Smad2,Smad3,Sp3,Spen,Ssbp3,Ssbp4,Stat1,Sub1,Tef,Tet1,Thra,Thrb,Trp53,Trp63,Wt1,Xrcc5,Zbp1,Zfp148
GO Molecular Function	GO:0004768	stearoyl-CoA 9-desaturase activity	270	1.47E-02	1.00E+00	1.90E-01	4.32E+00	9.25E-01	4	2.40E-04	1.04E-03	181	1.68E-02	1.00E+00	3.25E-01	3.34E+00	1.20E+00	4	6	9.15E-04	6.67E-01	unnamed,unnamed,unnamed,unnamed	Cyb5,Scd1,Scd2,Scd4
GO Molecular Function	GO:0005158	insulin receptor binding	271	1.48E-02	1.00E+00	1.90E-01	1.61E+00	1.62E+01	26	4.20E-03	6.74E-03	130	5.45E-03	1.00E+00	1.46E-01	2.20E+00	4.99E+00	11	25	2.52E-03	4.40E-01	unnamed,unnamed,unnamed,unnamed,unnamed,unnamed,unnamed,unnamed,unnamed,unnamed,unnamed,unnamed,unnamed,unnamed,unnamed,unnamed,unnamed,unnamed,unnamed,unnamed,unnamed,unnamed,unnamed,unnamed,unnamed,unnamed	Dok4,Dok6,Frs2,Igf1,Igf1r,Irs1,Irs2,Irs4,Pik3r1,Sorbs1,Tln2
GO Molecular Function	GO:0017016	Ras GTPase binding	272	1.49E-02	1.00E+00	1.91E-01	1.34E+00	4.62E+01	62	1.20E-02	1.61E-02	937	2.83E-01	1.00E+00	1.00E+00	1.12E+00	2.60E+01	29	130	6.63E-03	2.23E-01	unnamed,unnamed,unnamed,unnamed,unnamed,unnamed,unnamed,unnamed,unnamed,unnamed,unnamed,unnamed,unnamed,unnamed,unnamed,unnamed,unnamed,unnamed,unnamed,unnamed,unnamed,unnamed,unnamed,unnamed,unnamed,unnamed,unnamed,unnamed,unnamed,unnamed,unnamed,unnamed,unnamed,unnamed,unnamed,unnamed,unnamed,unnamed,unnamed,unnamed,unnamed,unnamed,unnamed,unnamed,unnamed,unnamed,unnamed,unnamed,unnamed,unnamed…	Anxa2,Daam1,Dgki,Diap1,Diap3,Dock10,Ect2,Eps8,Fmnl2,Fmnl3,Golga5,Ipo9,Kif16b,Lrrk2,Mapkap1,Ndrg1,Nxt1,Rab11fip4,Rab8a,Rabgap1l,Ralbp1,Ranbp9,Rap1gap,Rapgef4,Rhobtb3,Sh3bp4,Srgap2,Ulk1,Xpo1
GO Molecular Function	GO:0001012	RNA polymerase II regulatory region DNA binding	273	1.49E-02	1.00E+00	1.91E-01	1.32E+00	5.14E+01	68	1.33E-02	1.76E-02	93	1.25E-03	1.00E+00	4.69E-02	1.65E+00	2.06E+01	34	103	7.77E-03	3.30E-01	unnamed,unnamed,unnamed,unnamed,unnamed,unnamed,unnamed,unnamed,unnamed,unnamed,unnamed,unnamed,unnamed,unnamed,unnamed,unnamed,unnamed,unnamed,unnamed,unnamed,unnamed,unnamed,unnamed,unnamed,unnamed,unnamed,unnamed,unnamed,unnamed,unnamed,unnamed,unnamed,unnamed,unnamed,unnamed,unnamed,unnamed,unnamed,unnamed,unnamed,unnamed,unnamed,unnamed,unnamed,unnamed,unnamed,unnamed,unnamed,unnamed,unnamed…	Creb1,Esrrb,Ets2,Fli1,Gata6,Jun,Junb,Kdm6a,Klf12,Klf9,Mef2c,Mef2d,Nacc2,Nme1,Pax6,Pax8,Phox2a,Phox2b,Pitx2,Pou4f1,Smad1,Smad5,Sox10,Sox11,Sox8,Sp3,Srebf2,Stat1,T,Tbx20,Tcf4,Tfap4,Trp53,Txk
GO Molecular Function	GO:0016647	oxidoreductase activity, acting on the CH-NH group of donors, oxygen as acceptor	274	1.49E-02	1.00E+00	1.90E-01	5.91E+00	5.07E-01	3	1.32E-04	7.78E-04	412	1.04E-01	1.00E+00	8.78E-01	3.34E+00	5.99E-01	2	3	4.57E-04	6.67E-01	unnamed,unnamed,unnamed	Pipox,Smox
GO Molecular Function	GO:0003997	acyl-CoA oxidase activity	275	1.50E-02	1.00E+00	1.90E-01	4.30E+00	9.30E-01	4	2.41E-04	1.04E-03	328	5.76E-02	1.00E+00	6.13E-01	3.01E+00	9.98E-01	3	5	6.86E-04	6.00E-01	unnamed,unnamed,unnamed,unnamed	Acox1,Acox3,Acoxl
GO Molecular Function	GO:0000977	RNA polymerase II regulatory region sequence-specific DNA binding	276	1.53E-02	1.00E+00	1.93E-01	1.32E+00	5.06E+01	67	1.31E-02	1.74E-02	96	1.47E-03	1.00E+00	5.34E-02	1.65E+00	2.00E+01	33	100	7.55E-03	3.30E-01	unnamed,unnamed,unnamed,unnamed,unnamed,unnamed,unnamed,unnamed,unnamed,unnamed,unnamed,unnamed,unnamed,unnamed,unnamed,unnamed,unnamed,unnamed,unnamed,unnamed,unnamed,unnamed,unnamed,unnamed,unnamed,unnamed,unnamed,unnamed,unnamed,unnamed,unnamed,unnamed,unnamed,unnamed,unnamed,unnamed,unnamed,unnamed,unnamed,unnamed,unnamed,unnamed,unnamed,unnamed,unnamed,unnamed,unnamed,unnamed,unnamed,unnamed…	Creb1,Esrrb,Ets2,Fli1,Gata6,Jun,Junb,Kdm6a,Klf12,Klf9,Mef2c,Mef2d,Nacc2,Nme1,Pax6,Pax8,Phox2a,Phox2b,Pitx2,Pou4f1,Smad1,Smad5,Sox10,Sox11,Sox8,Sp3,Srebf2,Stat1,T,Tbx20,Tcf4,Tfap4,Trp53
GO Molecular Function	GO:0017123	Ral GTPase activator activity	277	1.54E-02	1.00E+00	1.93E-01	3.50E+00	1.43E+00	5	3.70E-04	1.30E-03	1293	4.87E-01	1.00E+00	1.00E+00	1.67E+00	5.99E-01	1	3	2.29E-04	3.33E-01	unnamed,unnamed,unnamed,unnamed,unnamed	Ralgapa2
GO Molecular Function	GO:0004905	type I interferon receptor activity	278	1.59E-02	1.00E+00	2.00E-01	1.05E+01	1.90E-01	2	4.93E-05	5.19E-04	594	2.00E-01	1.00E+00	1.00E+00	5.01E+00	2.00E-01	1	1	2.29E-04	1.00E+00	unnamed,unnamed	Ifnar2
GO Molecular Function	GO:0019962	type I interferon binding	278	1.59E-02	1.00E+00	2.00E-01	1.05E+01	1.90E-01	2	4.93E-05	5.19E-04	594	2.00E-01	1.00E+00	1.00E+00	5.01E+00	2.00E-01	1	1	2.29E-04	1.00E+00	unnamed,unnamed	Ifnar2
GO Molecular Function	GO:0008449	N-acetylglucosamine-6-sulfatase activity	280	1.59E-02	1.00E+00	1.99E-01	2.52E+00	3.17E+00	8	8.22E-04	2.07E-03	412	1.04E-01	1.00E+00	8.78E-01	3.34E+00	5.99E-01	2	3	4.57E-04	6.67E-01	unnamed,unnamed,unnamed,unnamed,unnamed,unnamed,unnamed,unnamed	Gns,Sulf2
GO Molecular Function	GO:0017147	Wnt-protein binding	281	1.61E-02	1.00E+00	2.00E-01	1.69E+00	1.24E+01	21	3.22E-03	5.45E-03	83	3.63E-04	1.00E+00	1.53E-02	2.50E+00	5.59E+00	14	28	3.20E-03	5.00E-01	unnamed,unnamed,unnamed,unnamed,unnamed,unnamed,unnamed,unnamed,unnamed,unnamed,unnamed,unnamed,unnamed,unnamed,unnamed,unnamed,unnamed,unnamed,unnamed,unnamed,unnamed	Apcdd1,Fzd1,Fzd3,Fzd4,Fzd5,Fzd7,Fzd9,Ptpro,Ror1,Ryk,Smo,Trabd2b,Wif1,Wls
GO Molecular Function	GO:0016833	oxo-acid-lyase activity	282	1.64E-02	1.00E+00	2.03E-01	3.44E+00	1.45E+00	5	3.77E-04	1.30E-03	896	2.62E-01	1.00E+00	1.00E+00	2.00E+00	9.98E-01	2	5	4.57E-04	4.00E-01	unnamed,unnamed,unnamed,unnamed,unnamed	Hmgcll1,Npl
GO Molecular Function	GO:0030306	ADP-ribosylation factor binding	283	1.65E-02	1.00E+00	2.03E-01	3.44E+00	1.45E+00	5	3.77E-04	1.30E-03	393	9.84E-02	1.00E+00	8.74E-01	2.50E+00	1.20E+00	3	6	6.86E-04	5.00E-01	unnamed,unnamed,unnamed,unnamed,unnamed	Adcyap1r1,Grasp,Rab11fip4
GO Molecular Function	GO:0017153	sodium:dicarboxylate symporter activity	284	1.65E-02	1.00E+00	2.03E-01	2.71E+00	2.58E+00	7	6.69E-04	1.82E-03	376	8.52E-02	1.00E+00	7.90E-01	2.23E+00	1.80E+00	4	9	9.15E-04	4.44E-01	unnamed,unnamed,unnamed,unnamed,unnamed,unnamed,unnamed	Slc13a5,Slc1a2,Slc1a3,Slc1a4
GO Molecular Function	GO:0003692	left-handed Z-DNA binding	285	1.68E-02	1.00E+00	2.05E-01	5.66E+00	5.30E-01	3	1.37E-04	7.78E-04	269	3.99E-02	1.00E+00	5.17E-01	5.01E+00	3.99E-01	2	2	4.57E-04	1.00E+00	unnamed,unnamed,unnamed	Adar,Zbp1
GO Molecular Function	GO:0042608	T cell receptor binding	286	1.69E-02	1.00E+00	2.07E-01	3.41E+00	1.46E+00	5	3.80E-04	1.30E-03	1293	4.87E-01	1.00E+00	1.00E+00	1.67E+00	5.99E-01	1	3	2.29E-04	3.33E-01	unnamed,unnamed,unnamed,unnamed,unnamed	Fyn
GO Molecular Function	GO:0004034	aldose 1-epimerase activity	287	1.70E-02	1.00E+00	2.07E-01	1.02E+01	1.97E-01	2	5.10E-05	5.19E-04	594	2.00E-01	1.00E+00	1.00E+00	5.01E+00	2.00E-01	1	1	2.29E-04	1.00E+00	unnamed,unnamed	Galm
GO Molecular Function	GO:0047192	1-alkylglycerophosphocholine O-acetyltransferase activity	288	1.70E-02	1.00E+00	2.07E-01	5.62E+00	5.33E-01	3	1.38E-04	7.78E-04	144	7.96E-03	1.00E+00	1.93E-01	5.01E+00	5.99E-01	3	3	6.86E-04	1.00E+00	unnamed,unnamed,unnamed	Lpcat1,Lpcat2,Lpcat4
GO Molecular Function	GO:0000099	sulfur amino acid transmembrane transporter activity	289	1.71E-02	1.00E+00	2.07E-01	5.61E+00	5.35E-01	3	1.39E-04	7.78E-04	1293	4.87E-01	1.00E+00	1.00E+00	1.67E+00	5.99E-01	1	3	2.29E-04	3.33E-01	unnamed,unnamed,unnamed	Slc1a4
GO Molecular Function	GO:0030276	clathrin binding	290	1.73E-02	1.00E+00	2.08E-01	1.98E+00	6.57E+00	13	1.70E-03	3.37E-03	346	6.06E-02	1.00E+00	6.11E-01	2.00E+00	2.99E+00	6	15	1.37E-03	4.00E-01	unnamed,unnamed,unnamed,unnamed,unnamed,unnamed,unnamed,unnamed,unnamed,unnamed,unnamed,unnamed,unnamed	Hip1,Ncald,Nsg2,Picalm,Sclt1,Smap1
GO Molecular Function	GO:0004520	endodeoxyribonuclease activity	291	1.77E-02	1.00E+00	2.12E-01	2.21E+00	4.53E+00	10	1.17E-03	2.59E-03	1243	4.21E-01	1.00E+00	1.00E+00	1.16E+00	5.19E+00	6	26	1.37E-03	2.31E-01	unnamed,unnamed,unnamed,unnamed,unnamed,unnamed,unnamed,unnamed,unnamed,unnamed	Aplf,Dclre1c,Dnase1l3,Ercc4,Fan1,Rad51c
GO Molecular Function	GO:0000030	mannosyltransferase activity	292	1.79E-02	1.00E+00	2.14E-01	3.36E+00	1.49E+00	5	3.86E-04	1.30E-03	838	2.01E-01	1.00E+00	8.35E-01	1.57E+00	3.19E+00	5	16	1.14E-03	3.13E-01	unnamed,unnamed,unnamed,unnamed,unnamed	Alg8,Dpm2,Pigm,Pigv,Pigz
GO Molecular Function	GO:0004021	L-alanine:2-oxoglutarate aminotransferase activity	293	1.80E-02	1.00E+00	2.14E-01	9.86E+00	2.03E-01	2	5.26E-05	5.19E-04	1011	3.59E-01	1.00E+00	1.00E+00	2.50E+00	3.99E-01	1	2	2.29E-04	5.00E-01	unnamed,unnamed	Gpt2
GO Molecular Function	GO:0004047	aminomethyltransferase activity	294	1.80E-02	1.00E+00	2.14E-01	4.06E+00	9.84E-01	4	2.55E-04	1.04E-03	393	9.84E-02	1.00E+00	8.74E-01	2.50E+00	1.20E+00	3	6	6.86E-04	5.00E-01	unnamed,unnamed,unnamed,unnamed	Iba57,Pdpr,Sardh
GO Molecular Function	GO:0030617	transforming growth factor beta receptor, inhibitory cytoplasmic mediator activity	295	1.83E-02	1.00E+00	2.16E-01	3.35E+00	1.49E+00	5	3.88E-04	1.30E-03	269	3.99E-02	1.00E+00	5.17E-01	5.01E+00	3.99E-01	2	2	4.57E-04	1.00E+00	unnamed,unnamed,unnamed,unnamed,unnamed	Smad6,Smad7
GO Molecular Function	GO:0004588	orotate phosphoribosyltransferase activity	296	1.86E-02	1.00E+00	2.19E-01	4.02E+00	9.94E-01	4	2.58E-04	1.04E-03	594	2.00E-01	1.00E+00	1.00E+00	5.01E+00	2.00E-01	1	1	2.29E-04	1.00E+00	unnamed,unnamed,unnamed,unnamed	Umps
GO Molecular Function	GO:0004590	orotidine-5'-phosphate decarboxylase activity	296	1.86E-02	1.00E+00	2.19E-01	4.02E+00	9.94E-01	4	2.58E-04	1.04E-03	594	2.00E-01	1.00E+00	1.00E+00	5.01E+00	2.00E-01	1	1	2.29E-04	1.00E+00	unnamed,unnamed,unnamed,unnamed	Umps
GO Molecular Function	GO:0043274	phospholipase binding	298	1.87E-02	1.00E+00	2.19E-01	2.45E+00	3.27E+00	8	8.47E-04	2.07E-03	1264	4.40E-01	1.00E+00	1.00E+00	1.25E+00	2.40E+00	3	12	6.86E-04	2.50E-01	unnamed,unnamed,unnamed,unnamed,unnamed,unnamed,unnamed,unnamed	Calm1,Lmnb1,Srsf3
GO Molecular Function	GO:0005391	sodium:potassium-exchanging ATPase activity	299	1.89E-02	1.00E+00	2.20E-01	2.91E+00	2.06E+00	6	5.35E-04	1.56E-03	843	2.02E-01	1.00E+00	8.37E-01	1.88E+00	1.60E+00	3	8	6.86E-04	3.75E-01	unnamed,unnamed,unnamed,unnamed,unnamed,unnamed	Atp1a1,Atp1b1,Cpox
GO Molecular Function	GO:0010857	calcium-dependent protein kinase activity	300	1.90E-02	1.00E+00	2.21E-01	4.00E+00	1.00E+00	4	2.60E-04	1.04E-03	896	2.62E-01	1.00E+00	1.00E+00	2.00E+00	9.98E-01	2	5	4.57E-04	4.00E-01	unnamed,unnamed,unnamed,unnamed	Pink1,Prkca
GO Molecular Function	GO:0004812	aminoacyl-tRNA ligase activity	301	1.93E-02	1.00E+00	2.24E-01	1.77E+00	9.60E+00	17	2.49E-03	4.41E-03	1237	4.10E-01	1.00E+00	1.00E+00	1.11E+00	8.98E+00	10	45	2.29E-03	2.22E-01	unnamed,unnamed,unnamed,unnamed,unnamed,unnamed,unnamed,unnamed,unnamed,unnamed,unnamed,unnamed,unnamed,unnamed,unnamed,unnamed,unnamed	Dars,Fars2,Gars,Lars2,Mars2,Nars2,Rars,Sars,Tars,Yars
GO Molecular Function	GO:0004860	protein kinase inhibitor activity	302	1.94E-02	1.00E+00	2.24E-01	1.62E+00	1.42E+01	23	3.69E-03	5.96E-03	490	1.39E-01	1.00E+00	9.91E-01	1.41E+00	7.79E+00	11	39	2.52E-03	2.82E-01	unnamed,unnamed,unnamed,unnamed,unnamed,unnamed,unnamed,unnamed,unnamed,unnamed,unnamed,unnamed,unnamed,unnamed,unnamed,unnamed,unnamed,unnamed,unnamed,unnamed,unnamed,unnamed,unnamed	Casp3,Cdkn1a,Cdkn1b,Cdkn2b,Hexim2,Kat2b,Prkag2,Spred1,Spred2,Trib1,Trib2
GO Molecular Function	GO:0035755	cardiolipin hydrolase activity	303	1.95E-02	1.00E+00	2.25E-01	9.44E+00	2.12E-01	2	5.50E-05	5.19E-04	594	2.00E-01	1.00E+00	1.00E+00	5.01E+00	2.00E-01	1	1	2.29E-04	1.00E+00	unnamed,unnamed	Pld6
GO Molecular Function	GO:0042975	peroxisome proliferator activated receptor binding	304	1.95E-02	1.00E+00	2.24E-01	2.89E+00	2.08E+00	6	5.39E-04	1.56E-03	1412	4.96E-01	1.00E+00	1.00E+00	1.25E+00	1.60E+00	2	8	4.57E-04	2.50E-01	unnamed,unnamed,unnamed,unnamed,unnamed,unnamed	Asxl1,Lpin1
GO Molecular Function	GO:0004708	MAP kinase kinase activity	305	1.97E-02	1.00E+00	2.25E-01	2.17E+00	4.61E+00	10	1.20E-03	2.59E-03	376	8.52E-02	1.00E+00	7.90E-01	2.23E+00	1.80E+00	4	9	9.15E-04	4.44E-01	unnamed,unnamed,unnamed,unnamed,unnamed,unnamed,unnamed,unnamed,unnamed,unnamed	Lrrk2,Map3k1,Map3k7,Tgfa
GO Molecular Function	GO:0031700	adrenomedullin receptor binding	306	2.01E-02	1.00E+00	2.29E-01	9.30E+00	2.15E-01	2	5.58E-05	5.19E-04	594	2.00E-01	1.00E+00	1.00E+00	5.01E+00	2.00E-01	1	1	2.29E-04	1.00E+00	unnamed,unnamed	Adm
GO Molecular Function	GO:0043325	phosphatidylinositol-3,4-bisphosphate binding	307	2.02E-02	1.00E+00	2.29E-01	1.94E+00	6.72E+00	13	1.74E-03	3.37E-03	118	4.18E-03	1.00E+00	1.24E-01	2.67E+00	2.99E+00	8	15	1.83E-03	5.33E-01	unnamed,unnamed,unnamed,unnamed,unnamed,unnamed,unnamed,unnamed,unnamed,unnamed,unnamed,unnamed,unnamed	Arap3,Gab2,Kif16b,Mapkap1,Plekha1,Sestd1,Ttpa,Zfyve1
GO Molecular Function	GO:0030674	protein binding, bridging	308	2.04E-02	1.00E+00	2.31E-01	1.48E+00	2.24E+01	33	5.80E-03	8.56E-03	239	3.02E-02	1.00E+00	4.41E-01	1.53E+00	1.24E+01	19	62	4.34E-03	3.06E-01	unnamed,unnamed,unnamed,unnamed,unnamed,unnamed,unnamed,unnamed,unnamed,unnamed,unnamed,unnamed,unnamed,unnamed,unnamed,unnamed,unnamed,unnamed,unnamed,unnamed,unnamed,unnamed,unnamed,unnamed,unnamed,unnamed,unnamed,unnamed,unnamed,unnamed,unnamed,unnamed,unnamed	Ank2,Arhgap26,Baiap2,Baiap2l2,Cradd,Frmd4a,Frs2,Fscn1,Gab2,Gatad2a,Hsh2d,Mtss1,Mtss1l,Nufip1,Ppp4r2,Sh2b2,Shb,Sorbs1,Zfp748
GO Molecular Function	GO:0050346	trans-L-3-hydroxyproline dehydratase activity	309	2.08E-02	1.00E+00	2.35E-01	4.75E+01	2.10E-02	1	5.46E-06	2.59E-04	594	2.00E-01	1.00E+00	1.00E+00	5.01E+00	2.00E-01	1	1	2.29E-04	1.00E+00	unnamed	L3hypdh
GO Molecular Function	GO:0047273	galactosylgalactosylglucosylceramide beta-D-acetylgalactosaminyltransferase activity	310	2.13E-02	1.00E+00	2.40E-01	5.16E+00	5.81E-01	3	1.51E-04	7.78E-04	594	2.00E-01	1.00E+00	1.00E+00	5.01E+00	2.00E-01	1	1	2.29E-04	1.00E+00	unnamed,unnamed,unnamed	B3galnt1
GO Molecular Function	GO:0016742	hydroxymethyl-, formyl- and related transferase activity	311	2.17E-02	1.00E+00	2.43E-01	3.84E+00	1.04E+00	4	2.70E-04	1.04E-03	1807	8.32E-01	1.00E+00	1.00E+00	6.26E-01	1.60E+00	1	8	2.29E-04	1.25E-01	unnamed,unnamed,unnamed,unnamed	Aldh1l1
GO Molecular Function	GO:0070273	phosphatidylinositol-4-phosphate binding	312	2.19E-02	1.00E+00	2.45E-01	2.38E+00	3.37E+00	8	8.73E-04	2.07E-03	166	1.15E-02	1.00E+00	2.42E-01	2.73E+00	2.20E+00	6	11	1.37E-03	5.45E-01	unnamed,unnamed,unnamed,unnamed,unnamed,unnamed,unnamed,unnamed	Col4a3bp,Dab2ip,Golph3,Plekhf1,Sestd1,Sh3pxd2b
GO Molecular Function	GO:0004711	ribosomal protein S6 kinase activity	313	2.20E-02	1.00E+00	2.45E-01	5.10E+00	5.88E-01	3	1.53E-04	7.78E-04	1011	3.59E-01	1.00E+00	1.00E+00	2.50E+00	3.99E-01	1	2	2.29E-04	5.00E-01	unnamed,unnamed,unnamed	Rps6ka2
GO Molecular Function	GO:0008747	N-acetylneuraminate lyase activity	314	2.20E-02	1.00E+00	2.45E-01	8.84E+00	2.26E-01	2	5.87E-05	5.19E-04	594	2.00E-01	1.00E+00	1.00E+00	5.01E+00	2.00E-01	1	1	2.29E-04	1.00E+00	unnamed,unnamed	Npl
GO Molecular Function	GO:0008526	phosphatidylinositol transporter activity	315	2.21E-02	1.00E+00	2.44E-01	5.09E+00	5.89E-01	3	1.53E-04	7.78E-04	1011	3.59E-01	1.00E+00	1.00E+00	2.50E+00	3.99E-01	1	2	2.29E-04	5.00E-01	unnamed,unnamed,unnamed	Pitpnc1
GO Molecular Function	GO:0034988	Fc-gamma receptor I complex binding	316	2.21E-02	1.00E+00	2.44E-01	8.83E+00	2.26E-01	2	5.87E-05	5.19E-04	1011	3.59E-01	1.00E+00	1.00E+00	2.50E+00	3.99E-01	1	2	2.29E-04	5.00E-01	unnamed,unnamed	Fgr
GO Molecular Function	GO:0004712	protein serine/threonine/tyrosine kinase activity	317	2.24E-02	1.00E+00	2.46E-01	1.86E+00	7.54E+00	14	1.96E-03	3.63E-03	858	2.19E-01	1.00E+00	8.89E-01	1.40E+00	4.99E+00	7	25	1.60E-03	2.80E-01	unnamed,unnamed,unnamed,unnamed,unnamed,unnamed,unnamed,unnamed,unnamed,unnamed,unnamed,unnamed,unnamed,unnamed	Clk3,Dyrk1a,Dyrk1b,Lrrk2,Map3k1,Map3k7,Tgfa
GO Molecular Function	GO:0001102	RNA polymerase II activating transcription factor binding	318	2.25E-02	1.00E+00	2.47E-01	1.56E+00	1.60E+01	25	4.16E-03	6.48E-03	120	4.29E-03	1.00E+00	1.25E-01	2.10E+00	6.19E+00	13	31	2.97E-03	4.19E-01	unnamed,unnamed,unnamed,unnamed,unnamed,unnamed,unnamed,unnamed,unnamed,unnamed,unnamed,unnamed,unnamed,unnamed,unnamed,unnamed,unnamed,unnamed,unnamed,unnamed,unnamed,unnamed,unnamed,unnamed,unnamed	Bhlhe40,Cited2,Creb1,Ctnnb1,Ep300,Jun,Nfe2l2,Rb1,Sin3a,Smad3,T,Tbx20,Zfpm1
GO Molecular Function	GO:0001156	TFIIIC-class transcription factor binding	319	2.31E-02	1.00E+00	2.53E-01	5.00E+00	6.00E-01	3	1.56E-04	7.78E-04	1011	3.59E-01	1.00E+00	1.00E+00	2.50E+00	3.99E-01	1	2	2.29E-04	5.00E-01	unnamed,unnamed,unnamed	Rptor
GO Molecular Function	GO:0008081	phosphoric diester hydrolase activity	320	2.36E-02	1.00E+00	2.57E-01	1.37E+00	3.27E+01	45	8.49E-03	1.17E-02	73	9.29E-05	3.24E-01	4.44E-03	1.91E+00	1.68E+01	32	84	7.32E-03	3.81E-01	unnamed,unnamed,unnamed,unnamed,unnamed,unnamed,unnamed,unnamed,unnamed,unnamed,unnamed,unnamed,unnamed,unnamed,unnamed,unnamed,unnamed,unnamed,unnamed,unnamed,unnamed,unnamed,unnamed,unnamed,unnamed,unnamed,unnamed,unnamed,unnamed,unnamed,unnamed,unnamed,unnamed,unnamed,unnamed,unnamed,unnamed,unnamed,unnamed,unnamed,unnamed,unnamed,unnamed,unnamed,unnamed	Enpp2,Enpp6,Fan1,Gdpd3,Gdpd5,Gpcpd1,Gpld1,Htr2a,Mppe1,Pde10a,Pde11a,Pde1c,Pde2a,Pde3a,Pde4b,Pde4d,Pde6d,Pde7b,Plcb1,Plcb3,Plcb4,Plcd4,Plce1,Plcg1,Plcg2,Plcl1,Plcl2,Pld1,Pld6,Smpd2,Smpd3,Smpdl3a
GO Molecular Function	GO:0004017	adenylate kinase activity	321	2.39E-02	1.00E+00	2.59E-01	2.75E+00	2.18E+00	6	5.65E-04	1.56E-03	197	1.94E-02	1.00E+00	3.44E-01	2.78E+00	1.80E+00	5	9	1.14E-03	5.56E-01	unnamed,unnamed,unnamed,unnamed,unnamed,unnamed	Adk,Ak1,Ak2,Ak3,Ak5
GO Molecular Function	GO:0003899	DNA-directed RNA polymerase activity	322	2.43E-02	1.00E+00	2.64E-01	1.94E+00	6.18E+00	12	1.60E-03	3.11E-03	933	2.82E-01	1.00E+00	1.00E+00	1.25E+00	7.19E+00	9	36	2.06E-03	2.50E-01	unnamed,unnamed,unnamed,unnamed,unnamed,unnamed,unnamed,unnamed,unnamed,unnamed,unnamed,unnamed	Ccdc111,Polr1a,Polr2a,Polr2c,Polr2e,Polr2m,Polr3b,Polr3h,Prim2
GO Molecular Function	GO:0070361	mitochondrial light strand promoter anti-sense binding	323	2.46E-02	1.00E+00	2.66E-01	4.01E+01	2.50E-02	1	6.47E-06	2.59E-04	594	2.00E-01	1.00E+00	1.00E+00	5.01E+00	2.00E-01	1	1	2.29E-04	1.00E+00	unnamed	Lonp1
GO Molecular Function	GO:0050698	proteoglycan sulfotransferase activity	324	2.47E-02	1.00E+00	2.67E-01	8.30E+00	2.41E-01	2	6.25E-05	5.19E-04	594	2.00E-01	1.00E+00	1.00E+00	5.01E+00	2.00E-01	1	1	2.29E-04	1.00E+00	unnamed,unnamed	Chst3
GO Molecular Function	GO:1901981	phosphatidylinositol phosphate binding	325	2.49E-02	1.00E+00	2.67E-01	1.40E+00	2.86E+01	40	7.42E-03	1.04E-02	129	5.13E-03	1.00E+00	1.39E-01	1.69E+00	1.36E+01	23	68	5.26E-03	3.38E-01	unnamed,unnamed,unnamed,unnamed,unnamed,unnamed,unnamed,unnamed,unnamed,unnamed,unnamed,unnamed,unnamed,unnamed,unnamed,unnamed,unnamed,unnamed,unnamed,unnamed,unnamed,unnamed,unnamed,unnamed,unnamed,unnamed,unnamed,unnamed,unnamed,unnamed,unnamed,unnamed,unnamed,unnamed,unnamed,unnamed,unnamed,unnamed,unnamed,unnamed	Amer2,Anxa2,Arap2,Arap3,Clvs1,Col4a3bp,Dab2ip,Fermt2,Gab2,Gm5611,Golph3,Kif16b,Mapkap1,Myo10,Plcb1,Plekha1,Plekhf1,Sestd1,Sh3pxd2b,Ttpa,Wipi1,Wipi2,Zfyve1
GO Molecular Function	GO:0001030	RNA polymerase III type 1 promoter DNA binding	326	2.57E-02	1.00E+00	2.75E-01	4.80E+00	6.26E-01	3	1.62E-04	7.78E-04	1293	4.87E-01	1.00E+00	1.00E+00	1.67E+00	5.99E-01	1	3	2.29E-04	3.33E-01	unnamed,unnamed,unnamed	Rptor
GO Molecular Function	GO:0001031	RNA polymerase III type 2 promoter DNA binding	326	2.57E-02	1.00E+00	2.75E-01	4.80E+00	6.26E-01	3	1.62E-04	7.78E-04	1293	4.87E-01	1.00E+00	1.00E+00	1.67E+00	5.99E-01	1	3	2.29E-04	3.33E-01	unnamed,unnamed,unnamed	Rptor
GO Molecular Function	GO:0001032	RNA polymerase III type 3 promoter DNA binding	326	2.57E-02	1.00E+00	2.75E-01	4.80E+00	6.26E-01	3	1.62E-04	7.78E-04	1293	4.87E-01	1.00E+00	1.00E+00	1.67E+00	5.99E-01	1	3	2.29E-04	3.33E-01	unnamed,unnamed,unnamed	Rptor
GO Molecular Function	GO:0000980	RNA polymerase II distal enhancer sequence-specific DNA binding	329	2.61E-02	1.00E+00	2.77E-01	1.86E+00	6.97E+00	13	1.81E-03	3.37E-03	356	6.70E-02	1.00E+00	6.57E-01	1.85E+00	3.79E+00	7	19	1.60E-03	3.68E-01	unnamed,unnamed,unnamed,unnamed,unnamed,unnamed,unnamed,unnamed,unnamed,unnamed,unnamed,unnamed,unnamed	Creb1,Esrrb,Fli1,Jun,Pou4f1,Sox10,T
GO Molecular Function	GO:0072345	NAADP-sensitive calcium-release channel activity	330	2.61E-02	1.00E+00	2.76E-01	4.76E+00	6.30E-01	3	1.63E-04	7.78E-04	269	3.99E-02	1.00E+00	5.17E-01	5.01E+00	3.99E-01	2	2	4.57E-04	1.00E+00	unnamed,unnamed,unnamed	Tpcn1,Tpcn2
GO Molecular Function	GO:0035594	ganglioside binding	331	2.63E-02	1.00E+00	2.77E-01	3.75E+01	2.66E-02	1	6.91E-06	2.59E-04	594	2.00E-01	1.00E+00	1.00E+00	5.01E+00	2.00E-01	1	1	2.29E-04	1.00E+00	unnamed	Clip3
GO Molecular Function	GO:0035033	histone deacetylase regulator activity	332	2.63E-02	1.00E+00	2.77E-01	3.61E+00	1.11E+00	4	2.87E-04	1.04E-03	896	2.62E-01	1.00E+00	1.00E+00	2.00E+00	9.98E-01	2	5	4.57E-04	4.00E-01	unnamed,unnamed,unnamed,unnamed	Ski,Trp53
GO Molecular Function	GO:0019210	kinase inhibitor activity	333	2.64E-02	1.00E+00	2.76E-01	1.55E+00	1.55E+01	24	4.01E-03	6.22E-03	485	1.34E-01	1.00E+00	9.64E-01	1.40E+00	8.59E+00	12	43	2.74E-03	2.79E-01	unnamed,unnamed,unnamed,unnamed,unnamed,unnamed,unnamed,unnamed,unnamed,unnamed,unnamed,unnamed,unnamed,unnamed,unnamed,unnamed,unnamed,unnamed,unnamed,unnamed,unnamed,unnamed,unnamed,unnamed	Casp3,Cdkn1a,Cdkn1b,Cdkn2b,Hexim2,Kat2b,Prkag2,Rhoh,Spred1,Spred2,Trib1,Trib2
GO Molecular Function	GO:0001099	basal RNA polymerase II transcription machinery binding	334	2.64E-02	1.00E+00	2.76E-01	1.92E+00	6.26E+00	12	1.62E-03	3.11E-03	235	2.98E-02	1.00E+00	4.42E-01	2.31E+00	2.60E+00	6	13	1.37E-03	4.62E-01	unnamed,unnamed,unnamed,unnamed,unnamed,unnamed,unnamed,unnamed,unnamed,unnamed,unnamed,unnamed	2700060E02Rik,Ercc4,Rprd1b,Smyd2,Tcf4,Uvssa
GO Molecular Function	GO:0005057	receptor signaling protein activity	335	2.67E-02	1.00E+00	2.78E-01	1.36E+00	3.39E+01	46	8.79E-03	1.19E-02	114	3.81E-03	1.00E+00	1.17E-01	1.67E+00	1.56E+01	26	78	5.95E-03	3.33E-01	unnamed,unnamed,unnamed,unnamed,unnamed,unnamed,unnamed,unnamed,unnamed,unnamed,unnamed,unnamed,unnamed,unnamed,unnamed,unnamed,unnamed,unnamed,unnamed,unnamed,unnamed,unnamed,unnamed,unnamed,unnamed,unnamed,unnamed,unnamed,unnamed,unnamed,unnamed,unnamed,unnamed,unnamed,unnamed,unnamed,unnamed,unnamed,unnamed,unnamed,unnamed,unnamed,unnamed,unnamed,unnamed,unnamed	Acvr1,Adrb1,B230120H23Rik,Dok4,Egfr,Ikbke,Insr,Kit,Map3k1,Map3k7,Map3k9,Mapk10,Mapk3,Mapk4,Ppp4c,Rgs12,Rgs14,Smad2,Smad3,Smad4,Smad6,Smad7,Tgfb2,Tgfbr2,Tiam1,Tiam2
GO Molecular Function	GO:0001016	RNA polymerase III regulatory region DNA binding	336	2.75E-02	1.00E+00	2.86E-01	4.67E+00	6.43E-01	3	1.67E-04	7.78E-04	1506	5.90E-01	1.00E+00	1.00E+00	1.25E+00	7.99E-01	1	4	2.29E-04	2.50E-01	unnamed,unnamed,unnamed	Rptor
GO Molecular Function	GO:0016783	sulfurtransferase activity	337	2.78E-02	1.00E+00	2.88E-01	4.65E+00	6.45E-01	3	1.67E-04	7.78E-04	1807	8.32E-01	1.00E+00	1.00E+00	6.26E-01	1.60E+00	1	8	2.29E-04	1.25E-01	unnamed,unnamed,unnamed	Trmu
GO Molecular Function	GO:0015405	P-P-bond-hydrolysis-driven transmembrane transporter activity	338	2.82E-02	1.00E+00	2.91E-01	1.37E+00	3.14E+01	43	8.15E-03	1.12E-02	1006	3.46E-01	1.00E+00	1.00E+00	1.10E+00	2.10E+01	23	105	5.26E-03	2.19E-01	unnamed,unnamed,unnamed,unnamed,unnamed,unnamed,unnamed,unnamed,unnamed,unnamed,unnamed,unnamed,unnamed,unnamed,unnamed,unnamed,unnamed,unnamed,unnamed,unnamed,unnamed,unnamed,unnamed,unnamed,unnamed,unnamed,unnamed,unnamed,unnamed,unnamed,unnamed,unnamed,unnamed,unnamed,unnamed,unnamed,unnamed,unnamed,unnamed,unnamed,unnamed,unnamed,unnamed	Abca4,Abcb9,Abcc12,Abcc2,Abcc4,Atp10a,Atp11b,Atp1a1,Atp1b1,Atp2b1,Atp2b2,Atp5o,Atp6ap1l,Atp6v1c1,Atp6v1e2,Atp6v1g3,Atp6v1h,Atp8b4,Atp8b5,Atp9a,Cpox,Sec61g,Tomm20
GO Molecular Function	GO:0031072	heat shock protein binding	339	2.87E-02	1.00E+00	2.95E-01	1.61E+00	1.24E+01	20	3.22E-03	5.19E-03	511	1.53E-01	1.00E+00	1.00E+00	1.37E+00	8.79E+00	12	44	2.74E-03	2.73E-01	unnamed,unnamed,unnamed,unnamed,unnamed,unnamed,unnamed,unnamed,unnamed,unnamed,unnamed,unnamed,unnamed,unnamed,unnamed,unnamed,unnamed,unnamed,unnamed,unnamed	Ahr,Bcor,Cdk1,Chordc1,Dnaja2,Fgf1,Gucy1b3,Mvd,Nfkbia,Ppef2,Ppid,Unc45a
GO Molecular Function	GO:0034987	immunoglobulin receptor binding	340	2.89E-02	1.00E+00	2.96E-01	7.64E+00	2.62E-01	2	6.79E-05	5.19E-04	1293	4.87E-01	1.00E+00	1.00E+00	1.67E+00	5.99E-01	1	3	2.29E-04	3.33E-01	unnamed,unnamed	Fgr
GO Molecular Function	GO:0046912	transferase activity, transferring acyl groups, acyl groups converted into alkyl on transfer	341	2.91E-02	1.00E+00	2.98E-01	2.95E+00	1.69E+00	5	4.39E-04	1.30E-03	985	3.44E-01	1.00E+00	1.00E+00	1.67E+00	1.20E+00	2	6	4.57E-04	3.33E-01	unnamed,unnamed,unnamed,unnamed,unnamed	Csl,Hmgcs2
GO Molecular Function	GO:0042978	ornithine decarboxylase activator activity	342	2.97E-02	1.00E+00	3.03E-01	4.53E+00	6.62E-01	3	1.72E-04	7.78E-04	269	3.99E-02	1.00E+00	5.17E-01	5.01E+00	3.99E-01	2	2	4.57E-04	1.00E+00	unnamed,unnamed,unnamed	Adc,Azin1
GO Molecular Function	GO:0032266	phosphatidylinositol-3-phosphate binding	343	3.06E-02	1.00E+00	3.11E-01	1.82E+00	7.13E+00	13	1.85E-03	3.37E-03	356	6.70E-02	1.00E+00	6.57E-01	1.85E+00	3.79E+00	7	19	1.60E-03	3.68E-01	unnamed,unnamed,unnamed,unnamed,unnamed,unnamed,unnamed,unnamed,unnamed,unnamed,unnamed,unnamed,unnamed	Dab2ip,Kif16b,Plekhf1,Sestd1,Sh3pxd2b,Wipi1,Wipi2
GO Molecular Function	GO:0004163	diphosphomevalonate decarboxylase activity	344	3.12E-02	1.00E+00	3.16E-01	3.16E+01	3.17E-02	1	8.22E-06	2.59E-04	594	2.00E-01	1.00E+00	1.00E+00	5.01E+00	2.00E-01	1	1	2.29E-04	1.00E+00	unnamed	Mvd
GO Molecular Function	GO:0030144	alpha-1,6-mannosylglycoprotein 6-beta-N-acetylglucosaminyltransferase activity	345	3.15E-02	1.00E+00	3.18E-01	2.89E+00	1.73E+00	5	4.48E-04	1.30E-03	412	1.04E-01	1.00E+00	8.78E-01	3.34E+00	5.99E-01	2	3	4.57E-04	6.67E-01	unnamed,unnamed,unnamed,unnamed,unnamed	Ccdc126,Mgat5
GO Molecular Function	GO:0019902	phosphatase binding	346	3.15E-02	1.00E+00	3.18E-01	1.30E+00	4.39E+01	57	1.14E-02	1.48E-02	210	2.26E-02	1.00E+00	3.76E-01	1.40E+00	2.36E+01	33	118	7.55E-03	2.80E-01	unnamed,unnamed,unnamed,unnamed,unnamed,unnamed,unnamed,unnamed,unnamed,unnamed,unnamed,unnamed,unnamed,unnamed,unnamed,unnamed,unnamed,unnamed,unnamed,unnamed,unnamed,unnamed,unnamed,unnamed,unnamed,unnamed,unnamed,unnamed,unnamed,unnamed,unnamed,unnamed,unnamed,unnamed,unnamed,unnamed,unnamed,unnamed,unnamed,unnamed,unnamed,unnamed,unnamed,unnamed,unnamed,unnamed,unnamed,unnamed,unnamed,unnamed…	Anapc5,Bad,Bcl2,Cdh2,Cdh5,Cdkn1b,Cry2,Ctnnb1,Ctnnd1,Dlg1,Egfr,Elfn1,Elfn2,Ell,Foxo1,Mapk3,Mast2,Nek2,Pik3r1,Ppara,Ppme1,Ppp1r21,Ppp1r26,Ppp1r35,Ppp1r3c,Ppp6r3,Sbf2,Sh2d4a,Smad2,Smad3,Spred1,Stat3,Trp53
GO Molecular Function	GO:0030366	Mo-molybdopterin synthase activity	347	3.18E-02	1.00E+00	3.20E-01	4.41E+00	6.81E-01	3	1.77E-04	7.78E-04	594	2.00E-01	1.00E+00	1.00E+00	5.01E+00	2.00E-01	1	1	2.29E-04	1.00E+00	unnamed,unnamed,unnamed	Mocs2
GO Molecular Function	GO:0035173	histone kinase activity	348	3.18E-02	1.00E+00	3.19E-01	2.36E+00	2.97E+00	7	7.70E-04	1.82E-03	852	2.04E-01	1.00E+00	8.37E-01	1.67E+00	2.40E+00	4	12	9.15E-04	3.33E-01	unnamed,unnamed,unnamed,unnamed,unnamed,unnamed,unnamed	Cdk1,Jak2,Prkca,Prkcb
GO Molecular Function	GO:0016717	oxidoreductase activity, acting on paired donors, with oxidation of a pair of donors resulting in the reduction of molecular oxygen to two molecules of water	349	3.20E-02	1.00E+00	3.20E-01	3.39E+00	1.18E+00	4	3.06E-04	1.04E-03	376	8.52E-02	1.00E+00	7.90E-01	2.23E+00	1.80E+00	4	9	9.15E-04	4.44E-01	unnamed,unnamed,unnamed,unnamed	Cyb5,Scd1,Scd2,Scd4
GO Molecular Function	GO:0008519	ammonium transmembrane transporter activity	350	3.20E-02	1.00E+00	3.19E-01	4.39E+00	6.83E-01	3	1.77E-04	7.78E-04	534	1.80E-01	1.00E+00	1.00E+00	2.50E+00	7.99E-01	2	4	4.57E-04	5.00E-01	unnamed,unnamed,unnamed	Rhbg,Rhcg
GO Molecular Function	GO:0051575	5'-deoxyribose-5-phosphate lyase activity	351	3.25E-02	1.00E+00	3.23E-01	3.37E+00	1.19E+00	4	3.08E-04	1.04E-03	412	1.04E-01	1.00E+00	8.78E-01	3.34E+00	5.99E-01	2	3	4.57E-04	6.67E-01	unnamed,unnamed,unnamed,unnamed	Hmga2,Xrcc5
GO Molecular Function	GO:0019961	interferon binding	352	3.27E-02	1.00E+00	3.24E-01	7.13E+00	2.80E-01	2	7.27E-05	5.19E-04	1011	3.59E-01	1.00E+00	1.00E+00	2.50E+00	3.99E-01	1	2	2.29E-04	5.00E-01	unnamed,unnamed	Ifnar2
GO Molecular Function	GO:0047708	biotinidase activity	353	3.29E-02	1.00E+00	3.26E-01	7.10E+00	2.82E-01	2	7.30E-05	5.19E-04	594	2.00E-01	1.00E+00	1.00E+00	5.01E+00	2.00E-01	1	1	2.29E-04	1.00E+00	unnamed,unnamed	Btd
GO Molecular Function	GO:0004419	hydroxymethylglutaryl-CoA lyase activity	354	3.31E-02	1.00E+00	3.26E-01	4.34E+00	6.91E-01	3	1.79E-04	7.78E-04	1011	3.59E-01	1.00E+00	1.00E+00	2.50E+00	3.99E-01	1	2	2.29E-04	5.00E-01	unnamed,unnamed,unnamed	Hmgcll1
GO Molecular Function	GO:0001047	core promoter binding	355	3.32E-02	1.00E+00	3.26E-01	1.36E+00	3.01E+01	41	7.81E-03	1.06E-02	123	4.39E-03	1.00E+00	1.25E-01	1.79E+00	1.12E+01	20	56	4.57E-03	3.57E-01	unnamed,unnamed,unnamed,unnamed,unnamed,unnamed,unnamed,unnamed,unnamed,unnamed,unnamed,unnamed,unnamed,unnamed,unnamed,unnamed,unnamed,unnamed,unnamed,unnamed,unnamed,unnamed,unnamed,unnamed,unnamed,unnamed,unnamed,unnamed,unnamed,unnamed,unnamed,unnamed,unnamed,unnamed,unnamed,unnamed,unnamed,unnamed,unnamed,unnamed,unnamed	E2f1,E2f8,Ep300,Gadd45a,Gata6,Hmga2,Mef2c,Notch1,Pax6,Pax8,Rb1,Smad1,Smad5,Sox11,Sox4,Sox8,Sox9,Sp3,Stat1,Trp53
GO Molecular Function	GO:0015226	carnitine transmembrane transporter activity	356	3.37E-02	1.00E+00	3.31E-01	4.31E+00	6.97E-01	3	1.81E-04	7.78E-04	1506	5.90E-01	1.00E+00	1.00E+00	1.25E+00	7.99E-01	1	4	2.29E-04	2.50E-01	unnamed,unnamed,unnamed	Slc22a16
GO Molecular Function	GO:0019789	SUMO ligase activity	357	3.39E-02	1.00E+00	3.31E-01	2.83E+00	1.76E+00	5	4.58E-04	1.30E-03	852	2.04E-01	1.00E+00	8.37E-01	1.67E+00	2.40E+00	4	12	9.15E-04	3.33E-01	unnamed,unnamed,unnamed,unnamed,unnamed	Nsmce2,Pias1,Sumo1,Topors
GO Molecular Function	GO:0000334	3-hydroxyanthranilate 3,4-dioxygenase activity	358	3.40E-02	1.00E+00	3.31E-01	4.29E+00	6.99E-01	3	1.81E-04	7.78E-04	594	2.00E-01	1.00E+00	1.00E+00	5.01E+00	2.00E-01	1	1	2.29E-04	1.00E+00	unnamed,unnamed,unnamed	Haao
GO Molecular Function	GO:0008556	potassium-transporting ATPase activity	359	3.45E-02	1.00E+00	3.35E-01	2.52E+00	2.38E+00	6	6.17E-04	1.56E-03	1207	3.81E-01	1.00E+00	1.00E+00	1.37E+00	2.20E+00	3	11	6.86E-04	2.73E-01	unnamed,unnamed,unnamed,unnamed,unnamed,unnamed	Atp1a1,Atp1b1,Cpox
GO Molecular Function	GO:0004633	phosphopantothenoylcysteine decarboxylase activity	360	3.48E-02	1.00E+00	3.38E-01	6.89E+00	2.90E-01	2	7.53E-05	5.19E-04	594	2.00E-01	1.00E+00	1.00E+00	5.01E+00	2.00E-01	1	1	2.29E-04	1.00E+00	unnamed,unnamed	Ppcdc
GO Molecular Function	GO:0008569	minus-end-directed microtubule motor activity	361	3.53E-02	1.00E+00	3.41E-01	6.83E+00	2.93E-01	2	7.59E-05	5.19E-04	594	2.00E-01	1.00E+00	1.00E+00	5.01E+00	2.00E-01	1	1	2.29E-04	1.00E+00	unnamed,unnamed	Kifc3
GO Molecular Function	GO:0042800	histone methyltransferase activity (H3-K4 specific)	362	3.61E-02	1.00E+00	3.48E-01	2.78E+00	1.80E+00	5	4.66E-04	1.30E-03	361	7.21E-02	1.00E+00	6.96E-01	2.09E+00	2.40E+00	5	12	1.14E-03	4.17E-01	unnamed,unnamed,unnamed,unnamed,unnamed	Mll1,Mll3,Mll5,Wbp7,Wdr5
GO Molecular Function	GO:0052894	norspermine:oxygen oxidoreductase activity	363	3.61E-02	1.00E+00	3.47E-01	6.75E+00	2.96E-01	2	7.68E-05	5.19E-04	594	2.00E-01	1.00E+00	1.00E+00	5.01E+00	2.00E-01	1	1	2.29E-04	1.00E+00	unnamed,unnamed	Smox
GO Molecular Function	GO:0052895	N1-acetylspermine:oxygen oxidoreductase (N1-acetylspermidine-forming) activity	363	3.61E-02	1.00E+00	3.47E-01	6.75E+00	2.96E-01	2	7.68E-05	5.19E-04	594	2.00E-01	1.00E+00	1.00E+00	5.01E+00	2.00E-01	1	1	2.29E-04	1.00E+00	unnamed,unnamed	Smox
GO Molecular Function	GO:0035516	oxidative DNA demethylase activity	365	3.62E-02	1.00E+00	3.46E-01	4.19E+00	7.17E-01	3	1.86E-04	7.78E-04	594	2.00E-01	1.00E+00	1.00E+00	5.01E+00	2.00E-01	1	1	2.29E-04	1.00E+00	unnamed,unnamed,unnamed	Fto
GO Molecular Function	GO:0008193	tRNA guanylyltransferase activity	366	3.63E-02	1.00E+00	3.46E-01	2.71E+01	3.70E-02	1	9.58E-06	2.59E-04	594	2.00E-01	1.00E+00	1.00E+00	5.01E+00	2.00E-01	1	1	2.29E-04	1.00E+00	unnamed	Thg1l
GO Molecular Function	GO:0071949	FAD binding	367	3.64E-02	1.00E+00	3.46E-01	3.25E+00	1.23E+00	4	3.19E-04	1.04E-03	496	1.47E-01	1.00E+00	1.00E+00	2.15E+00	1.40E+00	3	7	6.86E-04	4.29E-01	unnamed,unnamed,unnamed,unnamed	Cry2,Mical2,Mical3
GO Molecular Function	GO:0003697	single-stranded DNA binding	368	3.65E-02	1.00E+00	3.46E-01	1.63E+00	1.04E+01	17	2.70E-03	4.41E-03	455	1.09E-01	1.00E+00	8.37E-01	1.40E+00	9.98E+00	14	50	3.20E-03	2.80E-01	unnamed,unnamed,unnamed,unnamed,unnamed,unnamed,unnamed,unnamed,unnamed,unnamed,unnamed,unnamed,unnamed,unnamed,unnamed,unnamed,unnamed	Cry2,Ercc4,Hnrnpa2b1,Lonp1,Mcm6,Mlh1,Nabp1,Nme1,Pcbp1,Purb,Spen,Ssbp3,Ssbp4,Sub1
GO Molecular Function	GO:0042602	riboflavin reductase (NADPH) activity	369	3.69E-02	1.00E+00	3.49E-01	2.66E+01	3.76E-02	1	9.74E-06	2.59E-04	594	2.00E-01	1.00E+00	1.00E+00	5.01E+00	2.00E-01	1	1	2.29E-04	1.00E+00	unnamed	Blvrb
GO Molecular Function	GO:0004357	glutamate-cysteine ligase activity	370	3.74E-02	1.00E+00	3.53E-01	4.13E+00	7.26E-01	3	1.88E-04	7.78E-04	269	3.99E-02	1.00E+00	5.17E-01	5.01E+00	3.99E-01	2	2	4.57E-04	1.00E+00	unnamed,unnamed,unnamed	Gclc,Gclm
GO Molecular Function	GO:0070579	methylcytosine dioxygenase activity	371	3.78E-02	1.00E+00	3.56E-01	2.75E+00	1.82E+00	5	4.72E-04	1.30E-03	218	2.71E-02	1.00E+00	4.33E-01	3.76E+00	7.99E-01	3	4	6.86E-04	7.50E-01	unnamed,unnamed,unnamed,unnamed,unnamed	Tet1,Tet2,Tet3
GO Molecular Function	GO:0004656	procollagen-proline 4-dioxygenase activity	372	3.79E-02	1.00E+00	3.56E-01	4.11E+00	7.30E-01	3	1.89E-04	7.78E-04	218	2.71E-02	1.00E+00	4.33E-01	3.76E+00	7.99E-01	3	4	6.86E-04	7.50E-01	unnamed,unnamed,unnamed	P4ha1,P4ha2,P4ha3
GO Molecular Function	GO:0050660	flavin adenine dinucleotide binding	373	3.80E-02	1.00E+00	3.55E-01	1.58E+00	1.20E+01	19	3.12E-03	4.93E-03	960	3.16E-01	1.00E+00	1.00E+00	1.14E+00	1.40E+01	16	70	3.66E-03	2.29E-01	unnamed,unnamed,unnamed,unnamed,unnamed,unnamed,unnamed,unnamed,unnamed,unnamed,unnamed,unnamed,unnamed,unnamed,unnamed,unnamed,unnamed,unnamed,unnamed	Acads,Acox1,Acox3,Acoxl,Aox1,Aox3,Chdh,Cry2,Fmo1,Fmo4,Ldhd,Mical2,Mical3,Nos2,Sqle,Txnrd1
GO Molecular Function	GO:0032934	sterol binding	374	3.82E-02	1.00E+00	3.56E-01	1.72E+00	8.14E+00	14	2.11E-03	3.63E-03	313	5.02E-02	1.00E+00	5.59E-01	1.67E+00	6.59E+00	11	33	2.52E-03	3.33E-01	unnamed,unnamed,unnamed,unnamed,unnamed,unnamed,unnamed,unnamed,unnamed,unnamed,unnamed,unnamed,unnamed,unnamed	Apoa1,Npc1,Npc2,Osbpl1a,Osbpl3,Osbpl5,Pmp2,Ptch1,Scap,Stard5,Tspo2
GO Molecular Function	GO:0004536	deoxyribonuclease activity	375	3.86E-02	1.00E+00	3.59E-01	1.86E+00	5.90E+00	11	1.53E-03	2.85E-03	1580	5.97E-01	1.00E+00	1.00E+00	9.74E-01	7.19E+00	7	36	1.60E-03	1.94E-01	unnamed,unnamed,unnamed,unnamed,unnamed,unnamed,unnamed,unnamed,unnamed,unnamed,unnamed	Aplf,Dclre1c,Dnase1l3,Ercc4,Fan1,Nme1,Rad51c
GO Molecular Function	GO:0005112	Notch binding	376	3.87E-02	1.00E+00	3.59E-01	2.01E+00	4.47E+00	9	1.16E-03	2.33E-03	361	7.21E-02	1.00E+00	6.96E-01	2.09E+00	2.40E+00	5	12	1.14E-03	4.17E-01	unnamed,unnamed,unnamed,unnamed,unnamed,unnamed,unnamed,unnamed,unnamed	Aak1,Chac1,Dll1,Egfl7,Jag1
GO Molecular Function	GO:0004522	pancreatic ribonuclease activity	377	3.88E-02	1.00E+00	3.59E-01	2.53E+01	3.96E-02	1	1.03E-05	2.59E-04	594	2.00E-01	1.00E+00	1.00E+00	5.01E+00	2.00E-01	1	1	2.29E-04	1.00E+00	unnamed	Rnase1
GO Molecular Function	GO:0005168	neurotrophin TRKA receptor binding	378	3.90E-02	1.00E+00	3.60E-01	2.25E+00	3.11E+00	7	8.05E-04	1.82E-03	412	1.04E-01	1.00E+00	8.78E-01	3.34E+00	5.99E-01	2	3	4.57E-04	6.67E-01	unnamed,unnamed,unnamed,unnamed,unnamed,unnamed,unnamed	Frs2,Pik3r1
GO Molecular Function	GO:0005521	lamin binding	379	3.94E-02	1.00E+00	3.62E-01	2.44E+00	2.46E+00	6	6.38E-04	1.56E-03	246	3.31E-02	1.00E+00	4.70E-01	2.86E+00	1.40E+00	4	7	9.15E-04	5.71E-01	unnamed,unnamed,unnamed,unnamed,unnamed,unnamed	Narf,Pkp1,Plcb1,Tor1aip1
GO Molecular Function	GO:0046592	polyamine oxidase activity	380	4.00E-02	1.00E+00	3.67E-01	6.38E+00	3.14E-01	2	8.13E-05	5.19E-04	1011	3.59E-01	1.00E+00	1.00E+00	2.50E+00	3.99E-01	1	2	2.29E-04	5.00E-01	unnamed,unnamed	Smox
GO Molecular Function	GO:0052901	spermine:oxygen oxidoreductase (spermidine-forming) activity	380	4.00E-02	1.00E+00	3.67E-01	6.38E+00	3.14E-01	2	8.13E-05	5.19E-04	1011	3.59E-01	1.00E+00	1.00E+00	2.50E+00	3.99E-01	1	2	2.29E-04	5.00E-01	unnamed,unnamed	Smox
GO Molecular Function	GO:1990147	talin binding	382	4.01E-02	1.00E+00	3.67E-01	2.44E+01	4.10E-02	1	1.06E-05	2.59E-04	594	2.00E-01	1.00E+00	1.00E+00	5.01E+00	2.00E-01	1	1	2.29E-04	1.00E+00	unnamed	Pip5k1c
GO Molecular Function	GO:0047800	cysteamine dioxygenase activity	383	4.02E-02	1.00E+00	3.66E-01	2.44E+01	4.10E-02	1	1.06E-05	2.59E-04	594	2.00E-01	1.00E+00	1.00E+00	5.01E+00	2.00E-01	1	1	2.29E-04	1.00E+00	unnamed	Ado
GO Molecular Function	GO:0032794	GTPase activating protein binding	384	4.11E-02	1.00E+00	3.74E-01	3.12E+00	1.28E+00	4	3.32E-04	1.04E-03	322	5.59E-02	1.00E+00	6.06E-01	2.50E+00	1.60E+00	4	8	9.15E-04	5.00E-01	unnamed,unnamed,unnamed,unnamed	Fmnl3,Gapvd1,Rgs14,Tsc1
GO Molecular Function	GO:1901681	sulfur compound binding	385	4.12E-02	1.00E+00	3.73E-01	1.23E+00	6.35E+01	78	1.65E-02	2.02E-02	107	2.20E-03	1.00E+00	7.16E-02	1.52E+00	2.84E+01	43	142	9.83E-03	3.03E-01	unnamed,unnamed,unnamed,unnamed,unnamed,unnamed,unnamed,unnamed,unnamed,unnamed,unnamed,unnamed,unnamed,unnamed,unnamed,unnamed,unnamed,unnamed,unnamed,unnamed,unnamed,unnamed,unnamed,unnamed,unnamed,unnamed,unnamed,unnamed,unnamed,unnamed,unnamed,unnamed,unnamed,unnamed,unnamed,unnamed,unnamed,unnamed,unnamed,unnamed,unnamed,unnamed,unnamed,unnamed,unnamed,unnamed,unnamed,unnamed,unnamed,unnamed…	Aplp2,App,Cd34,Chst15,Col25a1,Col5a1,Col5a3,Ctgf,Dpysl3,Fgf1,Fgf12,Fgfbp3,Fgfr1,Fgfr2,Fn1,Fst,Fstl1,Gpc4,Gss,Gstm5,Gstm7,Hbegf,Hdgf,Hmgb1,Hsd17b12,Ilvbl,Lamc2,Lrpap1,Nav2,Ncam1,Nrp1,Nrp2,Pcolce2,Pcx,Ptch1,Ptges2,Ptn,Ptprc,Serpine2,Tgfbr3,Thbs1,Thbs2,Thbs4
GO Molecular Function	GO:0015180	L-alanine transmembrane transporter activity	386	4.23E-02	1.00E+00	3.82E-01	3.93E+00	7.63E-01	3	1.98E-04	7.78E-04	1506	5.90E-01	1.00E+00	1.00E+00	1.25E+00	7.99E-01	1	4	2.29E-04	2.50E-01	unnamed,unnamed,unnamed	Slc1a4
GO Molecular Function	GO:0017162	aryl hydrocarbon receptor binding	387	4.27E-02	1.00E+00	3.85E-01	3.92E+00	7.66E-01	3	1.99E-04	7.78E-04	1011	3.59E-01	1.00E+00	1.00E+00	2.50E+00	3.99E-01	1	2	2.29E-04	5.00E-01	unnamed,unnamed,unnamed	Arnt2
GO Molecular Function	GO:0008094	DNA-dependent ATPase activity	388	4.27E-02	1.00E+00	3.84E-01	1.49E+00	1.55E+01	23	4.01E-03	5.96E-03	474	1.29E-01	1.00E+00	9.49E-01	1.34E+00	1.20E+01	16	60	3.66E-03	2.67E-01	unnamed,unnamed,unnamed,unnamed,unnamed,unnamed,unnamed,unnamed,unnamed,unnamed,unnamed,unnamed,unnamed,unnamed,unnamed,unnamed,unnamed,unnamed,unnamed,unnamed,unnamed,unnamed,unnamed	Chd8,Ddx11,Ddx3x,Gtf2h3,Gtf2h4,Mcm6,Mnat1,Rad51b,Rad51c,Rbbp4,Ruvbl1,Smarcal1,Top1mt,Top2b,Xrcc2,Xrcc5
GO Molecular Function	GO:0001671	ATPase activator activity	389	4.29E-02	1.00E+00	3.85E-01	2.39E+00	2.51E+00	6	6.52E-04	1.56E-03	496	1.47E-01	1.00E+00	1.00E+00	2.15E+00	1.40E+00	3	7	6.86E-04	4.29E-01	unnamed,unnamed,unnamed,unnamed,unnamed,unnamed	Dnajc24,Rab3a,Rab6a
GO Molecular Function	GO:0004677	DNA-dependent protein kinase activity	390	4.38E-02	1.00E+00	3.92E-01	3.06E+00	1.31E+00	4	3.39E-04	1.04E-03	412	1.04E-01	1.00E+00	8.78E-01	3.34E+00	5.99E-01	2	3	4.57E-04	6.67E-01	unnamed,unnamed,unnamed,unnamed	Hmga2,Prkdc
GO Molecular Function	GO:0002020	protease binding	391	4.39E-02	1.00E+00	3.92E-01	1.46E+00	1.72E+01	25	4.45E-03	6.48E-03	214	2.51E-02	1.00E+00	4.09E-01	1.64E+00	9.78E+00	16	49	3.66E-03	3.27E-01	unnamed,unnamed,unnamed,unnamed,unnamed,unnamed,unnamed,unnamed,unnamed,unnamed,unnamed,unnamed,unnamed,unnamed,unnamed,unnamed,unnamed,unnamed,unnamed,unnamed,unnamed,unnamed,unnamed,unnamed,unnamed	Adamts4,Adamtsl4,Apc,Bcl10,Bcl2,Bdkrb2,Chl1,Cradd,F3,Fadd,Kit,Malt1,Panx1,Polg,Trp53,Vwf
GO Molecular Function	GO:0035501	MH1 domain binding	392	4.40E-02	1.00E+00	3.92E-01	3.87E+00	7.76E-01	3	2.01E-04	7.78E-04	594	2.00E-01	1.00E+00	1.00E+00	5.01E+00	2.00E-01	1	1	2.29E-04	1.00E+00	unnamed,unnamed,unnamed	Hmga2
GO Molecular Function	GO:0035500	MH2 domain binding	392	4.40E-02	1.00E+00	3.92E-01	3.87E+00	7.76E-01	3	2.01E-04	7.78E-04	594	2.00E-01	1.00E+00	1.00E+00	5.01E+00	2.00E-01	1	1	2.29E-04	1.00E+00	unnamed,unnamed,unnamed	Hmga2
GO Molecular Function	GO:0070182	DNA polymerase binding	394	4.46E-02	1.00E+00	3.95E-01	2.19E+01	4.56E-02	1	1.18E-05	2.59E-04	1011	3.59E-01	1.00E+00	1.00E+00	2.50E+00	3.99E-01	1	2	2.29E-04	5.00E-01	unnamed	Lonp1
GO Molecular Function	GO:1901505	carbohydrate derivative transporter activity	395	4.57E-02	1.00E+00	4.04E-01	1.87E+00	5.34E+00	10	1.38E-03	2.59E-03	579	1.80E-01	1.00E+00	1.00E+00	1.43E+00	5.59E+00	8	28	1.83E-03	2.86E-01	unnamed,unnamed,unnamed,unnamed,unnamed,unnamed,unnamed,unnamed,unnamed,unnamed	Gltp,Slc17a5,Slc25a26,Slc25a42,Slc28a3,Slc29a1,Slc29a2,Slc35a1
GO Molecular Function	GO:0016149	translation release factor activity, codon specific	396	4.57E-02	1.00E+00	4.03E-01	5.92E+00	3.38E-01	2	8.77E-05	5.19E-04	1293	4.87E-01	1.00E+00	1.00E+00	1.67E+00	5.99E-01	1	3	2.29E-04	3.33E-01	unnamed,unnamed	Etf1
GO Molecular Function	GO:0008893	guanosine-3',5'-bis(diphosphate) 3'-diphosphatase activity	397	4.59E-02	1.00E+00	4.03E-01	2.13E+01	4.70E-02	1	1.22E-05	2.59E-04	594	2.00E-01	1.00E+00	1.00E+00	5.01E+00	2.00E-01	1	1	2.29E-04	1.00E+00	unnamed	Hddc3
GO Molecular Function	GO:0005119	smoothened binding	398	4.62E-02	1.00E+00	4.05E-01	3.79E+00	7.91E-01	3	2.05E-04	7.78E-04	412	1.04E-01	1.00E+00	8.78E-01	3.34E+00	5.99E-01	2	3	4.57E-04	6.67E-01	unnamed,unnamed,unnamed	Ptch1,Smo
GO Molecular Function	GO:0016413	O-acetyltransferase activity	399	4.63E-02	1.00E+00	4.05E-01	3.79E+00	7.92E-01	3	2.05E-04	7.78E-04	393	9.84E-02	1.00E+00	8.74E-01	2.50E+00	1.20E+00	3	6	6.86E-04	5.00E-01	unnamed,unnamed,unnamed	Lpcat1,Lpcat2,Lpcat4
GO Molecular Function	GO:0070491	repressing transcription factor binding	400	4.63E-02	1.00E+00	4.04E-01	1.45E+00	1.73E+01	25	4.47E-03	6.48E-03	142	7.74E-03	1.00E+00	1.90E-01	1.88E+00	7.99E+00	15	40	3.43E-03	3.75E-01	unnamed,unnamed,unnamed,unnamed,unnamed,unnamed,unnamed,unnamed,unnamed,unnamed,unnamed,unnamed,unnamed,unnamed,unnamed,unnamed,unnamed,unnamed,unnamed,unnamed,unnamed,unnamed,unnamed,unnamed,unnamed	Ctbp1,Ctnnb1,Gata6,Gtf2a1,Hdac4,Hdac9,Hmgb1,Ppara,Runx1,Sin3a,Ski,Stat3,Tbp,Tle4,Zfp703
GO Molecular Function	GO:0035403	histone kinase activity (H3-T6 specific)	401	4.64E-02	1.00E+00	4.04E-01	3.00E+00	1.33E+00	4	3.46E-04	1.04E-03	269	3.99E-02	1.00E+00	5.17E-01	5.01E+00	3.99E-01	2	2	4.57E-04	1.00E+00	unnamed,unnamed,unnamed,unnamed	Prkca,Prkcb
GO Molecular Function	GO:0008173	RNA methyltransferase activity	402	4.66E-02	1.00E+00	4.04E-01	1.80E+00	6.10E+00	11	1.58E-03	2.85E-03	1454	4.98E-01	1.00E+00	1.00E+00	1.07E+00	5.59E+00	6	28	1.37E-03	2.14E-01	unnamed,unnamed,unnamed,unnamed,unnamed,unnamed,unnamed,unnamed,unnamed,unnamed,unnamed	Gm17296,Mepce,Mettl3,Rnmt,Trmt5,Trmt61a
GO Molecular Function	GO:0005159	insulin-like growth factor receptor binding	403	4.66E-02	1.00E+00	4.03E-01	1.87E+00	5.36E+00	10	1.39E-03	2.59E-03	460	1.20E-01	1.00E+00	9.12E-01	2.00E+00	2.00E+00	4	10	9.15E-04	4.00E-01	unnamed,unnamed,unnamed,unnamed,unnamed,unnamed,unnamed,unnamed,unnamed,unnamed	Igf1,Insr,Irs1,Pik3r1
GO Molecular Function	GO:0000049	tRNA binding	404	4.68E-02	1.00E+00	4.04E-01	1.94E+00	4.64E+00	9	1.20E-03	2.33E-03	1695	7.15E-01	1.00E+00	1.00E+00	8.64E-01	5.79E+00	5	29	1.14E-03	1.72E-01	unnamed,unnamed,unnamed,unnamed,unnamed,unnamed,unnamed,unnamed,unnamed	Eif2a,Fars2,Rars,Trmu,Yars
GO Molecular Function	GO:0004128	cytochrome-b5 reductase activity, acting on NAD(P)H	405	4.74E-02	1.00E+00	4.08E-01	3.75E+00	8.00E-01	3	2.07E-04	7.78E-04	985	3.44E-01	1.00E+00	1.00E+00	1.67E+00	1.20E+00	2	6	4.57E-04	3.33E-01	unnamed,unnamed,unnamed	Cyb5r2,Cyb5r3
GO Molecular Function	GO:0044547	DNA topoisomerase binding	406	4.77E-02	1.00E+00	4.10E-01	2.04E+01	4.89E-02	1	1.27E-05	2.59E-04	594	2.00E-01	1.00E+00	1.00E+00	5.01E+00	2.00E-01	1	1	2.29E-04	1.00E+00	unnamed	Topors
GO Molecular Function	GO:0008391	arachidonic acid monooxygenase activity	407	4.79E-02	1.00E+00	4.11E-01	2.04E+01	4.91E-02	1	1.27E-05	2.59E-04	594	2.00E-01	1.00E+00	1.00E+00	5.01E+00	2.00E-01	1	1	2.29E-04	1.00E+00	unnamed	Cyp2d22
GO Molecular Function	GO:0070653	high-density lipoprotein particle receptor binding	408	4.85E-02	1.00E+00	4.15E-01	5.73E+00	3.49E-01	2	9.06E-05	5.19E-04	1293	4.87E-01	1.00E+00	1.00E+00	1.67E+00	5.99E-01	1	3	2.29E-04	3.33E-01	unnamed,unnamed	Apoa1
GO Molecular Function	GO:0008420	CTD phosphatase activity	409	4.87E-02	1.00E+00	4.15E-01	2.95E+00	1.35E+00	4	3.51E-04	1.04E-03	246	3.31E-02	1.00E+00	4.70E-01	2.86E+00	1.40E+00	4	7	9.15E-04	5.71E-01	unnamed,unnamed,unnamed,unnamed	Ctdp1,Ctdsp1,Ctdsp2,Ppm1e
GO Molecular Function	GO:0005539	glycosaminoglycan binding	410	4.90E-02	1.00E+00	4.17E-01	1.22E+00	6.14E+01	75	1.59E-02	1.95E-02	190	1.84E-02	1.00E+00	3.38E-01	1.37E+00	2.92E+01	40	146	9.15E-03	2.74E-01	unnamed,unnamed,unnamed,unnamed,unnamed,unnamed,unnamed,unnamed,unnamed,unnamed,unnamed,unnamed,unnamed,unnamed,unnamed,unnamed,unnamed,unnamed,unnamed,unnamed,unnamed,unnamed,unnamed,unnamed,unnamed,unnamed,unnamed,unnamed,unnamed,unnamed,unnamed,unnamed,unnamed,unnamed,unnamed,unnamed,unnamed,unnamed,unnamed,unnamed,unnamed,unnamed,unnamed,unnamed,unnamed,unnamed,unnamed,unnamed,unnamed,unnamed…	Aplp2,App,Bcan,Cd44,Col25a1,Col5a1,Col5a3,Ctgf,Dpysl3,Egflam,Fgf1,Fgf12,Fgfbp3,Fgfr1,Fgfr2,Fn1,Fstl1,Hbegf,Hdgf,Hmgb1,Hsd17b12,Lamc2,Lrpap1,Mamdc2,Nav2,Ncam1,Nrp1,Nrp2,Pcolce2,Ptch1,Ptn,Ptprc,Serpine2,Shh,Spock2,Stab2,Tgfbr3,Thbs1,Thbs2,Thbs4
GO Molecular Function	GO:0031432	titin binding	411	4.90E-02	1.00E+00	4.16E-01	2.55E+00	1.96E+00	5	5.08E-04	1.30E-03	1589	6.23E-01	1.00E+00	1.00E+00	1.00E+00	2.00E+00	2	10	4.57E-04	2.00E-01	unnamed,unnamed,unnamed,unnamed,unnamed	Ankrd1,Calm1
GO Molecular Function	GO:0030546	receptor activator activity	412	4.94E-02	1.00E+00	4.19E-01	1.69E+00	7.68E+00	13	1.99E-03	3.37E-03	153	9.84E-03	1.00E+00	2.24E-01	2.25E+00	3.99E+00	9	20	2.06E-03	4.50E-01	unnamed,unnamed,unnamed,unnamed,unnamed,unnamed,unnamed,unnamed,unnamed,unnamed,unnamed,unnamed,unnamed	Gas6,Grip1,Med16,Ncoa2,Nodal,Ppargc1b,Prkce,Sra1,Wnt7b
GO Molecular Function	GO:0031370	eukaryotic initiation factor 4G binding	413	4.96E-02	1.00E+00	4.19E-01	5.66E+00	3.54E-01	2	9.17E-05	5.19E-04	594	2.00E-01	1.00E+00	1.00E+00	5.01E+00	2.00E-01	1	1	2.29E-04	1.00E+00	unnamed,unnamed	Eif4e
GO Molecular Function	GO:0004725	protein tyrosine phosphatase activity	414	4.96E-02	1.00E+00	4.18E-01	1.27E+00	4.25E+01	54	1.10E-02	1.40E-02	102	1.73E-03	1.00E+00	5.91E-02	1.65E+00	1.94E+01	32	97	7.32E-03	3.30E-01	unnamed,unnamed,unnamed,unnamed,unnamed,unnamed,unnamed,unnamed,unnamed,unnamed,unnamed,unnamed,unnamed,unnamed,unnamed,unnamed,unnamed,unnamed,unnamed,unnamed,unnamed,unnamed,unnamed,unnamed,unnamed,unnamed,unnamed,unnamed,unnamed,unnamed,unnamed,unnamed,unnamed,unnamed,unnamed,unnamed,unnamed,unnamed,unnamed,unnamed,unnamed,unnamed,unnamed,unnamed,unnamed,unnamed,unnamed,unnamed,unnamed,unnamed…	Dusp1,Dusp10,Dusp14,Dusp16,Dusp26,Dusp4,Dusp5,Dusp6,Dusp7,Eya1,Eya2,Eya3,Mtmr1,Mtmr6,Ptp4a3,Ptpn1,Ptpn12,Ptpn2,Ptpn3,Ptpn6,Ptpra,Ptprb,Ptprc,Ptprg,Ptprm,Ptprn2,Ptpro,Ptprs,Ptprt,Ptprz1,Rngtt,Ubash3b
GO Molecular Function	GO:0097001	ceramide binding	415	4.97E-02	1.00E+00	4.18E-01	5.65E+00	3.54E-01	2	9.19E-05	5.19E-04	534	1.80E-01	1.00E+00	1.00E+00	2.50E+00	7.99E-01	2	4	4.57E-04	5.00E-01	unnamed,unnamed	Clip3,Col4a3bp
GO Molecular Function	GO:0005250	A-type (transient outward) potassium channel activity	416	4.98E-02	1.00E+00	4.18E-01	2.13E+00	3.28E+00	7	8.52E-04	1.82E-03	269	3.99E-02	1.00E+00	5.17E-01	5.01E+00	3.99E-01	2	2	4.57E-04	1.00E+00	unnamed,unnamed,unnamed,unnamed,unnamed,unnamed,unnamed	Kcnd2,Kcnd3
GO Molecular Function	GO:0003995	acyl-CoA dehydrogenase activity	417	4.99E-02	1.00E+00	4.17E-01	2.54E+00	1.97E+00	5	5.11E-04	1.30E-03	1228	4.01E-01	1.00E+00	1.00E+00	1.25E+00	3.19E+00	4	16	9.15E-04	2.50E-01	unnamed,unnamed,unnamed,unnamed,unnamed	Acads,Acox1,Acox3,Acoxl
GO Molecular Function	GO:0005548	phospholipid transporter activity	418	4.99E-02	1.00E+00	4.16E-01	1.55E+00	1.16E+01	18	3.02E-03	4.67E-03	360	7.08E-02	1.00E+00	6.86E-01	1.74E+00	4.59E+00	8	23	1.83E-03	3.48E-01	unnamed,unnamed,unnamed,unnamed,unnamed,unnamed,unnamed,unnamed,unnamed,unnamed,unnamed,unnamed,unnamed,unnamed,unnamed,unnamed,unnamed,unnamed	Abca1,Abca4,Atp10a,Atp11b,Atp8b4,Atp8b5,Atp9a,Pitpnc1
GO Molecular Function	GO:0044548	S100 protein binding	419	4.99E-02	1.00E+00	4.16E-01	2.93E+00	1.37E+00	4	3.54E-04	1.04E-03	1807	8.32E-01	1.00E+00	1.00E+00	6.26E-01	1.60E+00	1	8	2.29E-04	1.25E-01	unnamed,unnamed,unnamed,unnamed	Fgf1
GO Molecular Function	GO:0031716	calcitonin receptor binding	420	5.03E-02	1.00E+00	4.18E-01	5.61E+00	3.57E-01	2	9.25E-05	5.19E-04	1011	3.59E-01	1.00E+00	1.00E+00	2.50E+00	3.99E-01	1	2	2.29E-04	5.00E-01	unnamed,unnamed	Ramp1
GO Molecular Function	GO:0008073	ornithine decarboxylase inhibitor activity	421	5.10E-02	1.00E+00	4.23E-01	5.56E+00	3.60E-01	2	9.32E-05	5.19E-04	1293	4.87E-01	1.00E+00	1.00E+00	1.67E+00	5.99E-01	1	3	2.29E-04	3.33E-01	unnamed,unnamed	Oaz2
GO Molecular Function	GO:0019153	protein-disulfide reductase (glutathione) activity	422	5.13E-02	1.00E+00	4.24E-01	5.55E+00	3.61E-01	2	9.35E-05	5.19E-04	1011	3.59E-01	1.00E+00	1.00E+00	2.50E+00	3.99E-01	1	2	2.29E-04	5.00E-01	unnamed,unnamed	Glrx
GO Molecular Function	GO:0008135	translation factor activity, nucleic acid binding	423	5.16E-02	1.00E+00	4.25E-01	1.41E+00	1.91E+01	27	4.96E-03	7.00E-03	1880	8.98E-01	1.00E+00	1.00E+00	7.78E-01	2.06E+01	16	103	3.66E-03	1.55E-01	unnamed,unnamed,unnamed,unnamed,unnamed,unnamed,unnamed,unnamed,unnamed,unnamed,unnamed,unnamed,unnamed,unnamed,unnamed,unnamed,unnamed,unnamed,unnamed,unnamed,unnamed,unnamed,unnamed,unnamed,unnamed,unnamed,unnamed	2810006K23Rik,Denr,Eef1a1,Eftud1,Eif2a,Eif2b1,Eif3g,Eif3h,Eif3j2,Eif4e,Eif4e3,Eif4g2,Eif4g3,Eif5a,Etf1,Sox11
GO Molecular Function	GO:0004064	arylesterase activity	424	5.18E-02	1.00E+00	4.26E-01	3.61E+00	8.30E-01	3	2.15E-04	7.78E-04	534	1.80E-01	1.00E+00	1.00E+00	2.50E+00	7.99E-01	2	4	4.57E-04	5.00E-01	unnamed,unnamed,unnamed	Apmap,Pon1
GO Molecular Function	GO:0009881	photoreceptor activity	425	5.19E-02	1.00E+00	4.26E-01	2.51E+00	1.99E+00	5	5.17E-04	1.30E-03	1432	4.97E-01	1.00E+00	1.00E+00	1.16E+00	2.60E+00	3	13	6.86E-04	2.31E-01	unnamed,unnamed,unnamed,unnamed,unnamed	Cry2,Rgr,Rho
GO Molecular Function	GO:0060228	phosphatidylcholine-sterol O-acyltransferase activator activity	426	5.24E-02	1.00E+00	4.29E-01	5.48E+00	3.65E-01	2	9.47E-05	5.19E-04	1293	4.87E-01	1.00E+00	1.00E+00	1.67E+00	5.99E-01	1	3	2.29E-04	3.33E-01	unnamed,unnamed	Apoa1
GO Molecular Function	GO:0008240	tripeptidyl-peptidase activity	427	5.27E-02	1.00E+00	4.31E-01	1.85E+01	5.42E-02	1	1.40E-05	2.59E-04	594	2.00E-01	1.00E+00	1.00E+00	5.01E+00	2.00E-01	1	1	2.29E-04	1.00E+00	unnamed	Tpp1
GO Molecular Function	GO:0004482	mRNA (guanine-N7-)-methyltransferase activity	428	5.28E-02	1.00E+00	4.30E-01	1.84E+01	5.42E-02	1	1.41E-05	2.59E-04	594	2.00E-01	1.00E+00	1.00E+00	5.01E+00	2.00E-01	1	1	2.29E-04	1.00E+00	unnamed	Rnmt
GO Molecular Function	GO:0004518	nuclease activity	429	5.29E-02	1.00E+00	4.30E-01	1.30E+00	3.39E+01	44	8.79E-03	1.14E-02	1261	4.34E-01	1.00E+00	1.00E+00	1.04E+00	3.27E+01	34	164	7.77E-03	2.07E-01	unnamed,unnamed,unnamed,unnamed,unnamed,unnamed,unnamed,unnamed,unnamed,unnamed,unnamed,unnamed,unnamed,unnamed,unnamed,unnamed,unnamed,unnamed,unnamed,unnamed,unnamed,unnamed,unnamed,unnamed,unnamed,unnamed,unnamed,unnamed,unnamed,unnamed,unnamed,unnamed,unnamed,unnamed,unnamed,unnamed,unnamed,unnamed,unnamed,unnamed,unnamed,unnamed,unnamed,unnamed	Ago2,Aplf,Ccrn4l,Cnot2,Cnot8,Dclre1c,Dis3l2,Dnase1l3,Elac2,Endod1,Endou,Enpp2,Ercc4,Eri1,Eri3,Ern1,Exosc9,Fan1,Mrpl44,Nme1,Pan3,Pgap1,Pld6,Polg,Rad51c,Rag1,Rnase1,Rnase6,Rnaseh2b,Rnasel,Rnh1,Smg6,Xrn2,Zc3h12c
GO Molecular Function	GO:0047499	calcium-independent phospholipase A2 activity	430	5.30E-02	1.00E+00	4.30E-01	5.44E+00	3.67E-01	2	9.53E-05	5.19E-04	412	1.04E-01	1.00E+00	8.78E-01	3.34E+00	5.99E-01	2	3	4.57E-04	6.67E-01	unnamed,unnamed	Pla2g7,Pnpla8
GO Molecular Function	GO:0005098	Ran GTPase activator activity	431	5.32E-02	1.00E+00	4.31E-01	1.83E+01	5.47E-02	1	1.42E-05	2.59E-04	594	2.00E-01	1.00E+00	1.00E+00	5.01E+00	2.00E-01	1	1	2.29E-04	1.00E+00	unnamed	Rangap1
GO Molecular Function	GO:0005337	nucleoside transmembrane transporter activity	432	5.33E-02	1.00E+00	4.30E-01	2.26E+00	2.66E+00	6	6.89E-04	1.56E-03	409	9.85E-02	1.00E+00	8.40E-01	1.93E+00	2.60E+00	5	13	1.14E-03	3.85E-01	unnamed,unnamed,unnamed,unnamed,unnamed,unnamed	Slc25a26,Slc25a42,Slc28a3,Slc29a1,Slc29a2
GO Molecular Function	GO:0035925	mRNA 3'-UTR AU-rich region binding	433	5.33E-02	1.00E+00	4.29E-01	2.86E+00	1.40E+00	4	3.62E-04	1.04E-03	1506	5.90E-01	1.00E+00	1.00E+00	1.25E+00	7.99E-01	1	4	2.29E-04	2.50E-01	unnamed,unnamed,unnamed,unnamed	Zfp36l2
GO Molecular Function	GO:0034211	GTP-dependent protein kinase activity	434	5.41E-02	1.00E+00	4.35E-01	5.38E+00	3.71E-01	2	9.63E-05	5.19E-04	594	2.00E-01	1.00E+00	1.00E+00	5.01E+00	2.00E-01	1	1	2.29E-04	1.00E+00	unnamed,unnamed	Lrrk2
GO Molecular Function	GO:0008376	acetylgalactosaminyltransferase activity	435	5.42E-02	1.00E+00	4.35E-01	1.45E+00	1.59E+01	23	4.12E-03	5.96E-03	120	4.29E-03	1.00E+00	1.25E-01	2.10E+00	6.19E+00	13	31	2.97E-03	4.19E-01	unnamed,unnamed,unnamed,unnamed,unnamed,unnamed,unnamed,unnamed,unnamed,unnamed,unnamed,unnamed,unnamed,unnamed,unnamed,unnamed,unnamed,unnamed,unnamed,unnamed,unnamed,unnamed,unnamed	B3galnt1,B4galnt3,B4galnt4,Chsy1,Chsy3,Csgalnact1,Galnt10,Galnt16,Galnt18,Galnt2,Galnt3,Galnt7,Wbscr17
GO Molecular Function	GO:0070290	NAPE-specific phospholipase D activity	436	5.46E-02	1.00E+00	4.37E-01	3.54E+00	8.49E-01	3	2.20E-04	7.78E-04	1618	6.72E-01	1.00E+00	1.00E+00	1.00E+00	9.98E-01	1	5	2.29E-04	2.00E-01	unnamed,unnamed,unnamed	Pld1
GO Molecular Function	GO:0031702	type 1 angiotensin receptor binding	437	5.51E-02	1.00E+00	4.40E-01	5.33E+00	3.76E-01	2	9.74E-05	5.19E-04	412	1.04E-01	1.00E+00	8.78E-01	3.34E+00	5.99E-01	2	3	4.57E-04	6.67E-01	unnamed,unnamed	Bdkrb2,Gna13
GO Molecular Function	GO:0004886	9-cis retinoic acid receptor activity	438	5.53E-02	1.00E+00	4.41E-01	3.52E+00	8.53E-01	3	2.21E-04	7.78E-04	412	1.04E-01	1.00E+00	8.78E-01	3.34E+00	5.99E-01	2	3	4.57E-04	6.67E-01	unnamed,unnamed,unnamed	Rxra,Rxrb
GO Molecular Function	GO:0043295	glutathione binding	439	5.54E-02	1.00E+00	4.40E-01	2.83E+00	1.41E+00	4	3.67E-04	1.04E-03	246	3.31E-02	1.00E+00	4.70E-01	2.86E+00	1.40E+00	4	7	9.15E-04	5.71E-01	unnamed,unnamed,unnamed,unnamed	Gss,Gstm5,Gstm7,Ptges2
GO Molecular Function	GO:0008480	sarcosine dehydrogenase activity	440	5.58E-02	1.00E+00	4.43E-01	5.29E+00	3.78E-01	2	9.81E-05	5.19E-04	594	2.00E-01	1.00E+00	1.00E+00	5.01E+00	2.00E-01	1	1	2.29E-04	1.00E+00	unnamed,unnamed	Sardh
GO Molecular Function	GO:0004702	receptor signaling protein serine/threonine kinase activity	441	5.60E-02	1.00E+00	4.43E-01	1.44E+00	1.59E+01	23	4.13E-03	5.96E-03	511	1.53E-01	1.00E+00	1.00E+00	1.37E+00	8.79E+00	12	44	2.74E-03	2.73E-01	unnamed,unnamed,unnamed,unnamed,unnamed,unnamed,unnamed,unnamed,unnamed,unnamed,unnamed,unnamed,unnamed,unnamed,unnamed,unnamed,unnamed,unnamed,unnamed,unnamed,unnamed,unnamed,unnamed	Acvr1,B230120H23Rik,Ikbke,Map3k1,Map3k7,Map3k9,Mapk10,Mapk3,Mapk4,Ppp4c,Tgfb2,Tgfbr2
GO Molecular Function	GO:0042809	vitamin D receptor binding	442	5.62E-02	1.00E+00	4.44E-01	3.49E+00	8.59E-01	3	2.23E-04	7.78E-04	496	1.47E-01	1.00E+00	1.00E+00	2.15E+00	1.40E+00	3	7	6.86E-04	4.29E-01	unnamed,unnamed,unnamed	Rxra,Tob2,Tob2
GO Molecular Function	GO:0002153	steroid receptor RNA activator RNA binding	443	5.65E-02	1.00E+00	4.45E-01	1.72E+01	5.81E-02	1	1.51E-05	2.59E-04	594	2.00E-01	1.00E+00	1.00E+00	5.01E+00	2.00E-01	1	1	2.29E-04	1.00E+00	unnamed	Thra
GO Molecular Function	GO:0003886	DNA (cytosine-5-)-methyltransferase activity	444	5.65E-02	1.00E+00	4.44E-01	3.49E+00	8.61E-01	3	2.23E-04	7.78E-04	218	2.71E-02	1.00E+00	4.33E-01	3.76E+00	7.99E-01	3	4	6.86E-04	7.50E-01	unnamed,unnamed,unnamed	Dnmt1,Dnmt3a,Dnmt3b
GO Molecular Function	GO:0050528	acyloxyacyl hydrolase activity	445	5.69E-02	1.00E+00	4.46E-01	2.80E+00	1.43E+00	4	3.70E-04	1.04E-03	594	2.00E-01	1.00E+00	1.00E+00	5.01E+00	2.00E-01	1	1	2.29E-04	1.00E+00	unnamed,unnamed,unnamed,unnamed	Aoah
GO Molecular Function	GO:0004334	fumarylacetoacetase activity	446	5.72E-02	1.00E+00	4.48E-01	5.21E+00	3.84E-01	2	9.95E-05	5.19E-04	594	2.00E-01	1.00E+00	1.00E+00	5.01E+00	2.00E-01	1	1	2.29E-04	1.00E+00	unnamed,unnamed	Fah
GO Molecular Function	GO:0004616	phosphogluconate dehydrogenase (decarboxylating) activity	447	5.73E-02	1.00E+00	4.48E-01	3.46E+00	8.66E-01	3	2.25E-04	7.78E-04	412	1.04E-01	1.00E+00	8.78E-01	3.34E+00	5.99E-01	2	3	4.57E-04	6.67E-01	unnamed,unnamed,unnamed	Hibadh,Pgd
GO Molecular Function	GO:0004962	endothelin receptor activity	448	5.74E-02	1.00E+00	4.47E-01	2.44E+00	2.05E+00	5	5.32E-04	1.30E-03	269	3.99E-02	1.00E+00	5.17E-01	5.01E+00	3.99E-01	2	2	4.57E-04	1.00E+00	unnamed,unnamed,unnamed,unnamed,unnamed	Ednra,Ednrb
GO Molecular Function	GO:0008545	JUN kinase kinase activity	449	5.77E-02	1.00E+00	4.49E-01	3.45E+00	8.68E-01	3	2.25E-04	7.78E-04	594	2.00E-01	1.00E+00	1.00E+00	5.01E+00	2.00E-01	1	1	2.29E-04	1.00E+00	unnamed,unnamed,unnamed	Map3k1
GO Molecular Function	GO:0043125	ErbB-3 class receptor binding	450	5.79E-02	1.00E+00	4.49E-01	2.21E+00	2.72E+00	6	7.04E-04	1.56E-03	1011	3.59E-01	1.00E+00	1.00E+00	2.50E+00	3.99E-01	1	2	2.29E-04	5.00E-01	unnamed,unnamed,unnamed,unnamed,unnamed,unnamed	Pik3r1
GO Molecular Function	GO:0016034	maleylacetoacetate isomerase activity	451	5.82E-02	1.00E+00	4.50E-01	1.67E+01	6.00E-02	1	1.55E-05	2.59E-04	594	2.00E-01	1.00E+00	1.00E+00	5.01E+00	2.00E-01	1	1	2.29E-04	1.00E+00	unnamed	Gstz1
GO Molecular Function	GO:0043783	oxidoreductase activity, oxidizing metal ions with flavin as acceptor	452	5.87E-02	1.00E+00	4.53E-01	1.65E+01	6.04E-02	1	1.57E-05	2.59E-04	594	2.00E-01	1.00E+00	1.00E+00	5.01E+00	2.00E-01	1	1	2.29E-04	1.00E+00	unnamed	Etfdh
GO Molecular Function	GO:0004081	bis(5'-nucleosyl)-tetraphosphatase (asymmetrical) activity	453	5.92E-02	1.00E+00	4.56E-01	1.64E+01	6.11E-02	1	1.58E-05	2.59E-04	594	2.00E-01	1.00E+00	1.00E+00	5.01E+00	2.00E-01	1	1	2.29E-04	1.00E+00	unnamed	Nudt2
GO Molecular Function	GO:0003730	mRNA 3'-UTR binding	454	5.94E-02	1.00E+00	4.57E-01	1.78E+00	5.61E+00	10	1.45E-03	2.59E-03	1283	4.60E-01	1.00E+00	1.00E+00	1.11E+00	5.39E+00	6	27	1.37E-03	2.22E-01	unnamed,unnamed,unnamed,unnamed,unnamed,unnamed,unnamed,unnamed,unnamed,unnamed	Cryz,Igf2bp3,Rbm24,Rc3h1,Serbp1,Zfp36l2
GO Molecular Function	GO:0004439	phosphatidylinositol-4,5-bisphosphate 5-phosphatase activity	455	5.96E-02	1.00E+00	4.57E-01	3.41E+00	8.80E-01	3	2.28E-04	7.78E-04	1618	6.72E-01	1.00E+00	1.00E+00	1.00E+00	9.98E-01	1	5	2.29E-04	2.00E-01	unnamed,unnamed,unnamed	Synj2
GO Molecular Function	GO:0050046	lathosterol oxidase activity	456	5.96E-02	1.00E+00	4.56E-01	5.09E+00	3.93E-01	2	1.02E-04	5.19E-04	594	2.00E-01	1.00E+00	1.00E+00	5.01E+00	2.00E-01	1	1	2.29E-04	1.00E+00	unnamed,unnamed	Sc5d
GO Molecular Function	GO:0017080	sodium channel regulator activity	457	6.01E-02	1.00E+00	4.58E-01	1.78E+00	5.62E+00	10	1.46E-03	2.59E-03	1749	7.62E-01	1.00E+00	1.00E+00	7.91E-01	3.79E+00	3	19	6.86E-04	1.58E-01	unnamed,unnamed,unnamed,unnamed,unnamed,unnamed,unnamed,unnamed,unnamed,unnamed	Gpld1,Nedd4l,Sclt1
GO Molecular Function	GO:0035651	AP-3 adaptor complex binding	458	6.02E-02	1.00E+00	4.59E-01	1.61E+01	6.21E-02	1	1.61E-05	2.59E-04	594	2.00E-01	1.00E+00	1.00E+00	5.01E+00	2.00E-01	1	1	2.29E-04	1.00E+00	unnamed	Pi4k2a
GO Molecular Function	GO:0071813	lipoprotein particle binding	459	6.04E-02	1.00E+00	4.59E-01	1.61E+00	8.72E+00	14	2.26E-03	3.63E-03	588	1.95E-01	1.00E+00	1.00E+00	1.50E+00	3.99E+00	6	20	1.37E-03	3.00E-01	unnamed,unnamed,unnamed,unnamed,unnamed,unnamed,unnamed,unnamed,unnamed,unnamed,unnamed,unnamed,unnamed,unnamed	Apoa1,Pon1,Scarb1,Sorl1,Stab2,Thbs1
GO Molecular Function	GO:0005198	structural molecule activity	460	6.05E-02	1.00E+00	4.59E-01	1.13E+00	1.55E+02	175	4.03E-02	4.54E-02	1499	5.77E-01	1.00E+00	1.00E+00	9.87E-01	1.12E+02	111	563	2.54E-02	1.97E-01	unnamed,unnamed,unnamed,unnamed,unnamed,unnamed,unnamed,unnamed,unnamed,unnamed,unnamed,unnamed,unnamed,unnamed,unnamed,unnamed,unnamed,unnamed,unnamed,unnamed,unnamed,unnamed,unnamed,unnamed,unnamed,unnamed,unnamed,unnamed,unnamed,unnamed,unnamed,unnamed,unnamed,unnamed,unnamed,unnamed,unnamed,unnamed,unnamed,unnamed,unnamed,unnamed,unnamed,unnamed,unnamed,unnamed,unnamed,unnamed,unnamed,unnamed…	4930468A15Rik,Actg1,Add2,Add3,Akap12,Ank3,Bfsp2,Cdc42se2,Cldn10,Cldn11,Cldn2,Cldn20,Cldn22,Cldn23,Col4a1,Col4a2,Col4a4,Col5a1,Col5a3,Cpox,Crocc,Cryaa,Cryba4,Crygs,Ctnnb1,Dag1,Dlg1,Epb4.1,Epb4.1l2,Fbn2,Gm10064,Gm10076,Gm10260,Gm10335,Gm10923,Gm21726,Gm2178,Gm4825,Gm4889,Gm4968,Gm5277,Gm6133,Gm6816,Gm7866,Gm8420,Iffo2,Isca2,Kcnma1,Krt39,Krt40,Krtap11-1,Kxd1,Lamc1,Lamtor1,Lmna,Lmnb1,Mapk8ip1,Mfap5,M…
GO Molecular Function	GO:0003945	N-acetyllactosamine synthase activity	461	6.07E-02	1.00E+00	4.59E-01	5.04E+00	3.97E-01	2	1.03E-04	5.19E-04	534	1.80E-01	1.00E+00	1.00E+00	2.50E+00	7.99E-01	2	4	4.57E-04	5.00E-01	unnamed,unnamed	B4galt1,B4galt4
GO Molecular Function	GO:0001734	mRNA (N6-adenosine)-methyltransferase activity	462	6.10E-02	1.00E+00	4.61E-01	1.59E+01	6.29E-02	1	1.63E-05	2.59E-04	594	2.00E-01	1.00E+00	1.00E+00	5.01E+00	2.00E-01	1	1	2.29E-04	1.00E+00	unnamed	Mettl3
GO Molecular Function	GO:0017048	Rho GTPase binding	463	6.13E-02	1.00E+00	4.62E-01	1.38E+00	2.03E+01	28	5.28E-03	7.26E-03	977	3.31E-01	1.00E+00	1.00E+00	1.17E+00	9.38E+00	11	47	2.52E-03	2.34E-01	unnamed,unnamed,unnamed,unnamed,unnamed,unnamed,unnamed,unnamed,unnamed,unnamed,unnamed,unnamed,unnamed,unnamed,unnamed,unnamed,unnamed,unnamed,unnamed,unnamed,unnamed,unnamed,unnamed,unnamed,unnamed,unnamed,unnamed,unnamed	Daam1,Diap1,Diap3,Dock10,Ect2,Eps8,Fmnl2,Fmnl3,Lrrk2,Ralbp1,Srgap2
GO Molecular Function	GO:0004057	arginyltransferase activity	464	6.18E-02	1.00E+00	4.64E-01	4.99E+00	4.01E-01	2	1.04E-04	5.19E-04	594	2.00E-01	1.00E+00	1.00E+00	5.01E+00	2.00E-01	1	1	2.29E-04	1.00E+00	unnamed,unnamed	Ate1
GO Molecular Function	GO:0004823	leucine-tRNA ligase activity	465	6.23E-02	1.00E+00	4.67E-01	4.97E+00	4.03E-01	2	1.04E-04	5.19E-04	1011	3.59E-01	1.00E+00	1.00E+00	2.50E+00	3.99E-01	1	2	2.29E-04	5.00E-01	unnamed,unnamed	Lars2
GO Molecular Function	GO:0045322	unmethylated CpG binding	466	6.23E-02	1.00E+00	4.67E-01	3.34E+00	8.97E-01	3	2.33E-04	7.78E-04	144	7.96E-03	1.00E+00	1.93E-01	5.01E+00	5.99E-01	3	3	6.86E-04	1.00E+00	unnamed,unnamed,unnamed	Dnmt3a,Kdm2a,Mll1
GO Molecular Function	GO:0008892	guanine deaminase activity	467	6.26E-02	1.00E+00	4.68E-01	4.95E+00	4.04E-01	2	1.05E-04	5.19E-04	594	2.00E-01	1.00E+00	1.00E+00	5.01E+00	2.00E-01	1	1	2.29E-04	1.00E+00	unnamed,unnamed	Gda
GO Molecular Function	GO:0000062	fatty-acyl-CoA binding	468	6.29E-02	1.00E+00	4.69E-01	2.16E+00	2.77E+00	6	7.20E-04	1.56E-03	1581	6.01E-01	1.00E+00	1.00E+00	1.00E+00	2.99E+00	3	15	6.86E-04	2.00E-01	unnamed,unnamed,unnamed,unnamed,unnamed,unnamed	Acbd3,Acbd6,Eci2
GO Molecular Function	GO:0003726	double-stranded RNA adenosine deaminase activity	469	6.30E-02	1.00E+00	4.68E-01	3.33E+00	9.01E-01	3	2.34E-04	7.78E-04	412	1.04E-01	1.00E+00	8.78E-01	3.34E+00	5.99E-01	2	3	4.57E-04	6.67E-01	unnamed,unnamed,unnamed	Adar,Zbp1
GO Molecular Function	GO:0000978	RNA polymerase II core promoter proximal region sequence-specific DNA binding	470	6.33E-02	1.00E+00	4.70E-01	1.45E+00	1.45E+01	21	3.76E-03	5.45E-03	530	1.66E-01	1.00E+00	1.00E+00	1.39E+00	7.19E+00	10	36	2.29E-03	2.78E-01	unnamed,unnamed,unnamed,unnamed,unnamed,unnamed,unnamed,unnamed,unnamed,unnamed,unnamed,unnamed,unnamed,unnamed,unnamed,unnamed,unnamed,unnamed,unnamed,unnamed,unnamed	Kdm6a,Nacc2,Phox2b,Pitx2,Sox10,Srebf2,Stat1,T,Tcf4,Tfap4
GO Molecular Function	GO:0004767	sphingomyelin phosphodiesterase activity	471	6.33E-02	1.00E+00	4.69E-01	3.32E+00	9.03E-01	3	2.34E-04	7.78E-04	843	2.02E-01	1.00E+00	8.37E-01	1.88E+00	1.60E+00	3	8	6.86E-04	3.75E-01	unnamed,unnamed,unnamed	Smpd2,Smpd3,Smpdl3a
GO Molecular Function	GO:0008139	nuclear localization sequence binding	472	6.33E-02	1.00E+00	4.68E-01	4.92E+00	4.07E-01	2	1.05E-04	5.19E-04	1293	4.87E-01	1.00E+00	1.00E+00	1.67E+00	5.99E-01	1	3	2.29E-04	3.33E-01	unnamed,unnamed	Nfkbia
GO Molecular Function	GO:0004427	inorganic diphosphatase activity	473	6.36E-02	1.00E+00	4.69E-01	3.32E+00	9.05E-01	3	2.35E-04	7.78E-04	218	2.71E-02	1.00E+00	4.33E-01	3.76E+00	7.99E-01	3	4	6.86E-04	7.50E-01	unnamed,unnamed,unnamed	Lhpp,Ppa2,Prune
GO Molecular Function	GO:0004698	calcium-dependent protein kinase C activity	474	6.48E-02	1.00E+00	4.77E-01	3.29E+00	9.12E-01	3	2.36E-04	7.78E-04	1506	5.90E-01	1.00E+00	1.00E+00	1.25E+00	7.99E-01	1	4	2.29E-04	2.50E-01	unnamed,unnamed,unnamed	Prkca
GO Molecular Function	GO:0005099	Ras GTPase activator activity	475	6.51E-02	1.00E+00	4.78E-01	1.26E+00	3.98E+01	50	1.03E-02	1.30E-02	205	2.01E-02	1.00E+00	3.42E-01	1.47E+00	1.84E+01	27	92	6.17E-03	2.93E-01	unnamed,unnamed,unnamed,unnamed,unnamed,unnamed,unnamed,unnamed,unnamed,unnamed,unnamed,unnamed,unnamed,unnamed,unnamed,unnamed,unnamed,unnamed,unnamed,unnamed,unnamed,unnamed,unnamed,unnamed,unnamed,unnamed,unnamed,unnamed,unnamed,unnamed,unnamed,unnamed,unnamed,unnamed,unnamed,unnamed,unnamed,unnamed,unnamed,unnamed,unnamed,unnamed,unnamed,unnamed,unnamed,unnamed,unnamed,unnamed,unnamed,unnamed	Abr,Arap3,Arhgap24,D630037F22Rik,Dab2ip,Evi5l,Jun,Murc,Ophn1,Rabgap1,Rabgap1l,Ralbp1,Ralgapa2,Rangap1,Rasa1,Rasa3,Rasal2,Srgap2,Syngap1,Tbc1d1,Tbc1d10a,Tbc1d17,Tbc1d2,Tbc1d30,Tbc1d4,Tbc1d5,Wdr67
GO Molecular Function	GO:0004733	pyridoxamine-phosphate oxidase activity	476	6.53E-02	1.00E+00	4.79E-01	1.48E+01	6.75E-02	1	1.75E-05	2.59E-04	594	2.00E-01	1.00E+00	1.00E+00	5.01E+00	2.00E-01	1	1	2.29E-04	1.00E+00	unnamed	Pnpo
GO Molecular Function	GO:0004816	asparagine-tRNA ligase activity	477	6.58E-02	1.00E+00	4.81E-01	2.66E+00	1.50E+00	4	3.89E-04	1.04E-03	1011	3.59E-01	1.00E+00	1.00E+00	2.50E+00	3.99E-01	1	2	2.29E-04	5.00E-01	unnamed,unnamed,unnamed,unnamed	Nars2
GO Molecular Function	GO:0005487	nucleocytoplasmic transporter activity	478	6.59E-02	1.00E+00	4.81E-01	2.66E+00	1.50E+00	4	3.90E-04	1.04E-03	886	2.61E-01	1.00E+00	1.00E+00	1.67E+00	1.80E+00	3	9	6.86E-04	3.33E-01	unnamed,unnamed,unnamed,unnamed	Nup153,Nup214,Nup54
GO Molecular Function	GO:0050431	transforming growth factor beta binding	479	6.63E-02	1.00E+00	4.83E-01	1.89E+00	4.24E+00	8	1.10E-03	2.07E-03	241	3.25E-02	1.00E+00	4.71E-01	2.50E+00	2.00E+00	5	10	1.14E-03	5.00E-01	unnamed,unnamed,unnamed,unnamed,unnamed,unnamed,unnamed,unnamed	Acvr1,Itgav,Tgfb3,Tgfbr2,Tgfbr3
GO Molecular Function	GO:0003906	DNA-(apurinic or apyrimidinic site) lyase activity	480	6.66E-02	1.00E+00	4.84E-01	2.33E+00	2.14E+00	5	5.56E-04	1.30E-03	963	3.21E-01	1.00E+00	1.00E+00	1.50E+00	2.00E+00	3	10	6.86E-04	3.00E-01	unnamed,unnamed,unnamed,unnamed,unnamed	Aplf,Hmga2,Neil1
GO Molecular Function	GO:0004523	ribonuclease H activity	481	6.73E-02	1.00E+00	4.88E-01	4.75E+00	4.21E-01	2	1.09E-04	5.19E-04	896	2.62E-01	1.00E+00	1.00E+00	2.00E+00	9.98E-01	2	5	4.57E-04	4.00E-01	unnamed,unnamed	Rnaseh2b,Rnh1
GO Molecular Function	GO:0008373	sialyltransferase activity	482	6.77E-02	1.00E+00	4.90E-01	1.47E+00	1.30E+01	19	3.36E-03	4.93E-03	75	9.91E-05	3.46E-01	4.61E-03	3.01E+00	3.99E+00	12	20	2.74E-03	6.00E-01	unnamed,unnamed,unnamed,unnamed,unnamed,unnamed,unnamed,unnamed,unnamed,unnamed,unnamed,unnamed,unnamed,unnamed,unnamed,unnamed,unnamed,unnamed,unnamed	St3gal1,St3gal3,St3gal4,St3gal5,St6gal1,St6galnac1,St6galnac3,St6galnac5,St6galnac6,St8sia1,St8sia2,St8sia3
GO Molecular Function	GO:0001918	farnesylated protein binding	483	6.77E-02	1.00E+00	4.89E-01	4.73E+00	4.23E-01	2	1.10E-04	5.19E-04	594	2.00E-01	1.00E+00	1.00E+00	5.01E+00	2.00E-01	1	1	2.29E-04	1.00E+00	unnamed,unnamed	Aipl1
GO Molecular Function	GO:0004352	glutamate dehydrogenase (NAD+) activity	484	6.85E-02	1.00E+00	4.94E-01	1.41E+01	7.09E-02	1	1.84E-05	2.59E-04	594	2.00E-01	1.00E+00	1.00E+00	5.01E+00	2.00E-01	1	1	2.29E-04	1.00E+00	unnamed	Glud1
GO Molecular Function	GO:0004353	glutamate dehydrogenase [NAD(P)+] activity	484	6.85E-02	1.00E+00	4.94E-01	1.41E+01	7.09E-02	1	1.84E-05	2.59E-04	594	2.00E-01	1.00E+00	1.00E+00	5.01E+00	2.00E-01	1	1	2.29E-04	1.00E+00	unnamed	Glud1
GO Molecular Function	GO:0004948	calcitonin receptor activity	486	6.93E-02	1.00E+00	4.98E-01	2.62E+00	1.53E+00	4	3.97E-04	1.04E-03	144	7.96E-03	1.00E+00	1.93E-01	5.01E+00	5.99E-01	3	3	6.86E-04	1.00E+00	unnamed,unnamed,unnamed,unnamed	Calcr,Calcrl,Ramp1
GO Molecular Function	GO:0071889	14-3-3 protein binding	487	6.93E-02	1.00E+00	4.97E-01	1.73E+00	5.78E+00	10	1.50E-03	2.59E-03	303	4.35E-02	1.00E+00	5.01E-01	2.15E+00	2.80E+00	6	14	1.37E-03	4.29E-01	unnamed,unnamed,unnamed,unnamed,unnamed,unnamed,unnamed,unnamed,unnamed,unnamed	Ddit4,Ppp1r12a,Prkce,Rptor,Sik1,Srpk2
GO Molecular Function	GO:0008353	RNA polymerase II carboxy-terminal domain kinase activity	488	6.99E-02	1.00E+00	5.00E-01	2.10E+00	2.85E+00	6	7.40E-04	1.56E-03	838	2.01E-01	1.00E+00	8.35E-01	1.57E+00	3.19E+00	5	16	1.14E-03	3.13E-01	unnamed,unnamed,unnamed,unnamed,unnamed,unnamed	Cdk1,Cdk8,Gtf2h3,Gtf2h4,Mnat1
GO Molecular Function	GO:0018773	acetylpyruvate hydrolase activity	489	7.01E-02	1.00E+00	5.00E-01	1.38E+01	7.27E-02	1	1.89E-05	2.59E-04	594	2.00E-01	1.00E+00	1.00E+00	5.01E+00	2.00E-01	1	1	2.29E-04	1.00E+00	unnamed	Fahd1
GO Molecular Function	GO:0034545	fumarylpyruvate hydrolase activity	489	7.01E-02	1.00E+00	5.00E-01	1.38E+01	7.27E-02	1	1.89E-05	2.59E-04	594	2.00E-01	1.00E+00	1.00E+00	5.01E+00	2.00E-01	1	1	2.29E-04	1.00E+00	unnamed	Fahd1
GO Molecular Function	GO:0047621	acylpyruvate hydrolase activity	489	7.01E-02	1.00E+00	5.00E-01	1.38E+01	7.27E-02	1	1.89E-05	2.59E-04	594	2.00E-01	1.00E+00	1.00E+00	5.01E+00	2.00E-01	1	1	2.29E-04	1.00E+00	unnamed	Fahd1
GO Molecular Function	GO:0017112	Rab guanyl-nucleotide exchange factor activity	492	7.06E-02	1.00E+00	5.01E-01	1.79E+00	5.04E+00	9	1.31E-03	2.33E-03	588	1.95E-01	1.00E+00	1.00E+00	1.50E+00	3.99E+00	6	20	1.37E-03	3.00E-01	unnamed,unnamed,unnamed,unnamed,unnamed,unnamed,unnamed,unnamed,unnamed	Dennd1a,Dennd1b,Dennd2a,Dennd4b,Sbf2,St5
GO Molecular Function	GO:0005001	transmembrane receptor protein tyrosine phosphatase activity	493	7.09E-02	1.00E+00	5.02E-01	2.59E+00	1.54E+00	4	4.00E-04	1.04E-03	269	3.99E-02	1.00E+00	5.17E-01	5.01E+00	3.99E-01	2	2	4.57E-04	1.00E+00	unnamed,unnamed,unnamed,unnamed	Ptpn6,Ptprm
GO Molecular Function	GO:0017056	structural constituent of nuclear pore	494	7.11E-02	1.00E+00	5.02E-01	2.59E+00	1.54E+00	4	4.00E-04	1.04E-03	886	2.61E-01	1.00E+00	1.00E+00	1.67E+00	1.80E+00	3	9	6.86E-04	3.33E-01	unnamed,unnamed,unnamed,unnamed	Nup153,Nup205,Nup93
GO Molecular Function	GO:0016757	transferase activity, transferring glycosyl groups	495	7.22E-02	1.00E+00	5.09E-01	1.15E+00	9.62E+01	111	2.49E-02	2.88E-02	126	4.76E-03	1.00E+00	1.32E-01	1.34E+00	5.23E+01	70	262	1.60E-02	2.67E-01	unnamed,unnamed,unnamed,unnamed,unnamed,unnamed,unnamed,unnamed,unnamed,unnamed,unnamed,unnamed,unnamed,unnamed,unnamed,unnamed,unnamed,unnamed,unnamed,unnamed,unnamed,unnamed,unnamed,unnamed,unnamed,unnamed,unnamed,unnamed,unnamed,unnamed,unnamed,unnamed,unnamed,unnamed,unnamed,unnamed,unnamed,unnamed,unnamed,unnamed,unnamed,unnamed,unnamed,unnamed,unnamed,unnamed,unnamed,unnamed,unnamed,unnamed…	A3galt2,A4galt,Alg10b,Alg8,Art2b,B3galnt1,B3gat1,B3gat2,B3gnt2,B3gnt6,B3gnt9,B4galnt3,B4galnt4,B4galt1,B4galt4,Ccdc126,Chsy1,Chsy3,Colgalt1,Colgalt2,Csgalnact1,Dpm2,Dpy19l3,Extl3,Fut8,Galnt10,Galnt16,Galnt18,Galnt2,Galnt3,Galnt7,Galntl6,Gcnt4,Ggta1,Glt8d1,Gxylt1,Gxylt2,Gys1,Has2,Has3,Large,Lfng,Mgat5,Parp11,Parp16,Pigm,Pigp,Pigv,Pigz,St3gal1,St3gal3,St3gal4,St3gal5,St6gal1,St6galnac1,St6galnac3,S…
GO Molecular Function	GO:0051185	coenzyme transporter activity	496	7.38E-02	1.00E+00	5.19E-01	3.11E+00	9.64E-01	3	2.50E-04	7.78E-04	534	1.80E-01	1.00E+00	1.00E+00	2.50E+00	7.99E-01	2	4	4.57E-04	5.00E-01	unnamed,unnamed,unnamed	Slc25a26,Slc25a42
GO Molecular Function	GO:0042289	MHC class II protein binding	497	7.41E-02	1.00E+00	5.20E-01	4.49E+00	4.45E-01	2	1.16E-04	5.19E-04	534	1.80E-01	1.00E+00	1.00E+00	2.50E+00	7.99E-01	2	4	4.57E-04	5.00E-01	unnamed,unnamed	Cd74,Lag3
GO Molecular Function	GO:0034481	chondroitin sulfotransferase activity	498	7.44E-02	1.00E+00	5.22E-01	2.25E+00	2.22E+00	5	5.75E-04	1.30E-03	136	6.67E-03	1.00E+00	1.71E-01	4.01E+00	9.98E-01	4	5	9.15E-04	8.00E-01	unnamed,unnamed,unnamed,unnamed,unnamed	Chst11,Chst12,Chst3,Chst7
GO Molecular Function	GO:0017082	mineralocorticoid receptor activity	499	7.46E-02	1.00E+00	5.22E-01	1.29E+01	7.75E-02	1	2.01E-05	2.59E-04	594	2.00E-01	1.00E+00	1.00E+00	5.01E+00	2.00E-01	1	1	2.29E-04	1.00E+00	unnamed	Gpr30
GO Molecular Function	GO:0047988	hydroxyacid-oxoacid transhydrogenase activity	500	7.46E-02	1.00E+00	5.21E-01	1.29E+01	7.76E-02	1	2.01E-05	2.59E-04	594	2.00E-01	1.00E+00	1.00E+00	5.01E+00	2.00E-01	1	1	2.29E-04	1.00E+00	unnamed	Adhfe1
GO Biological Process	GO:0044237	cellular metabolic process	1	3.24E-69	3.26E-65	3.26E-65	1.30E+00	1.79E+03	2338	4.65E-01	6.06E-01	7	3.50E-37	3.52E-33	5.03E-34	1.25E+00	1.42E+03	1774	7099	4.06E-01	2.50E-01	unnamed,unnamed,unnamed,unnamed,unnamed,unnamed,unnamed,unnamed,unnamed,unnamed,unnamed,unnamed,unnamed,unnamed,unnamed,unnamed,unnamed,unnamed,unnamed,unnamed,unnamed,unnamed,unnamed,unnamed,unnamed,unnamed,unnamed,unnamed,unnamed,unnamed,unnamed,unnamed,unnamed,unnamed,unnamed,unnamed,unnamed,unnamed,unnamed,unnamed,unnamed,unnamed,unnamed,unnamed,unnamed,unnamed,unnamed,unnamed,unnamed,unnamed…	1500015O10Rik,1700024P04Rik,2010111I01Rik,2310008H04Rik,2700050L05Rik,2700060E02Rik,2810006K23Rik,4931440F15Rik,A3galt2,A4galt,AI462493,Aak1,Aatk,Abat,Abca1,Abca4,Abcb9,Abcc12,Abcc2,Abcc4,Abhd12,Abt1,Acacb,Acads,Acer3,Acin1,Acnat2,Aco2,Acot11,Acot7,Acox1,Acox3,Acoxl,Acss1,Actc1,Actl6a,Acvr1,Acvr1c,Adar,Adarb2,Adc,Adcy10,Adcy6,Adcy8,Adcy9,Adipor2,Adk,Adm,Adnp2,Adsl,Aebp2,Agap1,Agbl1,Agmo,Ago1,Ago2…
GO Biological Process	GO:0008152	metabolic process	2	3.73E-64	3.75E-60	1.88E-60	1.26E+00	2.00E+03	2520	5.19E-01	6.54E-01	25	9.50E-30	9.56E-26	3.83E-27	1.20E+00	1.66E+03	1991	8336	4.55E-01	2.39E-01	unnamed,unnamed,unnamed,unnamed,unnamed,unnamed,unnamed,unnamed,unnamed,unnamed,unnamed,unnamed,unnamed,unnamed,unnamed,unnamed,unnamed,unnamed,unnamed,unnamed,unnamed,unnamed,unnamed,unnamed,unnamed,unnamed,unnamed,unnamed,unnamed,unnamed,unnamed,unnamed,unnamed,unnamed,unnamed,unnamed,unnamed,unnamed,unnamed,unnamed,unnamed,unnamed,unnamed,unnamed,unnamed,unnamed,unnamed,unnamed,unnamed,unnamed…	0610007P14Rik,1500015O10Rik,1700024P04Rik,2010111I01Rik,2310008H04Rik,2700050L05Rik,2700060E02Rik,2810006K23Rik,4930444G20Rik,4931440F15Rik,9630033F20Rik,A3galt2,A4galt,AI462493,AI464131,Aak1,Aatk,Abat,Abca1,Abca4,Abcb9,Abcc12,Abcc2,Abcc4,Abhd12,Abhd8,Abt1,Acacb,Acads,Acbd3,Acer3,Acin1,Acnat2,Aco2,Acot11,Acot7,Acox1,Acox3,Acoxl,Acss1,Actc1,Actl6a,Acvr1,Acvr1c,Adam19,Adam29,Adam30,Adamts12,Adamts1…
GO Biological Process	GO:0071704	organic substance metabolic process	3	7.69E-62	7.75E-58	2.58E-58	1.27E+00	1.89E+03	2398	4.89E-01	6.22E-01	20	6.16E-31	6.20E-27	3.10E-28	1.22E+00	1.52E+03	1846	7603	4.22E-01	2.43E-01	unnamed,unnamed,unnamed,unnamed,unnamed,unnamed,unnamed,unnamed,unnamed,unnamed,unnamed,unnamed,unnamed,unnamed,unnamed,unnamed,unnamed,unnamed,unnamed,unnamed,unnamed,unnamed,unnamed,unnamed,unnamed,unnamed,unnamed,unnamed,unnamed,unnamed,unnamed,unnamed,unnamed,unnamed,unnamed,unnamed,unnamed,unnamed,unnamed,unnamed,unnamed,unnamed,unnamed,unnamed,unnamed,unnamed,unnamed,unnamed,unnamed,unnamed…	0610007P14Rik,1500015O10Rik,1700024P04Rik,2010111I01Rik,2310008H04Rik,2700050L05Rik,2700060E02Rik,2810006K23Rik,4930444G20Rik,4931440F15Rik,A3galt2,A4galt,AI464131,Aak1,Aatk,Abat,Abca1,Abca4,Abcb9,Abcc12,Abcc2,Abcc4,Abhd12,Abt1,Acacb,Acads,Acbd3,Acer3,Acin1,Acnat2,Aco2,Acot11,Acot7,Acox1,Acox3,Acoxl,Acss1,Actc1,Actl6a,Acvr1,Acvr1c,Adam19,Adam29,Adam30,Adamts12,Adamts14,Adamts17,Adamts20,Adamts3,A…
GO Biological Process	GO:0044238	primary metabolic process	4	8.43E-62	8.49E-58	2.12E-58	1.28E+00	1.84E+03	2349	4.76E-01	6.09E-01	22	3.92E-30	3.95E-26	1.80E-27	1.22E+00	1.47E+03	1794	7376	4.10E-01	2.43E-01	unnamed,unnamed,unnamed,unnamed,unnamed,unnamed,unnamed,unnamed,unnamed,unnamed,unnamed,unnamed,unnamed,unnamed,unnamed,unnamed,unnamed,unnamed,unnamed,unnamed,unnamed,unnamed,unnamed,unnamed,unnamed,unnamed,unnamed,unnamed,unnamed,unnamed,unnamed,unnamed,unnamed,unnamed,unnamed,unnamed,unnamed,unnamed,unnamed,unnamed,unnamed,unnamed,unnamed,unnamed,unnamed,unnamed,unnamed,unnamed,unnamed,unnamed…	0610007P14Rik,1500015O10Rik,1700024P04Rik,2010111I01Rik,2310008H04Rik,2700050L05Rik,2700060E02Rik,2810006K23Rik,4930444G20Rik,4931440F15Rik,A3galt2,A4galt,AI464131,Aak1,Aatk,Abat,Abca1,Abca4,Abcb9,Abcc12,Abcc2,Abcc4,Abhd12,Abt1,Acacb,Acads,Acbd3,Acer3,Acin1,Acnat2,Aco2,Acot11,Acot7,Acox1,Acox3,Acoxl,Actc1,Actl6a,Acvr1,Acvr1c,Adam19,Adam29,Adam30,Adamts12,Adamts14,Adamts17,Adamts20,Adamts3,Adamts4…
GO Biological Process	GO:0044260	cellular macromolecule metabolic process	5	7.31E-61	7.35E-57	1.47E-57	1.35E+00	1.45E+03	1949	3.75E-01	5.05E-01	13	3.34E-34	3.37E-30	2.59E-31	1.30E+00	1.05E+03	1364	5259	3.12E-01	2.59E-01	unnamed,unnamed,unnamed,unnamed,unnamed,unnamed,unnamed,unnamed,unnamed,unnamed,unnamed,unnamed,unnamed,unnamed,unnamed,unnamed,unnamed,unnamed,unnamed,unnamed,unnamed,unnamed,unnamed,unnamed,unnamed,unnamed,unnamed,unnamed,unnamed,unnamed,unnamed,unnamed,unnamed,unnamed,unnamed,unnamed,unnamed,unnamed,unnamed,unnamed,unnamed,unnamed,unnamed,unnamed,unnamed,unnamed,unnamed,unnamed,unnamed,unnamed…	1500015O10Rik,1700024P04Rik,2310008H04Rik,2700050L05Rik,2700060E02Rik,2810006K23Rik,4931440F15Rik,A3galt2,A4galt,Aak1,Aatk,Abca1,Abt1,Acin1,Actl6a,Acvr1,Acvr1c,Adar,Adarb2,Adm,Adnp2,Aebp2,Agbl1,Ago1,Ago2,Agtpbp1,Ahctf1,Ahr,Ahrr,Aipl1,Ajuba,Akt2,Akt3,Alg8,Alk,Alpk1,Alpk2,Amfr,Anapc13,Anapc5,Anp32a,Aoah,Ap5z1,Apaf1,Aplf,Apoa1,Apobec2,Apobec3,App,Aqr,Ar,Arhgef10l,Arid1a,Arid3a,Arid3b,Arid4b,Arid5a,A…
GO Biological Process	GO:0043170	macromolecule metabolic process	6	2.52E-56	2.54E-52	4.24E-53	1.31E+00	1.57E+03	2060	4.08E-01	5.34E-01	33	6.69E-28	6.73E-24	2.04E-25	1.25E+00	1.18E+03	1471	5909	3.36E-01	2.49E-01	unnamed,unnamed,unnamed,unnamed,unnamed,unnamed,unnamed,unnamed,unnamed,unnamed,unnamed,unnamed,unnamed,unnamed,unnamed,unnamed,unnamed,unnamed,unnamed,unnamed,unnamed,unnamed,unnamed,unnamed,unnamed,unnamed,unnamed,unnamed,unnamed,unnamed,unnamed,unnamed,unnamed,unnamed,unnamed,unnamed,unnamed,unnamed,unnamed,unnamed,unnamed,unnamed,unnamed,unnamed,unnamed,unnamed,unnamed,unnamed,unnamed,unnamed…	1500015O10Rik,1700024P04Rik,2010111I01Rik,2310008H04Rik,2700050L05Rik,2700060E02Rik,2810006K23Rik,4930444G20Rik,4931440F15Rik,A3galt2,A4galt,Aak1,Aatk,Abca1,Abt1,Acin1,Actl6a,Acvr1,Acvr1c,Adam19,Adam29,Adam30,Adamts12,Adamts14,Adamts17,Adamts20,Adamts3,Adamts4,Adamts6,Adamts9,Adar,Adarb2,Adm,Adnp2,Aebp2,Agbl1,Ago1,Ago2,Agtpbp1,Ahctf1,Ahr,Ahrr,Aipl1,Ajuba,Akt2,Akt3,Alg8,Alk,Alpk1,Alpk2,Amfr,Amz1,A…
GO Biological Process	GO:0009987	cellular process	7	9.55E-56	9.62E-52	1.37E-52	1.14E+00	2.88E+03	3279	7.46E-01	8.50E-01	74	4.90E-20	4.93E-16	6.66E-18	1.10E+00	2.66E+03	2923	13333	6.68E-01	2.19E-01	unnamed,unnamed,unnamed,unnamed,unnamed,unnamed,unnamed,unnamed,unnamed,unnamed,unnamed,unnamed,unnamed,unnamed,unnamed,unnamed,unnamed,unnamed,unnamed,unnamed,unnamed,unnamed,unnamed,unnamed,unnamed,unnamed,unnamed,unnamed,unnamed,unnamed,unnamed,unnamed,unnamed,unnamed,unnamed,unnamed,unnamed,unnamed,unnamed,unnamed,unnamed,unnamed,unnamed,unnamed,unnamed,unnamed,unnamed,unnamed,unnamed,unnamed…	1110008J03Rik,1190002N15Rik,1500015O10Rik,1700024P04Rik,1700123L14Rik,2010111I01Rik,2310008H04Rik,2700049A03Rik,2700050L05Rik,2700060E02Rik,2810006K23Rik,4922501C03Rik,4930544G11Rik,4930596D02Rik,4931440F15Rik,A3galt2,A4galt,AI462493,AI464131,Aak1,Aatk,Abat,Abca1,Abca4,Abcb9,Abcc12,Abcc2,Abcc4,Abhd12,Abr,Abt1,Acacb,Acads,Acer3,Acin1,Acnat2,Aco2,Acot11,Acot7,Acox1,Acox3,Acoxl,Acss1,Actb,Actc1,Actg…
GO Biological Process	GO:0019222	regulation of metabolic process	8	5.68E-53	5.71E-49	7.14E-50	1.33E+00	1.43E+03	1892	3.70E-01	4.91E-01	14	4.03E-33	4.06E-29	2.90E-30	1.31E+00	9.87E+02	1289	4941	2.95E-01	2.61E-01	unnamed,unnamed,unnamed,unnamed,unnamed,unnamed,unnamed,unnamed,unnamed,unnamed,unnamed,unnamed,unnamed,unnamed,unnamed,unnamed,unnamed,unnamed,unnamed,unnamed,unnamed,unnamed,unnamed,unnamed,unnamed,unnamed,unnamed,unnamed,unnamed,unnamed,unnamed,unnamed,unnamed,unnamed,unnamed,unnamed,unnamed,unnamed,unnamed,unnamed,unnamed,unnamed,unnamed,unnamed,unnamed,unnamed,unnamed,unnamed,unnamed,unnamed…	1700020N01Rik,2310008H04Rik,2700050L05Rik,2700060E02Rik,2810408A11Rik,4931440F15Rik,9630033F20Rik,AW822073,Aak1,Aamdc,Abca1,Abr,Abt1,Acap3,Acin1,Actl6a,Acvr1,Acvr1c,Adar,Adcy6,Adcy9,Adcyap1r1,Adm,Adnp2,Adra1a,Adra2c,Adrb1,Aebp2,Agap1,Ago1,Ago2,Ahctf1,Ahi1,Ahr,Ahrr,Aipl1,Ajuba,Akap12,Akt1s1,Akt2,Aktip,Aldh1a2,Alk,Angptl4,Ank2,Ankrd1,Ankrd13c,Anp32a,Anxa3,Apaf1,Apba1,Apba2,Apba3,Apbb2,Apc,Aph1c,Apl…
GO Biological Process	GO:0080090	regulation of primary metabolic process	9	1.84E-51	1.85E-47	2.06E-48	1.35E+00	1.30E+03	1752	3.37E-01	4.54E-01	28	4.75E-29	4.79E-25	1.71E-26	1.31E+00	8.77E+02	1148	4394	2.63E-01	2.61E-01	unnamed,unnamed,unnamed,unnamed,unnamed,unnamed,unnamed,unnamed,unnamed,unnamed,unnamed,unnamed,unnamed,unnamed,unnamed,unnamed,unnamed,unnamed,unnamed,unnamed,unnamed,unnamed,unnamed,unnamed,unnamed,unnamed,unnamed,unnamed,unnamed,unnamed,unnamed,unnamed,unnamed,unnamed,unnamed,unnamed,unnamed,unnamed,unnamed,unnamed,unnamed,unnamed,unnamed,unnamed,unnamed,unnamed,unnamed,unnamed,unnamed,unnamed…	1700020N01Rik,2310008H04Rik,2700050L05Rik,2700060E02Rik,4931440F15Rik,AW822073,Aamdc,Abca1,Abr,Abt1,Acap3,Acin1,Actl6a,Acvr1,Adar,Adcy6,Adcy9,Adcyap1r1,Adm,Adnp2,Adra2c,Adrb1,Aebp2,Agap1,Ago1,Ago2,Ahctf1,Ahi1,Ahr,Ahrr,Aipl1,Ajuba,Akap12,Akt1s1,Akt2,Aktip,Alk,Angptl4,Ankrd1,Anp32a,Anxa3,Apbb2,Apc,Aplp2,Apoa1,App,Ar,Arap2,Arap3,Arhgap11a,Arhgap12,Arhgap18,Arhgap19,Arhgap21,Arhgap24,Arhgap26,Arhgap3…
GO Biological Process	GO:0034641	cellular nitrogen compound metabolic process	10	3.43E-50	3.46E-46	3.46E-47	1.41E+00	1.05E+03	1476	2.72E-01	3.83E-01	69	9.24E-21	9.30E-17	1.35E-18	1.28E+00	7.80E+02	996	3909	2.28E-01	2.55E-01	unnamed,unnamed,unnamed,unnamed,unnamed,unnamed,unnamed,unnamed,unnamed,unnamed,unnamed,unnamed,unnamed,unnamed,unnamed,unnamed,unnamed,unnamed,unnamed,unnamed,unnamed,unnamed,unnamed,unnamed,unnamed,unnamed,unnamed,unnamed,unnamed,unnamed,unnamed,unnamed,unnamed,unnamed,unnamed,unnamed,unnamed,unnamed,unnamed,unnamed,unnamed,unnamed,unnamed,unnamed,unnamed,unnamed,unnamed,unnamed,unnamed,unnamed…	1700024P04Rik,2310008H04Rik,2700050L05Rik,2700060E02Rik,Abca1,Abca4,Abcb9,Abcc12,Abcc2,Abcc4,Abt1,Acer3,Acin1,Actc1,Actl6a,Adar,Adarb2,Adc,Adcy10,Adcy6,Adcy8,Adcy9,Adk,Adm,Adnp2,Adsl,Aebp2,Agap1,Ago1,Ago2,Ahctf1,Ahr,Ahrr,Ajuba,Ak1,Ak2,Ak3,Ak5,Aldh1l1,Aldh7a1,Amd1,Amdhd1,Anp32a,Ap5z1,Apaf1,Aplf,Apoa1,Apobec2,Apobec3,App,Aqr,Ar,Arid1a,Arid3a,Arid3b,Arid4b,Arid5a,Arid5b,Arl3,Arl4a,Arnt2,Arntl,Art2b,…
GO Biological Process	GO:0031323	regulation of cellular metabolic process	11	3.69E-50	3.71E-46	3.37E-47	1.34E+00	1.31E+03	1759	3.40E-01	4.56E-01	16	4.56E-32	4.59E-28	2.87E-29	1.32E+00	8.83E+02	1169	4421	2.67E-01	2.64E-01	unnamed,unnamed,unnamed,unnamed,unnamed,unnamed,unnamed,unnamed,unnamed,unnamed,unnamed,unnamed,unnamed,unnamed,unnamed,unnamed,unnamed,unnamed,unnamed,unnamed,unnamed,unnamed,unnamed,unnamed,unnamed,unnamed,unnamed,unnamed,unnamed,unnamed,unnamed,unnamed,unnamed,unnamed,unnamed,unnamed,unnamed,unnamed,unnamed,unnamed,unnamed,unnamed,unnamed,unnamed,unnamed,unnamed,unnamed,unnamed,unnamed,unnamed…	1700020N01Rik,2310008H04Rik,2700050L05Rik,2700060E02Rik,2810408A11Rik,4931440F15Rik,9630033F20Rik,AW822073,Aamdc,Abca1,Abr,Abt1,Acap3,Acin1,Actl6a,Acvr1,Adar,Adcy6,Adcy9,Adcyap1r1,Adm,Adnp2,Adra2c,Adrb1,Aebp2,Agap1,Ago1,Ago2,Ahctf1,Ahi1,Ahr,Ahrr,Aipl1,Ajuba,Akap12,Akt1s1,Akt2,Aktip,Alk,Ankrd1,Ankrd13c,Anp32a,Anxa3,Apbb2,Apc,Aplp2,Apoa1,App,Ar,Arap2,Arap3,Areg,Arhgap11a,Arhgap12,Arhgap18,Arhgap19,…
GO Biological Process	GO:0060255	regulation of macromolecule metabolic process	12	4.24E-50	4.27E-46	3.56E-47	1.36E+00	1.22E+03	1659	3.16E-01	4.30E-01	42	1.00E-26	1.01E-22	2.40E-24	1.30E+00	8.32E+02	1086	4168	2.48E-01	2.61E-01	unnamed,unnamed,unnamed,unnamed,unnamed,unnamed,unnamed,unnamed,unnamed,unnamed,unnamed,unnamed,unnamed,unnamed,unnamed,unnamed,unnamed,unnamed,unnamed,unnamed,unnamed,unnamed,unnamed,unnamed,unnamed,unnamed,unnamed,unnamed,unnamed,unnamed,unnamed,unnamed,unnamed,unnamed,unnamed,unnamed,unnamed,unnamed,unnamed,unnamed,unnamed,unnamed,unnamed,unnamed,unnamed,unnamed,unnamed,unnamed,unnamed,unnamed…	1700020N01Rik,2310008H04Rik,2700050L05Rik,2700060E02Rik,4931440F15Rik,AW822073,Aak1,Aamdc,Abt1,Acin1,Actl6a,Acvr1,Adar,Adnp2,Adra2c,Aebp2,Ago1,Ago2,Ahctf1,Ahi1,Ahr,Ahrr,Ajuba,Akt1s1,Akt2,Aktip,Aldh1a2,Alk,Ank2,Ankrd1,Ankrd13c,Anp32a,Anxa3,Apba1,Apba2,Apba3,Apbb2,Apc,Aplp2,Apoa1,Apobec2,App,Ar,Arid1a,Arid2,Arid3a,Arid3b,Arid4b,Arid5a,Arid5b,Arl2bp,Arnt2,Arntl,Ascc1,Ascl1,Asf1a,Asph,Asxl1,Atf1,Atf7…
GO Biological Process	GO:0006807	nitrogen compound metabolic process	13	1.09E-48	1.10E-44	8.47E-46	1.37E+00	1.15E+03	1576	2.98E-01	4.09E-01	61	6.77E-23	6.81E-19	1.12E-20	1.28E+00	8.47E+02	1081	4240	2.47E-01	2.55E-01	unnamed,unnamed,unnamed,unnamed,unnamed,unnamed,unnamed,unnamed,unnamed,unnamed,unnamed,unnamed,unnamed,unnamed,unnamed,unnamed,unnamed,unnamed,unnamed,unnamed,unnamed,unnamed,unnamed,unnamed,unnamed,unnamed,unnamed,unnamed,unnamed,unnamed,unnamed,unnamed,unnamed,unnamed,unnamed,unnamed,unnamed,unnamed,unnamed,unnamed,unnamed,unnamed,unnamed,unnamed,unnamed,unnamed,unnamed,unnamed,unnamed,unnamed…	1700024P04Rik,2310008H04Rik,2700050L05Rik,2700060E02Rik,A3galt2,Abat,Abca1,Abca4,Abcb9,Abcc12,Abcc2,Abcc4,Abhd12,Abt1,Acer3,Acin1,Actc1,Actl6a,Adar,Adarb2,Adc,Adcy10,Adcy6,Adcy8,Adcy9,Adk,Adm,Adnp2,Adsl,Aebp2,Agap1,Ago1,Ago2,Ahctf1,Ahr,Ahrr,Ajuba,Ak1,Ak2,Ak3,Ak5,Akr1b3,Aldh18a1,Aldh1l1,Aldh7a1,Amd1,Amdhd1,Anp32a,Ap5z1,Apaf1,Aplf,Apoa1,Apobec2,Apobec3,App,Aqr,Ar,Arid1a,Arid3a,Arid3b,Arid4b,Arid5a,…
GO Biological Process	GO:1901360	organic cyclic compound metabolic process	14	1.99E-48	2.01E-44	1.43E-45	1.39E+00	1.08E+03	1505	2.81E-01	3.90E-01	70	1.09E-20	1.09E-16	1.56E-18	1.27E+00	8.01E+02	1018	4011	2.33E-01	2.54E-01	unnamed,unnamed,unnamed,unnamed,unnamed,unnamed,unnamed,unnamed,unnamed,unnamed,unnamed,unnamed,unnamed,unnamed,unnamed,unnamed,unnamed,unnamed,unnamed,unnamed,unnamed,unnamed,unnamed,unnamed,unnamed,unnamed,unnamed,unnamed,unnamed,unnamed,unnamed,unnamed,unnamed,unnamed,unnamed,unnamed,unnamed,unnamed,unnamed,unnamed,unnamed,unnamed,unnamed,unnamed,unnamed,unnamed,unnamed,unnamed,unnamed,unnamed…	0610007P14Rik,1700024P04Rik,2310008H04Rik,2700050L05Rik,2700060E02Rik,Abca1,Abca4,Abcb9,Abcc12,Abcc2,Abcc4,Abt1,Acbd3,Acin1,Actc1,Actl6a,Adar,Adarb2,Adcy10,Adcy6,Adcy8,Adcy9,Adk,Adm,Adnp2,Adsl,Aebp2,Agap1,Ago1,Ago2,Ahctf1,Ahr,Ahrr,Ajuba,Ak1,Ak2,Ak3,Ak5,Akr1d1,Aldh18a1,Aldh1l1,Amd1,Amdhd1,Anp32a,Ap5z1,Apaf1,Aplf,Aplp2,Apoa1,Apobec2,Apobec3,App,Aqr,Ar,Arid1a,Arid3a,Arid3b,Arid4b,Arid5a,Arid5b,Arl3,…
GO Biological Process	GO:0006139	nucleobase-containing compound metabolic process	15	2.52E-47	2.53E-43	1.69E-44	1.41E+00	1.00E+03	1410	2.60E-01	3.66E-01	84	2.69E-19	2.71E-15	3.23E-17	1.28E+00	7.33E+02	935	3671	2.14E-01	2.55E-01	unnamed,unnamed,unnamed,unnamed,unnamed,unnamed,unnamed,unnamed,unnamed,unnamed,unnamed,unnamed,unnamed,unnamed,unnamed,unnamed,unnamed,unnamed,unnamed,unnamed,unnamed,unnamed,unnamed,unnamed,unnamed,unnamed,unnamed,unnamed,unnamed,unnamed,unnamed,unnamed,unnamed,unnamed,unnamed,unnamed,unnamed,unnamed,unnamed,unnamed,unnamed,unnamed,unnamed,unnamed,unnamed,unnamed,unnamed,unnamed,unnamed,unnamed…	1700024P04Rik,2310008H04Rik,2700050L05Rik,2700060E02Rik,Abca1,Abca4,Abcb9,Abcc12,Abcc2,Abcc4,Abt1,Acin1,Actc1,Actl6a,Adar,Adarb2,Adcy10,Adcy6,Adcy8,Adcy9,Adk,Adm,Adnp2,Adsl,Aebp2,Agap1,Ago1,Ago2,Ahctf1,Ahr,Ahrr,Ajuba,Ak1,Ak2,Ak3,Ak5,Amd1,Anp32a,Ap5z1,Apaf1,Aplf,Apobec2,Apobec3,App,Aqr,Ar,Arid1a,Arid3a,Arid3b,Arid4b,Arid5a,Arid5b,Arl3,Arl4a,Arnt2,Arntl,Art2b,Ascc1,Ascl1,Asf1a,Asxl1,Atf1,Atf7,Atf7i…
GO Biological Process	GO:0046483	heterocycle metabolic process	16	4.30E-47	4.33E-43	2.70E-44	1.40E+00	1.03E+03	1442	2.68E-01	3.74E-01	86	3.70E-19	3.73E-15	4.34E-17	1.27E+00	7.59E+02	963	3802	2.20E-01	2.53E-01	unnamed,unnamed,unnamed,unnamed,unnamed,unnamed,unnamed,unnamed,unnamed,unnamed,unnamed,unnamed,unnamed,unnamed,unnamed,unnamed,unnamed,unnamed,unnamed,unnamed,unnamed,unnamed,unnamed,unnamed,unnamed,unnamed,unnamed,unnamed,unnamed,unnamed,unnamed,unnamed,unnamed,unnamed,unnamed,unnamed,unnamed,unnamed,unnamed,unnamed,unnamed,unnamed,unnamed,unnamed,unnamed,unnamed,unnamed,unnamed,unnamed,unnamed…	1700024P04Rik,2310008H04Rik,2700050L05Rik,2700060E02Rik,Abca1,Abca4,Abcb9,Abcc12,Abcc2,Abcc4,Abt1,Acin1,Actc1,Actl6a,Adar,Adarb2,Adcy10,Adcy6,Adcy8,Adcy9,Adk,Adm,Adnp2,Adsl,Aebp2,Agap1,Ago1,Ago2,Ahctf1,Ahr,Ahrr,Ajuba,Ak1,Ak2,Ak3,Ak5,Aldh18a1,Aldh1l1,Amd1,Amdhd1,Anp32a,Ap5z1,Apaf1,Aplf,Apobec2,Apobec3,App,Aqr,Ar,Arid1a,Arid3a,Arid3b,Arid4b,Arid5a,Arid5b,Arl3,Arl4a,Arnt2,Arntl,Art2b,Ascc1,Ascl1,Asf…
GO Biological Process	GO:0006725	cellular aromatic compound metabolic process	17	3.81E-46	3.83E-42	2.26E-43	1.39E+00	1.04E+03	1451	2.71E-01	3.76E-01	80	1.67E-19	1.68E-15	2.10E-17	1.27E+00	7.65E+02	971	3829	2.22E-01	2.54E-01	unnamed,unnamed,unnamed,unnamed,unnamed,unnamed,unnamed,unnamed,unnamed,unnamed,unnamed,unnamed,unnamed,unnamed,unnamed,unnamed,unnamed,unnamed,unnamed,unnamed,unnamed,unnamed,unnamed,unnamed,unnamed,unnamed,unnamed,unnamed,unnamed,unnamed,unnamed,unnamed,unnamed,unnamed,unnamed,unnamed,unnamed,unnamed,unnamed,unnamed,unnamed,unnamed,unnamed,unnamed,unnamed,unnamed,unnamed,unnamed,unnamed,unnamed…	1700024P04Rik,2310008H04Rik,2700050L05Rik,2700060E02Rik,Abca1,Abca4,Abcb9,Abcc12,Abcc2,Abcc4,Abt1,Acin1,Actc1,Actl6a,Adar,Adarb2,Adcy10,Adcy6,Adcy8,Adcy9,Adk,Adm,Adnp2,Adsl,Aebp2,Agap1,Ago1,Ago2,Ahctf1,Ahr,Ahrr,Ajuba,Ak1,Ak2,Ak3,Ak5,Aldh1l1,Amd1,Amdhd1,Anp32a,Ap5z1,Apaf1,Aplf,Apobec2,Apobec3,App,Aqr,Ar,Arid1a,Arid3a,Arid3b,Arid4b,Arid5a,Arid5b,Arl3,Arl4a,Arnt2,Arntl,Art2b,Ascc1,Ascl1,Asf1a,Asmt,A…
GO Biological Process	GO:0090304	nucleic acid metabolic process	18	1.46E-43	1.47E-39	8.17E-41	1.44E+00	8.54E+02	1226	2.22E-01	3.18E-01	81	1.84E-19	1.85E-15	2.28E-17	1.31E+00	6.05E+02	793	3028	1.81E-01	2.62E-01	unnamed,unnamed,unnamed,unnamed,unnamed,unnamed,unnamed,unnamed,unnamed,unnamed,unnamed,unnamed,unnamed,unnamed,unnamed,unnamed,unnamed,unnamed,unnamed,unnamed,unnamed,unnamed,unnamed,unnamed,unnamed,unnamed,unnamed,unnamed,unnamed,unnamed,unnamed,unnamed,unnamed,unnamed,unnamed,unnamed,unnamed,unnamed,unnamed,unnamed,unnamed,unnamed,unnamed,unnamed,unnamed,unnamed,unnamed,unnamed,unnamed,unnamed…	1700024P04Rik,2310008H04Rik,2700050L05Rik,2700060E02Rik,Abt1,Acin1,Actl6a,Adar,Adarb2,Adnp2,Aebp2,Ago1,Ago2,Ahctf1,Ahr,Ahrr,Ajuba,Anp32a,Ap5z1,Apaf1,Aplf,Apobec2,Apobec3,App,Aqr,Ar,Arid1a,Arid3a,Arid3b,Arid4b,Arid5a,Arid5b,Arnt2,Arntl,Ascc1,Ascl1,Asf1a,Asxl1,Atf1,Atf7,Atf7ip,Atoh1,Atoh8,Atxn1,Babam1,Bach1,Bach2,Banp,Barx2,Bbx,Bcl6,Bcor,Bhlhe40,Birc2,Bop1,Brca1,Brd7,Btg2,C130057N11Rik,C1d,Camta1,C…
GO Biological Process	GO:0050789	regulation of biological process	19	8.99E-42	9.05E-38	4.76E-39	1.18E+00	2.27E+03	2678	5.89E-01	6.95E-01	262	1.03E-07	1.04E-03	3.96E-06	1.08E+00	1.92E+03	2072	9610	4.74E-01	2.16E-01	unnamed,unnamed,unnamed,unnamed,unnamed,unnamed,unnamed,unnamed,unnamed,unnamed,unnamed,unnamed,unnamed,unnamed,unnamed,unnamed,unnamed,unnamed,unnamed,unnamed,unnamed,unnamed,unnamed,unnamed,unnamed,unnamed,unnamed,unnamed,unnamed,unnamed,unnamed,unnamed,unnamed,unnamed,unnamed,unnamed,unnamed,unnamed,unnamed,unnamed,unnamed,unnamed,unnamed,unnamed,unnamed,unnamed,unnamed,unnamed,unnamed,unnamed…	1110008J03Rik,1190002N15Rik,1700020N01Rik,2310008H04Rik,2700049A03Rik,2700050L05Rik,2700060E02Rik,2810408A11Rik,4930544G11Rik,4930596D02Rik,4931440F15Rik,9630033F20Rik,AI464131,AW822073,Aak1,Aamdc,Aatk,Abca1,Abcb9,Abr,Abt1,Acap3,Acer3,Acin1,Acot11,Actc1,Actl6a,Actn4,Acvr1,Acvr1c,Adam19,Adam30,Adamts14,Adamts20,Adamts3,Adamts9,Adamtsl4,Adar,Adcy10,Adcy6,Adcy8,Adcy9,Adcyap1r1,Add2,Adipor2,Adm,Adnp2…
GO Biological Process	GO:0050794	regulation of cellular process	20	1.35E-40	1.36E-36	6.79E-38	1.18E+00	2.20E+03	2606	5.71E-01	6.76E-01	217	4.01E-09	4.04E-05	1.86E-07	1.09E+00	1.81E+03	1980	9070	4.53E-01	2.18E-01	unnamed,unnamed,unnamed,unnamed,unnamed,unnamed,unnamed,unnamed,unnamed,unnamed,unnamed,unnamed,unnamed,unnamed,unnamed,unnamed,unnamed,unnamed,unnamed,unnamed,unnamed,unnamed,unnamed,unnamed,unnamed,unnamed,unnamed,unnamed,unnamed,unnamed,unnamed,unnamed,unnamed,unnamed,unnamed,unnamed,unnamed,unnamed,unnamed,unnamed,unnamed,unnamed,unnamed,unnamed,unnamed,unnamed,unnamed,unnamed,unnamed,unnamed…	1110008J03Rik,1190002N15Rik,1700020N01Rik,2310008H04Rik,2700049A03Rik,2700050L05Rik,2700060E02Rik,2810408A11Rik,4930544G11Rik,4930596D02Rik,4931440F15Rik,9630033F20Rik,AI464131,AW822073,Aak1,Aamdc,Aatk,Abca1,Abr,Abt1,Acap3,Acer3,Acin1,Acot11,Actc1,Actl6a,Actn4,Acvr1,Acvr1c,Adam19,Adam30,Adamts14,Adamts20,Adamts3,Adamts9,Adamtsl4,Adar,Adcy10,Adcy6,Adcy8,Adcy9,Adcyap1r1,Add2,Adipor2,Adm,Adnp2,Adora…
GO Biological Process	GO:0048518	positive regulation of biological process	21	1.44E-40	1.45E-36	6.89E-38	1.34E+00	1.13E+03	1521	2.94E-01	3.94E-01	1	1.27E-43	1.28E-39	1.28E-39	1.46E+00	6.53E+02	956	3270	2.19E-01	2.92E-01	unnamed,unnamed,unnamed,unnamed,unnamed,unnamed,unnamed,unnamed,unnamed,unnamed,unnamed,unnamed,unnamed,unnamed,unnamed,unnamed,unnamed,unnamed,unnamed,unnamed,unnamed,unnamed,unnamed,unnamed,unnamed,unnamed,unnamed,unnamed,unnamed,unnamed,unnamed,unnamed,unnamed,unnamed,unnamed,unnamed,unnamed,unnamed,unnamed,unnamed,unnamed,unnamed,unnamed,unnamed,unnamed,unnamed,unnamed,unnamed,unnamed,unnamed…	2310008H04Rik,2700060E02Rik,9630033F20Rik,AI464131,Aak1,Aamdc,Abca1,Abcb9,Abr,Acer3,Acin1,Actn4,Acvr1,Adamts20,Adamts9,Adamtsl4,Adar,Adcy6,Adcy9,Adcyap1r1,Adm,Adnp2,Adora3,Adora3,Adra1a,Adra2c,Adrb1,Adrm1,Aggf1,Ago2,Ahctf1,Ahi1,Ahr,Ahrr,Ajuba,Akap12,Akt2,Aktip,Aldh1a1,Aldh1a2,Alk,Amotl1,Angpt2,Angptl4,Ank2,Ankrd1,Ankrd6,Anxa2,Anxa3,Apaf1,Apbb2,Apc,Apoa1,Apopt1,App,Ar,Areg,Arhgap5,Arid1a,Arid2,Ari…
GO Biological Process	GO:0065007	biological regulation	22	1.37E-39	1.38E-35	6.27E-37	1.17E+00	2.34E+03	2732	6.07E-01	7.09E-01	267	1.69E-07	1.70E-03	6.39E-06	1.08E+00	2.00E+03	2149	10007	4.91E-01	2.15E-01	unnamed,unnamed,unnamed,unnamed,unnamed,unnamed,unnamed,unnamed,unnamed,unnamed,unnamed,unnamed,unnamed,unnamed,unnamed,unnamed,unnamed,unnamed,unnamed,unnamed,unnamed,unnamed,unnamed,unnamed,unnamed,unnamed,unnamed,unnamed,unnamed,unnamed,unnamed,unnamed,unnamed,unnamed,unnamed,unnamed,unnamed,unnamed,unnamed,unnamed,unnamed,unnamed,unnamed,unnamed,unnamed,unnamed,unnamed,unnamed,unnamed,unnamed…	1110008J03Rik,1190002N15Rik,1700020N01Rik,2310008H04Rik,2700049A03Rik,2700050L05Rik,2700060E02Rik,2810408A11Rik,4930544G11Rik,4930596D02Rik,4931440F15Rik,9630033F20Rik,AI464131,AW822073,Aak1,Aamdc,Aatk,Abat,Abca1,Abca4,Abcb9,Abr,Abt1,Acap3,Acer3,Acin1,Acot11,Actc1,Actl6a,Actn4,Acvr1,Acvr1c,Adam19,Adam30,Adamts14,Adamts20,Adamts3,Adamts9,Adamtsl4,Adar,Adcy10,Adcy6,Adcy8,Adcy9,Adcyap1r1,Add2,Adipor…
GO Biological Process	GO:0016070	RNA metabolic process	23	1.74E-39	1.76E-35	7.63E-37	1.45E+00	7.46E+02	1084	1.94E-01	2.81E-01	66	2.30E-21	2.31E-17	3.50E-19	1.37E+00	4.91E+02	674	2461	1.54E-01	2.74E-01	unnamed,unnamed,unnamed,unnamed,unnamed,unnamed,unnamed,unnamed,unnamed,unnamed,unnamed,unnamed,unnamed,unnamed,unnamed,unnamed,unnamed,unnamed,unnamed,unnamed,unnamed,unnamed,unnamed,unnamed,unnamed,unnamed,unnamed,unnamed,unnamed,unnamed,unnamed,unnamed,unnamed,unnamed,unnamed,unnamed,unnamed,unnamed,unnamed,unnamed,unnamed,unnamed,unnamed,unnamed,unnamed,unnamed,unnamed,unnamed,unnamed,unnamed…	2700050L05Rik,2700060E02Rik,Abt1,Acin1,Actl6a,Adar,Adarb2,Adnp2,Aebp2,Ago1,Ago2,Ahctf1,Ahr,Ahrr,Ajuba,Anp32a,Apobec2,App,Aqr,Ar,Arid1a,Arid3a,Arid3b,Arid4b,Arid5a,Arid5b,Arnt2,Arntl,Ascc1,Ascl1,Asf1a,Asxl1,Atf1,Atf7,Atf7ip,Atoh1,Atoh8,Atxn1,Bach1,Bach2,Banp,Barx2,Bbx,Bcl6,Bcor,Bhlhe40,Birc2,Bop1,Brd7,Btg2,C130057N11Rik,C1d,Camta1,Cbx3,Cbx4,Cbx6,Cbx8,Ccar1,Ccdc111,Ccdc59,Ccrn4l,Cdc5l,Cdca7,Cdk8,Cd…
GO Biological Process	GO:0010468	regulation of gene expression	24	5.30E-38	5.34E-34	2.22E-35	1.35E+00	1.04E+03	1405	2.70E-01	3.64E-01	54	2.41E-24	2.43E-20	4.49E-22	1.33E+00	6.86E+02	910	3434	2.08E-01	2.65E-01	unnamed,unnamed,unnamed,unnamed,unnamed,unnamed,unnamed,unnamed,unnamed,unnamed,unnamed,unnamed,unnamed,unnamed,unnamed,unnamed,unnamed,unnamed,unnamed,unnamed,unnamed,unnamed,unnamed,unnamed,unnamed,unnamed,unnamed,unnamed,unnamed,unnamed,unnamed,unnamed,unnamed,unnamed,unnamed,unnamed,unnamed,unnamed,unnamed,unnamed,unnamed,unnamed,unnamed,unnamed,unnamed,unnamed,unnamed,unnamed,unnamed,unnamed…	1700020N01Rik,2700050L05Rik,2700060E02Rik,AW822073,Aak1,Aamdc,Abt1,Acin1,Actl6a,Acvr1,Adar,Adnp2,Aebp2,Ago1,Ago2,Ahctf1,Ahi1,Ahr,Ahrr,Ajuba,Akt2,Aldh1a2,Ank2,Ankrd1,Anp32a,Anxa3,Apba1,Apba2,Apba3,Apbb2,Apoa1,Apobec2,App,Ar,Arid1a,Arid2,Arid3a,Arid3b,Arid4b,Arid5a,Arid5b,Arnt2,Arntl,Ascc1,Ascl1,Asf1a,Asph,Asxl1,Atf1,Atf7,Atf7,Atf7ip,Atoh1,Atoh8,Atxn1,Axin2,Bach1,Bach2,Bag1,Bambi,Banp,Barx2,Bbs2,Bb…
GO Biological Process	GO:0051171	regulation of nitrogen compound metabolic process	25	7.36E-37	7.41E-33	2.97E-34	1.33E+00	1.11E+03	1476	2.88E-01	3.83E-01	35	1.68E-27	1.69E-23	4.83E-25	1.34E+00	7.10E+02	953	3555	2.18E-01	2.68E-01	unnamed,unnamed,unnamed,unnamed,unnamed,unnamed,unnamed,unnamed,unnamed,unnamed,unnamed,unnamed,unnamed,unnamed,unnamed,unnamed,unnamed,unnamed,unnamed,unnamed,unnamed,unnamed,unnamed,unnamed,unnamed,unnamed,unnamed,unnamed,unnamed,unnamed,unnamed,unnamed,unnamed,unnamed,unnamed,unnamed,unnamed,unnamed,unnamed,unnamed,unnamed,unnamed,unnamed,unnamed,unnamed,unnamed,unnamed,unnamed,unnamed,unnamed…	1700020N01Rik,2310008H04Rik,2700050L05Rik,2700060E02Rik,AW822073,Aamdc,Abca1,Abr,Abt1,Acap3,Acin1,Actl6a,Acvr1,Adar,Adcy6,Adcy9,Adcyap1r1,Adm,Adnp2,Adrb1,Aebp2,Agap1,Ago1,Ago2,Ahctf1,Ahi1,Ahr,Ahrr,Aipl1,Ajuba,Akap12,Akt2,Ankrd1,Anp32a,Anxa3,Apbb2,Apc,App,Ar,Arap2,Arap3,Arhgap11a,Arhgap12,Arhgap18,Arhgap19,Arhgap21,Arhgap24,Arhgap26,Arhgap31,Arhgap32,Arhgap5,Arhgap8,Arhgef1,Arid1a,Arid2,Arid3a,Ari…
GO Biological Process	GO:0019219	regulation of nucleobase-containing compound metabolic process	26	4.15E-36	4.18E-32	1.61E-33	1.33E+00	1.10E+03	1460	2.85E-01	3.79E-01	39	4.54E-27	4.57E-23	1.17E-24	1.34E+00	7.03E+02	943	3520	2.16E-01	2.68E-01	unnamed,unnamed,unnamed,unnamed,unnamed,unnamed,unnamed,unnamed,unnamed,unnamed,unnamed,unnamed,unnamed,unnamed,unnamed,unnamed,unnamed,unnamed,unnamed,unnamed,unnamed,unnamed,unnamed,unnamed,unnamed,unnamed,unnamed,unnamed,unnamed,unnamed,unnamed,unnamed,unnamed,unnamed,unnamed,unnamed,unnamed,unnamed,unnamed,unnamed,unnamed,unnamed,unnamed,unnamed,unnamed,unnamed,unnamed,unnamed,unnamed,unnamed…	1700020N01Rik,2310008H04Rik,2700050L05Rik,2700060E02Rik,AW822073,Aamdc,Abca1,Abr,Abt1,Acap3,Acin1,Actl6a,Acvr1,Adar,Adcy6,Adcy9,Adcyap1r1,Adm,Adnp2,Adrb1,Aebp2,Agap1,Ago1,Ago2,Ahctf1,Ahi1,Ahr,Ahrr,Aipl1,Ajuba,Akap12,Akt2,Ankrd1,Anp32a,Anxa3,Apbb2,App,Ar,Arap2,Arap3,Arhgap11a,Arhgap12,Arhgap18,Arhgap19,Arhgap21,Arhgap24,Arhgap26,Arhgap31,Arhgap32,Arhgap5,Arhgap8,Arhgef1,Arid1a,Arid2,Arid3a,Arid3b,…
GO Biological Process	GO:0048522	positive regulation of cellular process	27	7.53E-36	7.58E-32	2.81E-33	1.34E+00	1.04E+03	1393	2.69E-01	3.61E-01	3	2.48E-42	2.50E-38	8.32E-39	1.49E+00	5.78E+02	863	2897	1.97E-01	2.98E-01	unnamed,unnamed,unnamed,unnamed,unnamed,unnamed,unnamed,unnamed,unnamed,unnamed,unnamed,unnamed,unnamed,unnamed,unnamed,unnamed,unnamed,unnamed,unnamed,unnamed,unnamed,unnamed,unnamed,unnamed,unnamed,unnamed,unnamed,unnamed,unnamed,unnamed,unnamed,unnamed,unnamed,unnamed,unnamed,unnamed,unnamed,unnamed,unnamed,unnamed,unnamed,unnamed,unnamed,unnamed,unnamed,unnamed,unnamed,unnamed,unnamed,unnamed…	2310008H04Rik,2700060E02Rik,9630033F20Rik,AI464131,Aak1,Aamdc,Abca1,Acer3,Acin1,Actn4,Acvr1,Adamts20,Adamts9,Adamtsl4,Adar,Adcy6,Adcy9,Adcyap1r1,Adm,Adnp2,Adora3,Adora3,Adra1a,Adra2c,Adrb1,Adrm1,Aggf1,Ago2,Ahctf1,Ahi1,Ahr,Ahrr,Ajuba,Akap12,Akt2,Aktip,Aldh1a1,Aldh1a2,Alk,Amotl1,Ankrd1,Ankrd6,Anxa2,Anxa3,Apaf1,Apbb2,Apc,Apoa1,Apopt1,App,Ar,Areg,Arhgap5,Arid1a,Arid2,Arid3a,Arid5a,Arl2bp,Arnt2,Arntl,…
GO Biological Process	GO:0009059	macromolecule biosynthetic process	28	4.19E-35	4.22E-31	1.51E-32	1.39E+00	8.42E+02	1171	2.18E-01	3.04E-01	44	4.46E-26	4.49E-22	1.02E-23	1.39E+00	5.41E+02	753	2708	1.72E-01	2.78E-01	unnamed,unnamed,unnamed,unnamed,unnamed,unnamed,unnamed,unnamed,unnamed,unnamed,unnamed,unnamed,unnamed,unnamed,unnamed,unnamed,unnamed,unnamed,unnamed,unnamed,unnamed,unnamed,unnamed,unnamed,unnamed,unnamed,unnamed,unnamed,unnamed,unnamed,unnamed,unnamed,unnamed,unnamed,unnamed,unnamed,unnamed,unnamed,unnamed,unnamed,unnamed,unnamed,unnamed,unnamed,unnamed,unnamed,unnamed,unnamed,unnamed,unnamed…	2700050L05Rik,2700060E02Rik,2810006K23Rik,A3galt2,A4galt,Abca1,Abt1,Actl6a,Adar,Adnp2,Aebp2,Ago1,Ago2,Ahctf1,Ahr,Ahrr,Ajuba,Akt2,Alg8,Anp32a,Apoa1,Ar,Arid1a,Arid3a,Arid3b,Arid4b,Arid5a,Arid5b,Arnt2,Arntl,Art2b,Ascc1,Ascl1,Asf1a,Asxl1,Atf1,Atf7,Atf7ip,Atg7,Atoh1,Atoh8,Atxn1,B3galnt1,B3gat1,B3gat2,B3gnt2,B3gnt6,B3gnt9,B4galt1,B4galt4,Bach1,Bach2,Banp,Barx2,Bbx,Bcl6,Bcor,Bhlhe40,Birc2,Brca1,Brd7,Btg…
GO Biological Process	GO:0010556	regulation of macromolecule biosynthetic process	29	9.84E-35	9.91E-31	3.42E-32	1.35E+00	9.87E+02	1330	2.56E-01	3.45E-01	78	6.72E-20	6.77E-16	8.68E-18	1.30E+00	6.53E+02	850	3272	1.94E-01	2.60E-01	unnamed,unnamed,unnamed,unnamed,unnamed,unnamed,unnamed,unnamed,unnamed,unnamed,unnamed,unnamed,unnamed,unnamed,unnamed,unnamed,unnamed,unnamed,unnamed,unnamed,unnamed,unnamed,unnamed,unnamed,unnamed,unnamed,unnamed,unnamed,unnamed,unnamed,unnamed,unnamed,unnamed,unnamed,unnamed,unnamed,unnamed,unnamed,unnamed,unnamed,unnamed,unnamed,unnamed,unnamed,unnamed,unnamed,unnamed,unnamed,unnamed,unnamed…	1700020N01Rik,2700050L05Rik,2700060E02Rik,AW822073,Aamdc,Abt1,Actl6a,Acvr1,Adar,Adnp2,Aebp2,Ago1,Ago2,Ahctf1,Ahi1,Ahr,Ahrr,Ajuba,Akt2,Ankrd1,Ankrd13c,Anp32a,Anxa3,Apbb2,App,Ar,Arid1a,Arid2,Arid3a,Arid3b,Arid4b,Arid5a,Arid5b,Arnt2,Arntl,Ascc1,Ascl1,Asf1a,Asph,Asxl1,Atf1,Atf7,Atf7,Atf7ip,Atoh1,Atoh8,Atxn1,Axin2,Bach1,Bach2,Bag1,Bambi,Banp,Barx2,Bbx,Bcl10,Bcl2,Bcl6,Bcor,Bhlhe40,Birc2,Bmp2,Bmp5,Bmpr1…
GO Biological Process	GO:0034645	cellular macromolecule biosynthetic process	30	1.08E-34	1.09E-30	3.63E-32	1.39E+00	8.35E+02	1161	2.17E-01	3.01E-01	46	1.18E-25	1.18E-21	2.57E-23	1.39E+00	5.36E+02	746	2686	1.71E-01	2.78E-01	unnamed,unnamed,unnamed,unnamed,unnamed,unnamed,unnamed,unnamed,unnamed,unnamed,unnamed,unnamed,unnamed,unnamed,unnamed,unnamed,unnamed,unnamed,unnamed,unnamed,unnamed,unnamed,unnamed,unnamed,unnamed,unnamed,unnamed,unnamed,unnamed,unnamed,unnamed,unnamed,unnamed,unnamed,unnamed,unnamed,unnamed,unnamed,unnamed,unnamed,unnamed,unnamed,unnamed,unnamed,unnamed,unnamed,unnamed,unnamed,unnamed,unnamed…	2700050L05Rik,2700060E02Rik,2810006K23Rik,A3galt2,A4galt,Abca1,Abt1,Actl6a,Adar,Adnp2,Aebp2,Ago1,Ago2,Ahctf1,Ahr,Ahrr,Ajuba,Akt2,Alg8,Anp32a,Apoa1,Ar,Arid1a,Arid3a,Arid3b,Arid4b,Arid5a,Arid5b,Arnt2,Arntl,Art2b,Ascc1,Ascl1,Asf1a,Asxl1,Atf1,Atf7,Atf7ip,Atg7,Atoh1,Atoh8,Atxn1,B3galnt1,B3gat1,B3gat2,B3gnt2,B3gnt6,B3gnt9,B4galt1,B4galt4,Bach1,Bach2,Banp,Barx2,Bbx,Bcl6,Bcor,Bhlhe40,Birc2,Brca1,Brd7,Btg…
GO Biological Process	GO:1901576	organic substance biosynthetic process	31	1.67E-34	1.68E-30	5.41E-32	1.34E+00	1.01E+03	1359	2.63E-01	3.52E-01	38	4.14E-27	4.17E-23	1.10E-24	1.35E+00	6.86E+02	924	3435	2.11E-01	2.69E-01	unnamed,unnamed,unnamed,unnamed,unnamed,unnamed,unnamed,unnamed,unnamed,unnamed,unnamed,unnamed,unnamed,unnamed,unnamed,unnamed,unnamed,unnamed,unnamed,unnamed,unnamed,unnamed,unnamed,unnamed,unnamed,unnamed,unnamed,unnamed,unnamed,unnamed,unnamed,unnamed,unnamed,unnamed,unnamed,unnamed,unnamed,unnamed,unnamed,unnamed,unnamed,unnamed,unnamed,unnamed,unnamed,unnamed,unnamed,unnamed,unnamed,unnamed…	0610007P14Rik,2010111I01Rik,2700050L05Rik,2700060E02Rik,2810006K23Rik,A3galt2,A4galt,Abca1,Abt1,Acacb,Acbd3,Acer3,Acss1,Actl6a,Adar,Adc,Adcy10,Adcy6,Adcy8,Adcy9,Adk,Adm,Adnp2,Adsl,Aebp2,Agmo,Ago1,Ago2,Agpat3,Agpat4,Ahctf1,Ahr,Ahrr,Ajuba,Ak1,Ak5,Akr1d1,Akt2,Aldh18a1,Aldh1a1,Aldh1a2,Aldh7a1,Alg8,Amd1,Anp32a,Apoa1,Ar,Arid1a,Arid3a,Arid3b,Arid4b,Arid5a,Arid5b,Arnt2,Arntl,Art2b,Ascc1,Ascl1,Asf1a,Asmt,…
GO Biological Process	GO:0032774	RNA biosynthetic process	32	1.72E-34	1.73E-30	5.42E-32	1.47E+00	6.21E+02	915	1.61E-01	2.37E-01	47	2.57E-25	2.59E-21	5.51E-23	1.48E+00	3.72E+02	551	1864	1.26E-01	2.96E-01	unnamed,unnamed,unnamed,unnamed,unnamed,unnamed,unnamed,unnamed,unnamed,unnamed,unnamed,unnamed,unnamed,unnamed,unnamed,unnamed,unnamed,unnamed,unnamed,unnamed,unnamed,unnamed,unnamed,unnamed,unnamed,unnamed,unnamed,unnamed,unnamed,unnamed,unnamed,unnamed,unnamed,unnamed,unnamed,unnamed,unnamed,unnamed,unnamed,unnamed,unnamed,unnamed,unnamed,unnamed,unnamed,unnamed,unnamed,unnamed,unnamed,unnamed…	2700050L05Rik,2700060E02Rik,Abt1,Actl6a,Adar,Adnp2,Aebp2,Ago1,Ago2,Ahctf1,Ahr,Ahrr,Ajuba,Anp32a,Ar,Arid1a,Arid3a,Arid3b,Arid4b,Arid5a,Arid5b,Arnt2,Arntl,Ascc1,Ascl1,Asf1a,Asxl1,Atf1,Atf7,Atf7ip,Atoh1,Atoh8,Atxn1,Bach1,Bach2,Banp,Barx2,Bbx,Bcl6,Bcor,Bhlhe40,Birc2,Brd7,Btg2,C1d,Camta1,Cbx3,Cbx4,Cbx6,Cbx8,Ccar1,Ccdc111,Ccdc59,Cdc5l,Cdca7,Cdk8,Cdyl,Cebpb,Cebpg,Chd1,Chd7,Chd8,Chd9,Cic,Ciita,Cited2,Cno…
GO Biological Process	GO:0010467	gene expression	33	1.96E-34	1.98E-30	5.99E-32	1.39E+00	8.28E+02	1152	2.15E-01	2.99E-01	97	1.50E-17	1.51E-13	1.56E-15	1.31E+00	5.59E+02	731	2799	1.67E-01	2.61E-01	unnamed,unnamed,unnamed,unnamed,unnamed,unnamed,unnamed,unnamed,unnamed,unnamed,unnamed,unnamed,unnamed,unnamed,unnamed,unnamed,unnamed,unnamed,unnamed,unnamed,unnamed,unnamed,unnamed,unnamed,unnamed,unnamed,unnamed,unnamed,unnamed,unnamed,unnamed,unnamed,unnamed,unnamed,unnamed,unnamed,unnamed,unnamed,unnamed,unnamed,unnamed,unnamed,unnamed,unnamed,unnamed,unnamed,unnamed,unnamed,unnamed,unnamed…	2700050L05Rik,2700060E02Rik,2810006K23Rik,Abt1,Acin1,Actl6a,Adamts3,Adar,Adarb2,Adnp2,Aebp2,Ago1,Ago2,Ahctf1,Ahr,Ahrr,Ajuba,Anp32a,Aph1c,Apobec2,App,Aqr,Ar,Arid1a,Arid3a,Arid3b,Arid4b,Arid5a,Arid5b,Arnt2,Arntl,Ascc1,Ascl1,Asf1a,Asxl1,Atf1,Atf7,Atf7ip,Atoh1,Atoh8,Atxn1,Bach1,Bach2,Banp,Barx2,Bbx,Bcl6,Bcor,Bhlhe40,Birc2,Bop1,Brd7,Btg2,C130057N11Rik,C1d,Camta1,Casp2,Casp3,Cbx3,Cbx4,Cbx6,Cbx8,Ccar1,C…
GO Biological Process	GO:0044249	cellular biosynthetic process	34	2.07E-34	2.09E-30	6.14E-32	1.34E+00	1.00E+03	1346	2.60E-01	3.49E-01	36	2.65E-27	2.66E-23	7.40E-25	1.35E+00	6.73E+02	910	3369	2.08E-01	2.70E-01	unnamed,unnamed,unnamed,unnamed,unnamed,unnamed,unnamed,unnamed,unnamed,unnamed,unnamed,unnamed,unnamed,unnamed,unnamed,unnamed,unnamed,unnamed,unnamed,unnamed,unnamed,unnamed,unnamed,unnamed,unnamed,unnamed,unnamed,unnamed,unnamed,unnamed,unnamed,unnamed,unnamed,unnamed,unnamed,unnamed,unnamed,unnamed,unnamed,unnamed,unnamed,unnamed,unnamed,unnamed,unnamed,unnamed,unnamed,unnamed,unnamed,unnamed…	2010111I01Rik,2700050L05Rik,2700060E02Rik,2810006K23Rik,A3galt2,A4galt,Abca1,Abt1,Acacb,Acer3,Acss1,Actl6a,Adar,Adc,Adcy10,Adcy6,Adcy8,Adcy9,Adk,Adm,Adnp2,Adsl,Aebp2,Agmo,Ago1,Ago2,Agpat3,Agpat4,Ahctf1,Ahr,Ahrr,Ajuba,Ak1,Ak5,Akr1d1,Akt2,Aldh18a1,Aldh1a1,Aldh1a2,Aldh7a1,Alg8,Amd1,Anp32a,Apoa1,Ar,Arid1a,Arid3a,Arid3b,Arid4b,Arid5a,Arid5b,Arnt2,Arntl,Art2b,Ascc1,Ascl1,Asf1a,Asmt,Ass1,Asxl1,Atf1,Atf7…
GO Biological Process	GO:0009893	positive regulation of metabolic process	35	3.57E-34	3.59E-30	1.03E-31	1.44E+00	6.91E+02	995	1.79E-01	2.58E-01	18	1.40E-31	1.41E-27	7.84E-29	1.54E+00	3.71E+02	573	1858	1.31E-01	3.08E-01	unnamed,unnamed,unnamed,unnamed,unnamed,unnamed,unnamed,unnamed,unnamed,unnamed,unnamed,unnamed,unnamed,unnamed,unnamed,unnamed,unnamed,unnamed,unnamed,unnamed,unnamed,unnamed,unnamed,unnamed,unnamed,unnamed,unnamed,unnamed,unnamed,unnamed,unnamed,unnamed,unnamed,unnamed,unnamed,unnamed,unnamed,unnamed,unnamed,unnamed,unnamed,unnamed,unnamed,unnamed,unnamed,unnamed,unnamed,unnamed,unnamed,unnamed…	2310008H04Rik,2700060E02Rik,Aamdc,Abca1,Acvr1,Adcy6,Adcy9,Adcyap1r1,Adm,Adra2c,Adrb1,Ago2,Ahctf1,Ahi1,Ahr,Ahrr,Ajuba,Akap12,Akt2,Aktip,Aldh1a2,Alk,Angptl4,Ank2,Ankrd1,Apc,Apoa1,App,Ar,Areg,Arid1a,Arid2,Arid3a,Arid5a,Arl2bp,Arnt2,Arntl,Ascl1,Asph,Asxl1,Atf7ip,Atg7,Atoh1,Atxn1,B230120H23Rik,Babam1,Bad,Bag1,Bambi,Barx2,Bcl10,Bcl2,Bmp2,Bmp5,Brca1,Brd7,Btg2,Cacybp,Calcrl,Calm1,Camk1d,Cand1,Cartpt,Cbfa…
GO Biological Process	GO:2000112	regulation of cellular macromolecule biosynthetic process	36	3.66E-34	3.68E-30	1.02E-31	1.35E+00	9.77E+02	1316	2.53E-01	3.41E-01	79	1.09E-19	1.09E-15	1.38E-17	1.30E+00	6.41E+02	835	3210	1.91E-01	2.60E-01	unnamed,unnamed,unnamed,unnamed,unnamed,unnamed,unnamed,unnamed,unnamed,unnamed,unnamed,unnamed,unnamed,unnamed,unnamed,unnamed,unnamed,unnamed,unnamed,unnamed,unnamed,unnamed,unnamed,unnamed,unnamed,unnamed,unnamed,unnamed,unnamed,unnamed,unnamed,unnamed,unnamed,unnamed,unnamed,unnamed,unnamed,unnamed,unnamed,unnamed,unnamed,unnamed,unnamed,unnamed,unnamed,unnamed,unnamed,unnamed,unnamed,unnamed…	1700020N01Rik,2700050L05Rik,2700060E02Rik,AW822073,Aamdc,Abt1,Actl6a,Acvr1,Adar,Adnp2,Aebp2,Ago1,Ago2,Ahctf1,Ahi1,Ahr,Ahrr,Ajuba,Akt2,Ankrd1,Anp32a,Anxa3,Apbb2,App,Ar,Arid1a,Arid2,Arid3a,Arid3b,Arid4b,Arid5a,Arid5b,Arnt2,Arntl,Ascc1,Ascl1,Asf1a,Asph,Asxl1,Atf1,Atf7,Atf7,Atf7ip,Atoh1,Atoh8,Atxn1,Axin2,Bach1,Bach2,Bag1,Bambi,Banp,Barx2,Bbx,Bcl10,Bcl2,Bcl6,Bcor,Bhlhe40,Birc2,Bmp2,Bmp5,Bmpr1b,Brca1,B…
GO Biological Process	GO:0006351	transcription, DNA-dependent	37	4.25E-34	4.28E-30	1.16E-31	1.47E+00	6.18E+02	910	1.60E-01	2.36E-01	48	5.65E-25	5.69E-21	1.18E-22	1.48E+00	3.70E+02	547	1853	1.25E-01	2.95E-01	unnamed,unnamed,unnamed,unnamed,unnamed,unnamed,unnamed,unnamed,unnamed,unnamed,unnamed,unnamed,unnamed,unnamed,unnamed,unnamed,unnamed,unnamed,unnamed,unnamed,unnamed,unnamed,unnamed,unnamed,unnamed,unnamed,unnamed,unnamed,unnamed,unnamed,unnamed,unnamed,unnamed,unnamed,unnamed,unnamed,unnamed,unnamed,unnamed,unnamed,unnamed,unnamed,unnamed,unnamed,unnamed,unnamed,unnamed,unnamed,unnamed,unnamed…	2700050L05Rik,2700060E02Rik,Abt1,Actl6a,Adar,Adnp2,Aebp2,Ago1,Ago2,Ahctf1,Ahr,Ahrr,Ajuba,Anp32a,Ar,Arid1a,Arid3a,Arid3b,Arid4b,Arid5a,Arid5b,Arnt2,Arntl,Ascc1,Ascl1,Asf1a,Asxl1,Atf1,Atf7,Atf7ip,Atoh1,Atoh8,Atxn1,Bach1,Bach2,Banp,Barx2,Bbx,Bcl6,Bcor,Bhlhe40,Birc2,Brd7,Btg2,C1d,Camta1,Cbx3,Cbx4,Cbx6,Cbx8,Ccar1,Ccdc59,Cdc5l,Cdca7,Cdk8,Cdyl,Cebpb,Cebpg,Chd1,Chd7,Chd8,Chd9,Cic,Ciita,Cited2,Cnot2,Cnot8…
GO Biological Process	GO:0044271	cellular nitrogen compound biosynthetic process	38	4.80E-34	4.84E-30	1.27E-31	1.44E+00	7.00E+02	1004	1.81E-01	2.60E-01	53	1.86E-24	1.87E-20	3.53E-22	1.43E+00	4.37E+02	625	2190	1.43E-01	2.85E-01	unnamed,unnamed,unnamed,unnamed,unnamed,unnamed,unnamed,unnamed,unnamed,unnamed,unnamed,unnamed,unnamed,unnamed,unnamed,unnamed,unnamed,unnamed,unnamed,unnamed,unnamed,unnamed,unnamed,unnamed,unnamed,unnamed,unnamed,unnamed,unnamed,unnamed,unnamed,unnamed,unnamed,unnamed,unnamed,unnamed,unnamed,unnamed,unnamed,unnamed,unnamed,unnamed,unnamed,unnamed,unnamed,unnamed,unnamed,unnamed,unnamed,unnamed…	2700050L05Rik,2700060E02Rik,Abt1,Acer3,Actl6a,Adar,Adc,Adcy10,Adcy6,Adcy8,Adcy9,Adk,Adm,Adnp2,Adsl,Aebp2,Ago1,Ago2,Ahctf1,Ahr,Ahrr,Ajuba,Ak1,Ak5,Aldh7a1,Amd1,Anp32a,Ar,Arid1a,Arid3a,Arid3b,Arid4b,Arid5a,Arid5b,Arnt2,Arntl,Ascc1,Ascl1,Asf1a,Asmt,Ass1,Asxl1,Atf1,Atf7,Atf7ip,Atoh1,Atoh8,Atp1a1,Atp5g2,Atp5j,Atp5o,Atxn1,Azin1,Bach1,Bach2,Banp,Barx2,Bbox1,Bbx,Bcl6,Bcor,Bhlhe40,Birc2,Brd7,Btg2,C1d,Calcr…
GO Biological Process	GO:0009889	regulation of biosynthetic process	39	1.30E-33	1.31E-29	3.35E-31	1.33E+00	1.03E+03	1372	2.67E-01	3.56E-01	76	5.49E-20	5.53E-16	7.28E-18	1.29E+00	6.82E+02	883	3418	2.02E-01	2.58E-01	unnamed,unnamed,unnamed,unnamed,unnamed,unnamed,unnamed,unnamed,unnamed,unnamed,unnamed,unnamed,unnamed,unnamed,unnamed,unnamed,unnamed,unnamed,unnamed,unnamed,unnamed,unnamed,unnamed,unnamed,unnamed,unnamed,unnamed,unnamed,unnamed,unnamed,unnamed,unnamed,unnamed,unnamed,unnamed,unnamed,unnamed,unnamed,unnamed,unnamed,unnamed,unnamed,unnamed,unnamed,unnamed,unnamed,unnamed,unnamed,unnamed,unnamed…	1700020N01Rik,2700050L05Rik,2700060E02Rik,AW822073,Aamdc,Abca1,Abt1,Actl6a,Acvr1,Adar,Adcy6,Adcy9,Adcyap1r1,Adm,Adnp2,Adrb1,Aebp2,Ago1,Ago2,Ahctf1,Ahi1,Ahr,Ahrr,Ajuba,Akap12,Akt2,Ankrd1,Ankrd13c,Anp32a,Anxa3,Apbb2,App,Ar,Arid1a,Arid2,Arid3a,Arid3b,Arid4b,Arid5a,Arid5b,Arnt2,Arntl,Ascc1,Ascl1,Asf1a,Asph,Asxl1,Atf1,Atf7,Atf7,Atf7ip,Atoh1,Atoh8,Atp1a1,Atxn1,Axin2,Bach1,Bach2,Bag1,Bambi,Banp,Barx2,Bb…
GO Biological Process	GO:0031326	regulation of cellular biosynthetic process	40	1.86E-33	1.87E-29	4.69E-31	1.33E+00	1.02E+03	1364	2.66E-01	3.54E-01	77	6.29E-20	6.33E-16	8.22E-18	1.29E+00	6.76E+02	876	3388	2.00E-01	2.59E-01	unnamed,unnamed,unnamed,unnamed,unnamed,unnamed,unnamed,unnamed,unnamed,unnamed,unnamed,unnamed,unnamed,unnamed,unnamed,unnamed,unnamed,unnamed,unnamed,unnamed,unnamed,unnamed,unnamed,unnamed,unnamed,unnamed,unnamed,unnamed,unnamed,unnamed,unnamed,unnamed,unnamed,unnamed,unnamed,unnamed,unnamed,unnamed,unnamed,unnamed,unnamed,unnamed,unnamed,unnamed,unnamed,unnamed,unnamed,unnamed,unnamed,unnamed…	1700020N01Rik,2700050L05Rik,2700060E02Rik,AW822073,Aamdc,Abca1,Abt1,Actl6a,Acvr1,Adar,Adcy6,Adcy9,Adcyap1r1,Adm,Adnp2,Adrb1,Aebp2,Ago1,Ago2,Ahctf1,Ahi1,Ahr,Ahrr,Ajuba,Akap12,Akt2,Ankrd1,Anp32a,Anxa3,Apbb2,App,Ar,Arid1a,Arid2,Arid3a,Arid3b,Arid4b,Arid5a,Arid5b,Arnt2,Arntl,Ascc1,Ascl1,Asf1a,Asph,Asxl1,Atf1,Atf7,Atf7,Atf7ip,Atoh1,Atoh8,Atp1a1,Atxn1,Axin2,Bach1,Bach2,Bag1,Bambi,Banp,Barx2,Bbx,Bcl10,B…
GO Biological Process	GO:0010604	positive regulation of macromolecule metabolic process	41	1.89E-33	1.91E-29	4.65E-31	1.45E+00	6.46E+02	939	1.67E-01	2.44E-01	24	8.33E-30	8.39E-26	3.49E-27	1.55E+00	3.43E+02	532	1717	1.22E-01	3.10E-01	unnamed,unnamed,unnamed,unnamed,unnamed,unnamed,unnamed,unnamed,unnamed,unnamed,unnamed,unnamed,unnamed,unnamed,unnamed,unnamed,unnamed,unnamed,unnamed,unnamed,unnamed,unnamed,unnamed,unnamed,unnamed,unnamed,unnamed,unnamed,unnamed,unnamed,unnamed,unnamed,unnamed,unnamed,unnamed,unnamed,unnamed,unnamed,unnamed,unnamed,unnamed,unnamed,unnamed,unnamed,unnamed,unnamed,unnamed,unnamed,unnamed,unnamed…	2310008H04Rik,2700060E02Rik,Aamdc,Acvr1,Adra2c,Ago2,Ahctf1,Ahi1,Ahr,Ahrr,Ajuba,Akt2,Aktip,Aldh1a2,Alk,Ank2,Ankrd1,Apc,App,Ar,Arid1a,Arid2,Arid3a,Arid5a,Arl2bp,Arnt2,Arntl,Ascl1,Asph,Asxl1,Atf7ip,Atg7,Atoh1,Atxn1,B230120H23Rik,Babam1,Bad,Bag1,Bambi,Barx2,Bcl10,Bcl2,Bmp2,Bmp5,Brca1,Brd7,Btg2,Cacybp,Calm1,Cand1,Cartpt,Cbfa2t2,Cbfb,Cblb,Ccnd1,Ccnd2,Ccnd3,Cd34,Cd4,Cd44,Cd74,Cd81,Cdk1,Cdk5r1,Cdk5rap2,C…
GO Biological Process	GO:0009058	biosynthetic process	42	2.68E-33	2.70E-29	6.42E-31	1.33E+00	1.03E+03	1374	2.68E-01	3.56E-01	43	1.91E-26	1.92E-22	4.46E-24	1.34E+00	7.00E+02	937	3507	2.14E-01	2.67E-01	unnamed,unnamed,unnamed,unnamed,unnamed,unnamed,unnamed,unnamed,unnamed,unnamed,unnamed,unnamed,unnamed,unnamed,unnamed,unnamed,unnamed,unnamed,unnamed,unnamed,unnamed,unnamed,unnamed,unnamed,unnamed,unnamed,unnamed,unnamed,unnamed,unnamed,unnamed,unnamed,unnamed,unnamed,unnamed,unnamed,unnamed,unnamed,unnamed,unnamed,unnamed,unnamed,unnamed,unnamed,unnamed,unnamed,unnamed,unnamed,unnamed,unnamed…	0610007P14Rik,2010111I01Rik,2700050L05Rik,2700060E02Rik,2810006K23Rik,A3galt2,A4galt,Abca1,Abt1,Acacb,Acbd3,Acer3,Acss1,Actl6a,Adar,Adc,Adcy10,Adcy6,Adcy8,Adcy9,Adk,Adm,Adnp2,Adsl,Aebp2,Agmo,Ago1,Ago2,Agpat3,Agpat4,Ahctf1,Ahr,Ahrr,Ajuba,Ak1,Ak5,Akr1d1,Akt2,Aldh18a1,Aldh1a1,Aldh1a2,Aldh1l1,Aldh7a1,Alg8,Amd1,Anp32a,Apmap,Apoa1,Ar,Arid1a,Arid3a,Arid3b,Arid4b,Arid5a,Arid5b,Arnt2,Arntl,Art2b,Ascc1,Asc…
GO Biological Process	GO:0034654	nucleobase-containing compound biosynthetic process	43	5.87E-33	5.91E-29	1.37E-30	1.44E+00	6.76E+02	972	1.75E-01	2.52E-01	57	7.22E-24	7.27E-20	1.28E-21	1.44E+00	4.16E+02	597	2082	1.37E-01	2.87E-01	unnamed,unnamed,unnamed,unnamed,unnamed,unnamed,unnamed,unnamed,unnamed,unnamed,unnamed,unnamed,unnamed,unnamed,unnamed,unnamed,unnamed,unnamed,unnamed,unnamed,unnamed,unnamed,unnamed,unnamed,unnamed,unnamed,unnamed,unnamed,unnamed,unnamed,unnamed,unnamed,unnamed,unnamed,unnamed,unnamed,unnamed,unnamed,unnamed,unnamed,unnamed,unnamed,unnamed,unnamed,unnamed,unnamed,unnamed,unnamed,unnamed,unnamed…	2700050L05Rik,2700060E02Rik,Abt1,Actl6a,Adar,Adcy10,Adcy6,Adcy8,Adcy9,Adk,Adm,Adnp2,Adsl,Aebp2,Ago1,Ago2,Ahctf1,Ahr,Ahrr,Ajuba,Ak1,Ak5,Amd1,Anp32a,Ar,Arid1a,Arid3a,Arid3b,Arid4b,Arid5a,Arid5b,Arnt2,Arntl,Ascc1,Ascl1,Asf1a,Asxl1,Atf1,Atf7,Atf7ip,Atoh1,Atoh8,Atp1a1,Atp5g2,Atp5j,Atp5o,Atxn1,Bach1,Bach2,Banp,Barx2,Bbx,Bcl6,Bcor,Bhlhe40,Birc2,Brd7,Btg2,C1d,Calcrl,Camta1,Cbx3,Cbx4,Cbx6,Cbx8,Ccar1,Ccdc1…
GO Biological Process	GO:0018130	heterocycle biosynthetic process	44	6.50E-33	6.55E-29	1.49E-30	1.43E+00	6.91E+02	989	1.79E-01	2.56E-01	58	3.08E-23	3.11E-19	5.35E-21	1.42E+00	4.30E+02	611	2153	1.40E-01	2.84E-01	unnamed,unnamed,unnamed,unnamed,unnamed,unnamed,unnamed,unnamed,unnamed,unnamed,unnamed,unnamed,unnamed,unnamed,unnamed,unnamed,unnamed,unnamed,unnamed,unnamed,unnamed,unnamed,unnamed,unnamed,unnamed,unnamed,unnamed,unnamed,unnamed,unnamed,unnamed,unnamed,unnamed,unnamed,unnamed,unnamed,unnamed,unnamed,unnamed,unnamed,unnamed,unnamed,unnamed,unnamed,unnamed,unnamed,unnamed,unnamed,unnamed,unnamed…	2700050L05Rik,2700060E02Rik,Abt1,Actl6a,Adar,Adcy10,Adcy6,Adcy8,Adcy9,Adk,Adm,Adnp2,Adsl,Aebp2,Ago1,Ago2,Ahctf1,Ahr,Ahrr,Ajuba,Ak1,Ak5,Aldh18a1,Amd1,Anp32a,Ar,Arid1a,Arid3a,Arid3b,Arid4b,Arid5a,Arid5b,Arnt2,Arntl,Ascc1,Ascl1,Asf1a,Asmt,Asxl1,Atf1,Atf7,Atf7ip,Atoh1,Atoh8,Atp1a1,Atp5g2,Atp5j,Atp5o,Atxn1,Bach1,Bach2,Banp,Barx2,Bbx,Bcl6,Bcor,Bhlhe40,Birc2,Brd7,Btg2,C1d,Calcrl,Camta1,Cbx3,Cbx4,Cbx6,Cb…
GO Biological Process	GO:1901362	organic cyclic compound biosynthetic process	45	7.70E-32	7.76E-28	1.72E-29	1.41E+00	7.19E+02	1015	1.86E-01	2.63E-01	59	3.20E-23	3.22E-19	5.46E-21	1.41E+00	4.51E+02	636	2260	1.45E-01	2.81E-01	unnamed,unnamed,unnamed,unnamed,unnamed,unnamed,unnamed,unnamed,unnamed,unnamed,unnamed,unnamed,unnamed,unnamed,unnamed,unnamed,unnamed,unnamed,unnamed,unnamed,unnamed,unnamed,unnamed,unnamed,unnamed,unnamed,unnamed,unnamed,unnamed,unnamed,unnamed,unnamed,unnamed,unnamed,unnamed,unnamed,unnamed,unnamed,unnamed,unnamed,unnamed,unnamed,unnamed,unnamed,unnamed,unnamed,unnamed,unnamed,unnamed,unnamed…	0610007P14Rik,2700050L05Rik,2700060E02Rik,Abt1,Acbd3,Actl6a,Adar,Adcy10,Adcy6,Adcy8,Adcy9,Adk,Adm,Adnp2,Adsl,Aebp2,Ago1,Ago2,Ahctf1,Ahr,Ahrr,Ajuba,Ak1,Ak5,Akr1d1,Aldh18a1,Amd1,Anp32a,Apoa1,Ar,Arid1a,Arid3a,Arid3b,Arid4b,Arid5a,Arid5b,Arnt2,Arntl,Ascc1,Ascl1,Asf1a,Asmt,Asxl1,Atf1,Atf7,Atf7ip,Atoh1,Atoh8,Atp1a1,Atp5g2,Atp5j,Atp5o,Atxn1,Bach1,Bach2,Banp,Barx2,Bbx,Bcl6,Bcor,Bhlhe40,Birc2,Bmpr1b,Brd7,…
GO Biological Process	GO:0048523	negative regulation of cellular process	46	9.52E-32	9.58E-28	2.08E-29	1.34E+00	9.50E+02	1273	2.46E-01	3.30E-01	4	9.80E-41	9.86E-37	2.47E-37	1.50E+00	5.41E+02	813	2712	1.86E-01	3.00E-01	unnamed,unnamed,unnamed,unnamed,unnamed,unnamed,unnamed,unnamed,unnamed,unnamed,unnamed,unnamed,unnamed,unnamed,unnamed,unnamed,unnamed,unnamed,unnamed,unnamed,unnamed,unnamed,unnamed,unnamed,unnamed,unnamed,unnamed,unnamed,unnamed,unnamed,unnamed,unnamed,unnamed,unnamed,unnamed,unnamed,unnamed,unnamed,unnamed,unnamed,unnamed,unnamed,unnamed,unnamed,unnamed,unnamed,unnamed,unnamed,unnamed,unnamed…	1110008J03Rik,9630033F20Rik,Aamdc,Aatk,Abr,Acin1,Actc1,Actn4,Acvr1,Acvr1c,Adamts20,Adar,Adcyap1r1,Add2,Adm,Adnp2,Adra1a,Ago1,Ago2,Ahi1,Ahr,Ahrr,Aipl1,Ajuba,Ak1,Akt1s1,Akt2,Aldh1a2,Ambra1,Amer2,Amigo2,Angpt2,Angptl4,Ankrd1,Ankrd17,Ankrd6,Apbb2,Apc,Apc2,Apcdd1,Apoa1,Apobec3,App,Ar,Arap3,Areg,Arhgap24,Arhgef1,Arid1a,Arnt2,Ascl1,Asph,Astn2,Asxl1,Atf7ip,Atg7,Atoh1,Atp1a1,Atxn1,Atxn2,Aven,Axin2,B4galt1…
GO Biological Process	GO:0019438	aromatic compound biosynthetic process	47	1.63E-31	1.64E-27	3.49E-29	1.42E+00	6.95E+02	986	1.80E-01	2.56E-01	62	8.77E-23	8.83E-19	1.42E-20	1.42E+00	4.30E+02	609	2153	1.39E-01	2.83E-01	unnamed,unnamed,unnamed,unnamed,unnamed,unnamed,unnamed,unnamed,unnamed,unnamed,unnamed,unnamed,unnamed,unnamed,unnamed,unnamed,unnamed,unnamed,unnamed,unnamed,unnamed,unnamed,unnamed,unnamed,unnamed,unnamed,unnamed,unnamed,unnamed,unnamed,unnamed,unnamed,unnamed,unnamed,unnamed,unnamed,unnamed,unnamed,unnamed,unnamed,unnamed,unnamed,unnamed,unnamed,unnamed,unnamed,unnamed,unnamed,unnamed,unnamed…	2700050L05Rik,2700060E02Rik,Abt1,Actl6a,Adar,Adcy10,Adcy6,Adcy8,Adcy9,Adk,Adm,Adnp2,Adsl,Aebp2,Ago1,Ago2,Ahctf1,Ahr,Ahrr,Ajuba,Ak1,Ak5,Amd1,Anp32a,Ar,Arid1a,Arid3a,Arid3b,Arid4b,Arid5a,Arid5b,Arnt2,Arntl,Ascc1,Ascl1,Asf1a,Asmt,Asxl1,Atf1,Atf7,Atf7ip,Atoh1,Atoh8,Atp1a1,Atp5g2,Atp5j,Atp5o,Atxn1,Bach1,Bach2,Banp,Barx2,Bbx,Bcl6,Bcor,Bhlhe40,Birc2,Brd7,Btg2,C1d,Calcrl,Camta1,Cbx3,Cbx4,Cbx6,Cbx8,Ccar1,…
GO Biological Process	GO:0048519	negative regulation of biological process	48	5.66E-31	5.70E-27	1.19E-28	1.32E+00	1.03E+03	1359	2.68E-01	3.52E-01	2	2.66E-43	2.68E-39	1.34E-39	1.49E+00	5.96E+02	887	2983	2.03E-01	2.97E-01	unnamed,unnamed,unnamed,unnamed,unnamed,unnamed,unnamed,unnamed,unnamed,unnamed,unnamed,unnamed,unnamed,unnamed,unnamed,unnamed,unnamed,unnamed,unnamed,unnamed,unnamed,unnamed,unnamed,unnamed,unnamed,unnamed,unnamed,unnamed,unnamed,unnamed,unnamed,unnamed,unnamed,unnamed,unnamed,unnamed,unnamed,unnamed,unnamed,unnamed,unnamed,unnamed,unnamed,unnamed,unnamed,unnamed,unnamed,unnamed,unnamed,unnamed…	1110008J03Rik,9630033F20Rik,Aamdc,Aatk,Abr,Acin1,Actc1,Actn4,Acvr1,Acvr1c,Adamts20,Adar,Adcyap1r1,Add2,Adm,Adnp2,Adra1a,Adra1d,Adra2c,Adrb1,Ago1,Ago2,Ahi1,Ahr,Ahrr,Aipl1,Ajuba,Ak1,Akt1s1,Akt2,Aldh1a2,Ambra1,Amer2,Amigo2,Angpt2,Angptl4,Ankrd1,Ankrd17,Ankrd6,Anxa2,Anxa5,Aoah,Apbb2,Apc,Apc2,Apcdd1,Apoa1,Apobec3,App,Ar,Arap3,Areg,Arhgap24,Arhgef1,Arid1a,Arnt2,Arrdc3,Ascl1,Asmt,Asph,Astn2,Asxl1,Atf7ip…
GO Biological Process	GO:0031325	positive regulation of cellular metabolic process	49	1.84E-30	1.85E-26	3.78E-28	1.43E+00	6.48E+02	927	1.68E-01	2.40E-01	30	1.03E-28	1.03E-24	3.45E-26	1.54E+00	3.48E+02	534	1741	1.22E-01	3.07E-01	unnamed,unnamed,unnamed,unnamed,unnamed,unnamed,unnamed,unnamed,unnamed,unnamed,unnamed,unnamed,unnamed,unnamed,unnamed,unnamed,unnamed,unnamed,unnamed,unnamed,unnamed,unnamed,unnamed,unnamed,unnamed,unnamed,unnamed,unnamed,unnamed,unnamed,unnamed,unnamed,unnamed,unnamed,unnamed,unnamed,unnamed,unnamed,unnamed,unnamed,unnamed,unnamed,unnamed,unnamed,unnamed,unnamed,unnamed,unnamed,unnamed,unnamed…	2310008H04Rik,2700060E02Rik,Aamdc,Abca1,Acvr1,Adcy6,Adcy9,Adcyap1r1,Adm,Adra2c,Adrb1,Ago2,Ahctf1,Ahi1,Ahr,Ahrr,Ajuba,Akap12,Akt2,Aktip,Alk,Ankrd1,Apoa1,App,Ar,Areg,Arid1a,Arid2,Arid3a,Arid5a,Arl2bp,Arnt2,Arntl,Ascl1,Asph,Asxl1,Atf7ip,Atg7,Atoh1,Atxn1,B230120H23Rik,Babam1,Bad,Bag1,Bambi,Barx2,Bcl10,Bcl2,Bmp2,Bmp5,Brca1,Brd7,Btg2,Cacybp,Calcrl,Calm1,Cand1,Cartpt,Cbfa2t2,Cbfb,Ccnd1,Ccnd2,Ccnd3,Cd4,C…
GO Biological Process	GO:0006355	regulation of transcription, DNA-dependent	50	4.96E-30	4.99E-26	9.99E-28	1.34E+00	9.22E+02	1232	2.39E-01	3.20E-01	82	2.27E-19	2.29E-15	2.79E-17	1.32E+00	5.91E+02	777	2959	1.78E-01	2.63E-01	unnamed,unnamed,unnamed,unnamed,unnamed,unnamed,unnamed,unnamed,unnamed,unnamed,unnamed,unnamed,unnamed,unnamed,unnamed,unnamed,unnamed,unnamed,unnamed,unnamed,unnamed,unnamed,unnamed,unnamed,unnamed,unnamed,unnamed,unnamed,unnamed,unnamed,unnamed,unnamed,unnamed,unnamed,unnamed,unnamed,unnamed,unnamed,unnamed,unnamed,unnamed,unnamed,unnamed,unnamed,unnamed,unnamed,unnamed,unnamed,unnamed,unnamed…	1700020N01Rik,2700050L05Rik,2700060E02Rik,AW822073,Aamdc,Abt1,Actl6a,Acvr1,Adar,Adnp2,Aebp2,Ago1,Ago2,Ahctf1,Ahi1,Ahr,Ahrr,Ajuba,Ankrd1,Anp32a,Anxa3,Apbb2,App,Ar,Arid1a,Arid2,Arid3a,Arid3b,Arid4b,Arid5a,Arid5b,Arnt2,Arntl,Ascc1,Ascl1,Asf1a,Asph,Asxl1,Atf1,Atf7,Atf7,Atf7ip,Atoh1,Atoh8,Atxn1,Axin2,Bach1,Bach2,Bag1,Bambi,Banp,Barx2,Bbx,Bcl10,Bcl6,Bcor,Bhlhe40,Birc2,Bmp2,Bmp5,Bmpr1b,Brca1,Brd7,Btg2,C…
GO Biological Process	GO:2001141	regulation of RNA biosynthetic process	51	5.31E-30	5.35E-26	1.05E-27	1.34E+00	9.22E+02	1232	2.39E-01	3.20E-01	85	3.02E-19	3.04E-15	3.58E-17	1.31E+00	5.91E+02	777	2962	1.78E-01	2.62E-01	unnamed,unnamed,unnamed,unnamed,unnamed,unnamed,unnamed,unnamed,unnamed,unnamed,unnamed,unnamed,unnamed,unnamed,unnamed,unnamed,unnamed,unnamed,unnamed,unnamed,unnamed,unnamed,unnamed,unnamed,unnamed,unnamed,unnamed,unnamed,unnamed,unnamed,unnamed,unnamed,unnamed,unnamed,unnamed,unnamed,unnamed,unnamed,unnamed,unnamed,unnamed,unnamed,unnamed,unnamed,unnamed,unnamed,unnamed,unnamed,unnamed,unnamed…	1700020N01Rik,2700050L05Rik,2700060E02Rik,AW822073,Aamdc,Abt1,Actl6a,Acvr1,Adar,Adnp2,Aebp2,Ago1,Ago2,Ahctf1,Ahi1,Ahr,Ahrr,Ajuba,Ankrd1,Anp32a,Anxa3,Apbb2,App,Ar,Arid1a,Arid2,Arid3a,Arid3b,Arid4b,Arid5a,Arid5b,Arnt2,Arntl,Ascc1,Ascl1,Asf1a,Asph,Asxl1,Atf1,Atf7,Atf7,Atf7ip,Atoh1,Atoh8,Atxn1,Axin2,Bach1,Bach2,Bag1,Bambi,Banp,Barx2,Bbx,Bcl10,Bcl6,Bcor,Bhlhe40,Birc2,Bmp2,Bmp5,Bmpr1b,Brca1,Brd7,Btg2,C…
GO Biological Process	GO:0051252	regulation of RNA metabolic process	52	7.16E-30	7.21E-26	1.39E-27	1.33E+00	9.44E+02	1256	2.45E-01	3.26E-01	75	5.44E-20	5.48E-16	7.31E-18	1.32E+00	6.06E+02	797	3033	1.82E-01	2.63E-01	unnamed,unnamed,unnamed,unnamed,unnamed,unnamed,unnamed,unnamed,unnamed,unnamed,unnamed,unnamed,unnamed,unnamed,unnamed,unnamed,unnamed,unnamed,unnamed,unnamed,unnamed,unnamed,unnamed,unnamed,unnamed,unnamed,unnamed,unnamed,unnamed,unnamed,unnamed,unnamed,unnamed,unnamed,unnamed,unnamed,unnamed,unnamed,unnamed,unnamed,unnamed,unnamed,unnamed,unnamed,unnamed,unnamed,unnamed,unnamed,unnamed,unnamed…	1700020N01Rik,2700050L05Rik,2700060E02Rik,AW822073,Aamdc,Abt1,Acin1,Actl6a,Acvr1,Adar,Adnp2,Aebp2,Ago1,Ago2,Ahctf1,Ahi1,Ahr,Ahrr,Ajuba,Ankrd1,Anp32a,Anxa3,Apbb2,App,Ar,Arid1a,Arid2,Arid3a,Arid3b,Arid4b,Arid5a,Arid5b,Arnt2,Arntl,Ascc1,Ascl1,Asf1a,Asph,Asxl1,Atf1,Atf7,Atf7,Atf7ip,Atoh1,Atoh8,Atxn1,Axin2,Bach1,Bach2,Bag1,Bambi,Banp,Barx2,Bbx,Bcl10,Bcl6,Bcor,Bhlhe40,Birc2,Bmp2,Bmp5,Bmpr1b,Brca1,Brd7,…
GO Biological Process	GO:0010628	positive regulation of gene expression	53	8.71E-28	8.76E-24	1.65E-25	1.51E+00	4.52E+02	684	1.17E-01	1.77E-01	34	8.60E-28	8.65E-24	2.55E-25	1.68E+00	2.19E+02	369	1098	8.44E-02	3.36E-01	unnamed,unnamed,unnamed,unnamed,unnamed,unnamed,unnamed,unnamed,unnamed,unnamed,unnamed,unnamed,unnamed,unnamed,unnamed,unnamed,unnamed,unnamed,unnamed,unnamed,unnamed,unnamed,unnamed,unnamed,unnamed,unnamed,unnamed,unnamed,unnamed,unnamed,unnamed,unnamed,unnamed,unnamed,unnamed,unnamed,unnamed,unnamed,unnamed,unnamed,unnamed,unnamed,unnamed,unnamed,unnamed,unnamed,unnamed,unnamed,unnamed,unnamed…	2700060E02Rik,Aamdc,Acvr1,Ahctf1,Ahi1,Ahr,Aldh1a2,Ank2,Ankrd1,App,Ar,Arid1a,Arid2,Arid3a,Arid5a,Arnt2,Arntl,Ascl1,Asph,Asxl1,Atf7ip,Atoh1,Atxn1,Bag1,Bambi,Barx2,Bcl10,Bmp2,Bmp5,Brca1,Brd7,Btg2,Cand1,Cbfa2t2,Cbfb,Cd34,Cd44,Cdk1,Cdk5rap2,Cdon,Cebpb,Cenpk,Chd8,Ciita,Cited2,Creb1,Creb3l2,Creb5,Crebl2,Csf2,Csrnp1,Csrnp3,Ctgf,Ctnnb1,Dab2ip,Dcp1a,Ddit3,Ddx3x,Ddx5,Dll1,Dlx2,Dmrt1,Dnmt3b,Dtnbp1,Dyrk1b,E2f…
GO Biological Process	GO:0006996	organelle organization	54	2.55E-26	2.57E-22	4.76E-24	1.44E+00	5.57E+02	800	1.44E-01	2.07E-01	119	2.45E-15	2.46E-11	2.07E-13	1.35E+00	4.00E+02	538	2001	1.23E-01	2.69E-01	unnamed,unnamed,unnamed,unnamed,unnamed,unnamed,unnamed,unnamed,unnamed,unnamed,unnamed,unnamed,unnamed,unnamed,unnamed,unnamed,unnamed,unnamed,unnamed,unnamed,unnamed,unnamed,unnamed,unnamed,unnamed,unnamed,unnamed,unnamed,unnamed,unnamed,unnamed,unnamed,unnamed,unnamed,unnamed,unnamed,unnamed,unnamed,unnamed,unnamed,unnamed,unnamed,unnamed,unnamed,unnamed,unnamed,unnamed,unnamed,unnamed,unnamed…	1700024P04Rik,4922501C03Rik,Abca1,Abr,Acin1,Actc1,Actg1,Actl6a,Actn1,Actn4,Add2,Aebp2,Agtpbp1,Ahctf1,Ahi1,Akt3,Aktip,Anapc13,Anapc5,Anln,Antxr1,Apc,Arhgap21,Arhgef10l,Arhgef28,Arid1a,Arid2,Arid4b,Arl8a,Arl8b,Arpc4,Asf1a,Asxl1,Atg16l1,Atg7,Atl1,Atl2,Atp2b2,Atp8b5,Atxn2,B230120H23Rik,B9d1,Babam1,Bad,Baiap2,Banp,Bbc3,Bbs10,Bbs2,Bcar1,Bcl2,Bcl2l1,Bcl2l11,Bcl6,Bcor,Bet1,Bfsp2,Birc6,Bloc1s4,Blzf1,Bod1,…
GO Biological Process	GO:0016043	cellular component organization	55	2.79E-26	2.81E-22	5.10E-24	1.28E+00	1.05E+03	1354	2.73E-01	3.51E-01	17	7.38E-32	7.43E-28	4.37E-29	1.39E+00	6.66E+02	923	3334	2.11E-01	2.77E-01	unnamed,unnamed,unnamed,unnamed,unnamed,unnamed,unnamed,unnamed,unnamed,unnamed,unnamed,unnamed,unnamed,unnamed,unnamed,unnamed,unnamed,unnamed,unnamed,unnamed,unnamed,unnamed,unnamed,unnamed,unnamed,unnamed,unnamed,unnamed,unnamed,unnamed,unnamed,unnamed,unnamed,unnamed,unnamed,unnamed,unnamed,unnamed,unnamed,unnamed,unnamed,unnamed,unnamed,unnamed,unnamed,unnamed,unnamed,unnamed,unnamed,unnamed…	1700024P04Rik,2700049A03Rik,2810006K23Rik,4922501C03Rik,A4galt,Aatk,Abca1,Abca4,Abr,Acacb,Acin1,Actb,Actc1,Actg1,Actl6a,Actn1,Actn4,Acvr1c,Adamts14,Adamts20,Adamtsl4,Add2,Adm,Adsl,Aebp2,Agtpbp1,Ahctf1,Ahi1,Ahr,Ajuba,Akt1s1,Akt2,Akt3,Aktip,Aldh1a1,Amfr,Anapc13,Anapc5,Angptl4,Ank2,Ank3,Anln,Ano6,Antxr1,Anxa2,Apaf1,Apbb2,Apc,Aplp2,Apoa1,App,Aqp4,Ar,Areg,Arhgap21,Arhgap26,Arhgap5,Arhgef10l,Arhgef28,A…
GO Biological Process	GO:0045935	positive regulation of nucleobase-containing compound metabolic process	56	5.22E-26	5.26E-22	9.38E-24	1.48E+00	4.67E+02	693	1.21E-01	1.80E-01	27	1.32E-29	1.33E-25	4.93E-27	1.69E+00	2.30E+02	388	1150	8.87E-02	3.37E-01	unnamed,unnamed,unnamed,unnamed,unnamed,unnamed,unnamed,unnamed,unnamed,unnamed,unnamed,unnamed,unnamed,unnamed,unnamed,unnamed,unnamed,unnamed,unnamed,unnamed,unnamed,unnamed,unnamed,unnamed,unnamed,unnamed,unnamed,unnamed,unnamed,unnamed,unnamed,unnamed,unnamed,unnamed,unnamed,unnamed,unnamed,unnamed,unnamed,unnamed,unnamed,unnamed,unnamed,unnamed,unnamed,unnamed,unnamed,unnamed,unnamed,unnamed…	2310008H04Rik,2700060E02Rik,Aamdc,Abca1,Acvr1,Adcy6,Adcy9,Adcyap1r1,Adm,Adrb1,Ago2,Ahctf1,Ahi1,Ahr,Akap12,Ankrd1,App,Ar,Arid1a,Arid2,Arid3a,Arid5a,Arnt2,Arntl,Ascl1,Asph,Asxl1,Atf7ip,Atoh1,Atxn1,Babam1,Bag1,Bambi,Barx2,Bcl10,Bmp2,Bmp5,Brca1,Brd7,Btg2,Cacybp,Calcrl,Calm1,Cand1,Cbfa2t2,Cbfb,Cdk1,Cdk5rap2,Cdon,Cebpb,Cebpg,Celf4,Cenpk,Chd8,Ciita,Cited2,Creb1,Creb3l2,Creb5,Crebl2,Csf2,Csrnp1,Csrnp3,Ct…
GO Biological Process	GO:0051173	positive regulation of nitrogen compound metabolic process	57	7.51E-26	7.56E-22	1.33E-23	1.48E+00	4.73E+02	699	1.23E-01	1.81E-01	26	1.06E-29	1.07E-25	4.12E-27	1.68E+00	2.34E+02	394	1172	9.01E-02	3.36E-01	unnamed,unnamed,unnamed,unnamed,unnamed,unnamed,unnamed,unnamed,unnamed,unnamed,unnamed,unnamed,unnamed,unnamed,unnamed,unnamed,unnamed,unnamed,unnamed,unnamed,unnamed,unnamed,unnamed,unnamed,unnamed,unnamed,unnamed,unnamed,unnamed,unnamed,unnamed,unnamed,unnamed,unnamed,unnamed,unnamed,unnamed,unnamed,unnamed,unnamed,unnamed,unnamed,unnamed,unnamed,unnamed,unnamed,unnamed,unnamed,unnamed,unnamed…	2310008H04Rik,2700060E02Rik,Aamdc,Abca1,Acvr1,Adcy6,Adcy9,Adcyap1r1,Adm,Adrb1,Ago2,Ahctf1,Ahi1,Ahr,Akap12,Ankrd1,App,Ar,Arid1a,Arid2,Arid3a,Arid5a,Arnt2,Arntl,Ascl1,Asph,Asxl1,Atf7ip,Atoh1,Atxn1,Babam1,Bag1,Bambi,Barx2,Bcl10,Bmp2,Bmp5,Brca1,Brd7,Btg2,Cacybp,Calcrl,Calm1,Cand1,Cbfa2t2,Cbfb,Cdk1,Cdk5rap2,Cdon,Cebpb,Cebpg,Celf4,Cenpk,Chd8,Ciita,Cited2,Creb1,Creb3l2,Creb5,Crebl2,Csf2,Csrnp1,Csrnp3,Ct…
GO Biological Process	GO:0006357	regulation of transcription from RNA polymerase II promoter	58	1.81E-25	1.82E-21	3.14E-23	1.46E+00	4.90E+02	717	1.27E-01	1.86E-01	32	3.58E-28	3.60E-24	1.13E-25	1.65E+00	2.46E+02	405	1233	9.26E-02	3.28E-01	unnamed,unnamed,unnamed,unnamed,unnamed,unnamed,unnamed,unnamed,unnamed,unnamed,unnamed,unnamed,unnamed,unnamed,unnamed,unnamed,unnamed,unnamed,unnamed,unnamed,unnamed,unnamed,unnamed,unnamed,unnamed,unnamed,unnamed,unnamed,unnamed,unnamed,unnamed,unnamed,unnamed,unnamed,unnamed,unnamed,unnamed,unnamed,unnamed,unnamed,unnamed,unnamed,unnamed,unnamed,unnamed,unnamed,unnamed,unnamed,unnamed,unnamed…	2700060E02Rik,Aamdc,Abt1,Acvr1,Ahi1,Ahr,Ahrr,Ajuba,Ankrd1,App,Ar,Arid1a,Arid2,Arid3a,Arid5a,Arnt2,Arntl,Ascl1,Asxl1,Atf7ip,Atoh1,Atxn1,Bach1,Bag1,Barx2,Bcl6,Bcor,Bhlhe40,Bmp2,Bmp5,Bmpr1b,Brca1,Btg2,Cbfa2t2,Cbfb,Cbx4,Cbx6,Cbx8,Cdon,Cebpb,Cebpg,Cenpk,Chd8,Ciita,Cited2,Cnot2,Creb1,Creb5,Cry2,Csrnp1,Csrnp3,Ctbp1,Ctdsp1,Ctnnb1,Ctnnbip1,Cux1,Dab2ip,Dact1,Dbx1,Ddit3,Ddx20,Ddx3x,Ddx5,Dll1,Dlx1,Dlx2,Dmrt1…
GO Biological Process	GO:0071840	cellular component organization or biogenesis	59	4.73E-25	4.77E-21	8.08E-23	1.27E+00	1.09E+03	1382	2.82E-01	3.58E-01	23	4.13E-30	4.16E-26	1.81E-27	1.36E+00	6.96E+02	950	3487	2.17E-01	2.72E-01	unnamed,unnamed,unnamed,unnamed,unnamed,unnamed,unnamed,unnamed,unnamed,unnamed,unnamed,unnamed,unnamed,unnamed,unnamed,unnamed,unnamed,unnamed,unnamed,unnamed,unnamed,unnamed,unnamed,unnamed,unnamed,unnamed,unnamed,unnamed,unnamed,unnamed,unnamed,unnamed,unnamed,unnamed,unnamed,unnamed,unnamed,unnamed,unnamed,unnamed,unnamed,unnamed,unnamed,unnamed,unnamed,unnamed,unnamed,unnamed,unnamed,unnamed…	1700024P04Rik,2700049A03Rik,2810006K23Rik,4922501C03Rik,A4galt,Aatk,Abca1,Abca4,Abr,Acacb,Acin1,Actb,Actc1,Actg1,Actl6a,Actn1,Actn4,Acvr1c,Adamts14,Adamts20,Adamtsl4,Add2,Adm,Adsl,Aebp2,Agtpbp1,Ahctf1,Ahi1,Ahr,Ajuba,Akt1s1,Akt2,Akt3,Aktip,Aldh1a1,Amfr,Anapc13,Anapc5,Angptl4,Ank2,Ank3,Anln,Ano6,Antxr1,Anxa2,Apaf1,Apbb2,Apc,Aplp2,Apoa1,App,Aqp4,Ar,Areg,Arhgap21,Arhgap26,Arhgap5,Arhgef10l,Arhgef28,A…
GO Biological Process	GO:0051254	positive regulation of RNA metabolic process	60	5.80E-25	5.84E-21	9.73E-23	1.50E+00	4.28E+02	641	1.11E-01	1.66E-01	37	2.88E-27	2.90E-23	7.84E-25	1.70E+00	2.07E+02	351	1035	8.03E-02	3.39E-01	unnamed,unnamed,unnamed,unnamed,unnamed,unnamed,unnamed,unnamed,unnamed,unnamed,unnamed,unnamed,unnamed,unnamed,unnamed,unnamed,unnamed,unnamed,unnamed,unnamed,unnamed,unnamed,unnamed,unnamed,unnamed,unnamed,unnamed,unnamed,unnamed,unnamed,unnamed,unnamed,unnamed,unnamed,unnamed,unnamed,unnamed,unnamed,unnamed,unnamed,unnamed,unnamed,unnamed,unnamed,unnamed,unnamed,unnamed,unnamed,unnamed,unnamed…	2700060E02Rik,Aamdc,Acvr1,Ago2,Ahctf1,Ahi1,Ahr,Ankrd1,App,Ar,Arid1a,Arid2,Arid3a,Arid5a,Arnt2,Arntl,Ascl1,Asph,Asxl1,Atf7ip,Atoh1,Atxn1,Bag1,Bambi,Barx2,Bcl10,Bmp2,Bmp5,Brca1,Brd7,Btg2,Cand1,Cbfa2t2,Cbfb,Cdk5rap2,Cdon,Cebpb,Celf4,Cenpk,Chd8,Ciita,Cited2,Creb1,Creb3l2,Creb5,Crebl2,Csrnp1,Csrnp3,Ctnnb1,Dab2ip,Dcp1a,Ddit3,Ddx3x,Ddx5,Dll1,Dlx2,Dmrt1,Dyrk1b,E2f1,E2f8,Ebf2,Ebf3,Egf,Egfr,Egr1,Ehf,Eif2a,…
GO Biological Process	GO:0010557	positive regulation of macromolecule biosynthetic process	61	1.03E-24	1.03E-20	1.69E-22	1.48E+00	4.56E+02	673	1.18E-01	1.75E-01	50	9.53E-25	9.59E-21	1.92E-22	1.62E+00	2.29E+02	372	1147	8.51E-02	3.24E-01	unnamed,unnamed,unnamed,unnamed,unnamed,unnamed,unnamed,unnamed,unnamed,unnamed,unnamed,unnamed,unnamed,unnamed,unnamed,unnamed,unnamed,unnamed,unnamed,unnamed,unnamed,unnamed,unnamed,unnamed,unnamed,unnamed,unnamed,unnamed,unnamed,unnamed,unnamed,unnamed,unnamed,unnamed,unnamed,unnamed,unnamed,unnamed,unnamed,unnamed,unnamed,unnamed,unnamed,unnamed,unnamed,unnamed,unnamed,unnamed,unnamed,unnamed…	2700060E02Rik,Aamdc,Acvr1,Ahctf1,Ahi1,Ahr,Akt2,Ankrd1,App,Ar,Arid1a,Arid2,Arid3a,Arid5a,Arnt2,Arntl,Ascl1,Asph,Asxl1,Atf7ip,Atoh1,Atxn1,Bag1,Bambi,Barx2,Bcl10,Bmp2,Bmp5,Brca1,Brd7,Btg2,Cacybp,Cand1,Cbfa2t2,Cbfb,Cdk1,Cdk5rap2,Cdon,Cebpb,Cebpg,Cenpk,Chd8,Ciita,Cited2,Creb1,Creb3l2,Creb5,Crebl2,Csf2,Csrnp1,Csrnp3,Ctgf,Ctnnb1,Dab2ip,Dcp1a,Ddit3,Ddx3x,Ddx5,Dll1,Dlx2,Dmrt1,Dyrk1b,E2f1,E2f8,Ebf2,Ebf3,Ed…
GO Biological Process	GO:0010646	regulation of cell communication	62	1.11E-24	1.11E-20	1.80E-22	1.35E+00	7.52E+02	1013	1.95E-01	2.63E-01	10	1.90E-35	1.91E-31	1.91E-32	1.55E+00	4.10E+02	634	2051	1.45E-01	3.09E-01	unnamed,unnamed,unnamed,unnamed,unnamed,unnamed,unnamed,unnamed,unnamed,unnamed,unnamed,unnamed,unnamed,unnamed,unnamed,unnamed,unnamed,unnamed,unnamed,unnamed,unnamed,unnamed,unnamed,unnamed,unnamed,unnamed,unnamed,unnamed,unnamed,unnamed,unnamed,unnamed,unnamed,unnamed,unnamed,unnamed,unnamed,unnamed,unnamed,unnamed,unnamed,unnamed,unnamed,unnamed,unnamed,unnamed,unnamed,unnamed,unnamed,unnamed…	1110008J03Rik,1190002N15Rik,2810408A11Rik,4930596D02Rik,9630033F20Rik,AI464131,Aak1,Abca1,Abr,Acap3,Acvr1,Acvr1c,Adamts20,Adm,Adora3,Adora3,Adra1a,Adra2c,Adrb1,Adrm1,Agap1,Ajuba,Akap12,Akap13,Akt1s1,Akt2,Alk,Amer2,Ankrd1,Ankrd10,Ankrd6,Apaf1,Apc,Apc2,Apcdd1,Aplp2,Apoa1,Apopt1,App,Ar,Arap2,Arap3,Arhgap24,Arhgef1,Arhgef10,Arhgef10l,Arhgef26,Arhgef28,Arhgef3,Arhgef33,Arhgef37,Arhgef4,Arl2bp,Arrdc3,A…
GO Biological Process	GO:0023051	regulation of signaling	63	1.43E-24	1.44E-20	2.28E-22	1.35E+00	7.52E+02	1012	1.95E-01	2.62E-01	11	3.12E-35	3.14E-31	2.85E-32	1.55E+00	4.09E+02	633	2050	1.45E-01	3.09E-01	unnamed,unnamed,unnamed,unnamed,unnamed,unnamed,unnamed,unnamed,unnamed,unnamed,unnamed,unnamed,unnamed,unnamed,unnamed,unnamed,unnamed,unnamed,unnamed,unnamed,unnamed,unnamed,unnamed,unnamed,unnamed,unnamed,unnamed,unnamed,unnamed,unnamed,unnamed,unnamed,unnamed,unnamed,unnamed,unnamed,unnamed,unnamed,unnamed,unnamed,unnamed,unnamed,unnamed,unnamed,unnamed,unnamed,unnamed,unnamed,unnamed,unnamed…	1110008J03Rik,1190002N15Rik,2810408A11Rik,4930596D02Rik,AI464131,Aak1,Abca1,Abr,Acap3,Acvr1,Acvr1c,Adamts20,Adm,Adora3,Adora3,Adra1a,Adra2c,Adrb1,Adrm1,Agap1,Ajuba,Akap12,Akap13,Akt1s1,Akt2,Alk,Amer2,Ankrd1,Ankrd10,Ankrd6,Apaf1,Apc,Apc2,Apcdd1,Aplp2,Apoa1,Apopt1,App,Ar,Arap2,Arap3,Arhgap24,Arhgef1,Arhgef10,Arhgef10l,Arhgef26,Arhgef28,Arhgef3,Arhgef33,Arhgef37,Arhgef4,Arl2bp,Arrdc3,Asap1,Asap2,Asa…
GO Biological Process	GO:0009891	positive regulation of biosynthetic process	64	8.31E-24	8.37E-20	1.31E-21	1.45E+00	4.86E+02	704	1.26E-01	1.83E-01	51	1.66E-24	1.67E-20	3.28E-22	1.59E+00	2.49E+02	396	1245	9.06E-02	3.18E-01	unnamed,unnamed,unnamed,unnamed,unnamed,unnamed,unnamed,unnamed,unnamed,unnamed,unnamed,unnamed,unnamed,unnamed,unnamed,unnamed,unnamed,unnamed,unnamed,unnamed,unnamed,unnamed,unnamed,unnamed,unnamed,unnamed,unnamed,unnamed,unnamed,unnamed,unnamed,unnamed,unnamed,unnamed,unnamed,unnamed,unnamed,unnamed,unnamed,unnamed,unnamed,unnamed,unnamed,unnamed,unnamed,unnamed,unnamed,unnamed,unnamed,unnamed…	2700060E02Rik,Aamdc,Abca1,Acvr1,Adcy6,Adcy9,Adcyap1r1,Adm,Adrb1,Ahctf1,Ahi1,Ahr,Ajuba,Akap12,Akt2,Ankrd1,App,Ar,Arid1a,Arid2,Arid3a,Arid5a,Arnt2,Arntl,Ascl1,Asph,Asxl1,Atf7ip,Atoh1,Atxn1,Bag1,Bambi,Barx2,Bcl10,Bmp2,Bmp5,Brca1,Brd7,Btg2,Cacybp,Calcrl,Cand1,Cbfa2t2,Cbfb,Cdk1,Cdk5rap2,Cdon,Cebpb,Cebpg,Cenpk,Chd8,Ciita,Cited2,Creb1,Creb3l2,Creb5,Crebl2,Csf2,Csrnp1,Csrnp3,Ctgf,Ctnnb1,Dab2ip,Dcp1a,Ddah…
GO Biological Process	GO:0045893	positive regulation of transcription, DNA-dependent	65	8.62E-24	8.68E-20	1.33E-21	1.49E+00	4.18E+02	624	1.09E-01	1.62E-01	41	8.26E-27	8.32E-23	2.03E-24	1.70E+00	2.00E+02	341	1002	7.80E-02	3.40E-01	unnamed,unnamed,unnamed,unnamed,unnamed,unnamed,unnamed,unnamed,unnamed,unnamed,unnamed,unnamed,unnamed,unnamed,unnamed,unnamed,unnamed,unnamed,unnamed,unnamed,unnamed,unnamed,unnamed,unnamed,unnamed,unnamed,unnamed,unnamed,unnamed,unnamed,unnamed,unnamed,unnamed,unnamed,unnamed,unnamed,unnamed,unnamed,unnamed,unnamed,unnamed,unnamed,unnamed,unnamed,unnamed,unnamed,unnamed,unnamed,unnamed,unnamed…	2700060E02Rik,Aamdc,Acvr1,Ahctf1,Ahi1,Ahr,Ankrd1,App,Ar,Arid1a,Arid2,Arid3a,Arid5a,Arnt2,Arntl,Ascl1,Asph,Asxl1,Atf7ip,Atoh1,Atxn1,Bag1,Bambi,Barx2,Bcl10,Bmp2,Bmp5,Brca1,Brd7,Btg2,Cand1,Cbfa2t2,Cbfb,Cdk5rap2,Cdon,Cebpb,Cenpk,Chd8,Ciita,Cited2,Creb1,Creb3l2,Creb5,Crebl2,Csrnp1,Csrnp3,Ctnnb1,Dab2ip,Dcp1a,Ddit3,Ddx3x,Ddx5,Dll1,Dlx2,Dmrt1,Dyrk1b,E2f1,E2f8,Ebf2,Ebf3,Egf,Egfr,Egr1,Ehf,Eif2a,Elf2,En1,En…
GO Biological Process	GO:0031328	positive regulation of cellular biosynthetic process	66	9.02E-24	9.08E-20	1.38E-21	1.45E+00	4.79E+02	695	1.24E-01	1.80E-01	56	5.29E-24	5.33E-20	9.51E-22	1.59E+00	2.44E+02	389	1224	8.90E-02	3.18E-01	unnamed,unnamed,unnamed,unnamed,unnamed,unnamed,unnamed,unnamed,unnamed,unnamed,unnamed,unnamed,unnamed,unnamed,unnamed,unnamed,unnamed,unnamed,unnamed,unnamed,unnamed,unnamed,unnamed,unnamed,unnamed,unnamed,unnamed,unnamed,unnamed,unnamed,unnamed,unnamed,unnamed,unnamed,unnamed,unnamed,unnamed,unnamed,unnamed,unnamed,unnamed,unnamed,unnamed,unnamed,unnamed,unnamed,unnamed,unnamed,unnamed,unnamed…	2700060E02Rik,Aamdc,Abca1,Acvr1,Adcy6,Adcy9,Adcyap1r1,Adm,Adrb1,Ahctf1,Ahi1,Ahr,Ajuba,Akap12,Akt2,Ankrd1,App,Ar,Arid1a,Arid2,Arid3a,Arid5a,Arnt2,Arntl,Ascl1,Asph,Asxl1,Atf7ip,Atoh1,Atxn1,Bag1,Bambi,Barx2,Bcl10,Bmp2,Bmp5,Brca1,Brd7,Btg2,Cacybp,Calcrl,Cand1,Cbfa2t2,Cbfb,Cdk1,Cdk5rap2,Cdon,Cebpb,Cebpg,Cenpk,Chd8,Ciita,Cited2,Creb1,Creb3l2,Creb5,Crebl2,Csf2,Csrnp1,Csrnp3,Ctnnb1,Dab2ip,Dcp1a,Ddah1,Ddi…
GO Biological Process	GO:0010605	negative regulation of macromolecule metabolic process	67	1.58E-23	1.60E-19	2.38E-21	1.46E+00	4.69E+02	683	1.22E-01	1.77E-01	63	5.69E-22	5.73E-18	9.10E-20	1.54E+00	2.61E+02	403	1309	9.22E-02	3.08E-01	unnamed,unnamed,unnamed,unnamed,unnamed,unnamed,unnamed,unnamed,unnamed,unnamed,unnamed,unnamed,unnamed,unnamed,unnamed,unnamed,unnamed,unnamed,unnamed,unnamed,unnamed,unnamed,unnamed,unnamed,unnamed,unnamed,unnamed,unnamed,unnamed,unnamed,unnamed,unnamed,unnamed,unnamed,unnamed,unnamed,unnamed,unnamed,unnamed,unnamed,unnamed,unnamed,unnamed,unnamed,unnamed,unnamed,unnamed,unnamed,unnamed,unnamed…	Acin1,Adar,Ago1,Ago2,Ahr,Ahrr,Ajuba,Akt1s1,Ankrd1,Apc,Ar,Arid1a,Ascl1,Asxl1,Atf7ip,Atxn1,Atxn2,Bach1,Bag1,Bag5,Banp,Barx2,Bbs2,Bcl6,Bcor,Bdkrb2,Bhlhe40,Bmp2,Brca1,Brd7,Btg2,C1d,Casp3,Cbfa2t2,Cbx4,Cbx6,Cbx8,Cby1,Cd34,Cdk5r1,Cdkn1a,Cdkn1b,Cebpb,Cenpf,Chac1,Chd8,Chordc1,Ciita,Cited2,Cnot2,Cnot8,Creb1,Cry2,Cryaa,Ctbp1,Ctgf,Ctnnb1,Ctnnbip1,Cux1,Dab2ip,Dact1,Dap,Dapk1,Ddit3,Ddit4,Ddx20,Ddx3x,Ddx5,Dedd,…
GO Biological Process	GO:0044763	single-organism cellular process	68	4.49E-23	4.52E-19	6.64E-21	1.12E+00	2.43E+03	2723	6.31E-01	7.06E-01	197	8.57E-10	8.63E-06	4.38E-08	1.09E+00	1.99E+03	2167	9961	4.96E-01	2.18E-01	unnamed,unnamed,unnamed,unnamed,unnamed,unnamed,unnamed,unnamed,unnamed,unnamed,unnamed,unnamed,unnamed,unnamed,unnamed,unnamed,unnamed,unnamed,unnamed,unnamed,unnamed,unnamed,unnamed,unnamed,unnamed,unnamed,unnamed,unnamed,unnamed,unnamed,unnamed,unnamed,unnamed,unnamed,unnamed,unnamed,unnamed,unnamed,unnamed,unnamed,unnamed,unnamed,unnamed,unnamed,unnamed,unnamed,unnamed,unnamed,unnamed,unnamed…	1110008J03Rik,1190002N15Rik,1500015O10Rik,1700024P04Rik,1700123L14Rik,2310008H04Rik,2700049A03Rik,2810006K23Rik,4922501C03Rik,4930544G11Rik,4930596D02Rik,AI464131,Aatk,Abat,Abca1,Abcb9,Abcc12,Abcc2,Abcc4,Abr,Abt1,Acin1,Acot11,Actb,Actc1,Actg1,Actl6a,Actn1,Actn4,Acvr1,Acvr1c,Adam19,Adam30,Adamts14,Adamts20,Adamts3,Adamtsl4,Adar,Adcy10,Adcy6,Adcy8,Adcy9,Adcyap1r1,Add2,Adipor2,Adm,Adnp2,Adora3,Adora…
GO Biological Process	GO:0009892	negative regulation of metabolic process	69	5.05E-23	5.09E-19	7.37E-21	1.43E+00	4.99E+02	715	1.29E-01	1.85E-01	64	9.92E-22	9.99E-18	1.56E-19	1.52E+00	2.79E+02	424	1398	9.70E-02	3.03E-01	unnamed,unnamed,unnamed,unnamed,unnamed,unnamed,unnamed,unnamed,unnamed,unnamed,unnamed,unnamed,unnamed,unnamed,unnamed,unnamed,unnamed,unnamed,unnamed,unnamed,unnamed,unnamed,unnamed,unnamed,unnamed,unnamed,unnamed,unnamed,unnamed,unnamed,unnamed,unnamed,unnamed,unnamed,unnamed,unnamed,unnamed,unnamed,unnamed,unnamed,unnamed,unnamed,unnamed,unnamed,unnamed,unnamed,unnamed,unnamed,unnamed,unnamed…	9630033F20Rik,Acin1,Adar,Ago1,Ago2,Ahr,Ahrr,Ajuba,Akt1s1,Ankrd1,Apc,Ar,Arid1a,Arrdc3,Ascl1,Asxl1,Atf7ip,Atp1a1,Atxn1,Atxn2,Bach1,Bag1,Bag5,Banp,Barx2,Bbs2,Bcl6,Bcor,Bdkrb2,Bhlhe40,Bmp2,Bmp5,Brca1,Brd7,Btg2,Btn1a1,C1d,C1qtnf3,Casp3,Cbfa2t2,Cbx4,Cbx6,Cbx8,Cby1,Cd34,Cdk5r1,Cdkn1a,Cdkn1b,Cdkn2b,Cebpb,Cenpf,Chac1,Chd8,Chordc1,Ciita,Cited2,Cnot2,Cnot8,Cnr1,Creb1,Cry2,Cryaa,Ctbp1,Ctgf,Ctnnb1,Ctnnbip1,Cu…
GO Biological Process	GO:0045944	positive regulation of transcription from RNA polymerase II promoter	70	1.87E-22	1.88E-18	2.69E-20	1.55E+00	3.23E+02	502	8.37E-02	1.30E-01	55	3.17E-24	3.19E-20	5.81E-22	1.79E+00	1.46E+02	261	729	5.97E-02	3.58E-01	unnamed,unnamed,unnamed,unnamed,unnamed,unnamed,unnamed,unnamed,unnamed,unnamed,unnamed,unnamed,unnamed,unnamed,unnamed,unnamed,unnamed,unnamed,unnamed,unnamed,unnamed,unnamed,unnamed,unnamed,unnamed,unnamed,unnamed,unnamed,unnamed,unnamed,unnamed,unnamed,unnamed,unnamed,unnamed,unnamed,unnamed,unnamed,unnamed,unnamed,unnamed,unnamed,unnamed,unnamed,unnamed,unnamed,unnamed,unnamed,unnamed,unnamed…	2700060E02Rik,Aamdc,Acvr1,Ahi1,Ahr,Ankrd1,App,Ar,Arid2,Arid3a,Arid5a,Arnt2,Arntl,Ascl1,Asxl1,Atoh1,Atxn1,Bag1,Barx2,Bmp2,Bmp5,Brca1,Btg2,Cbfa2t2,Cbfb,Cdon,Cebpb,Cenpk,Chd8,Ciita,Cited2,Creb1,Creb5,Csrnp1,Csrnp3,Ctnnb1,Dab2ip,Ddit3,Ddx3x,Ddx5,Dll1,Dlx2,Dmrt1,E2f1,E2f8,Egfr,Egr1,Eif2a,En1,Ep300,Epas1,Epc1,Esrrb,Ets1,Eya1,Fadd,Fgf1,Fgfr2,Fos,Foxo1,Foxo3,Foxo6,Foxp1,Fzd5,Gata6,Gli2,Glis1,Glis2,Glis3,…
GO Biological Process	GO:0031324	negative regulation of cellular metabolic process	71	5.57E-22	5.61E-18	7.90E-20	1.44E+00	4.62E+02	666	1.20E-01	1.73E-01	71	1.35E-20	1.36E-16	1.91E-18	1.53E+00	2.55E+02	390	1277	8.92E-02	3.05E-01	unnamed,unnamed,unnamed,unnamed,unnamed,unnamed,unnamed,unnamed,unnamed,unnamed,unnamed,unnamed,unnamed,unnamed,unnamed,unnamed,unnamed,unnamed,unnamed,unnamed,unnamed,unnamed,unnamed,unnamed,unnamed,unnamed,unnamed,unnamed,unnamed,unnamed,unnamed,unnamed,unnamed,unnamed,unnamed,unnamed,unnamed,unnamed,unnamed,unnamed,unnamed,unnamed,unnamed,unnamed,unnamed,unnamed,unnamed,unnamed,unnamed,unnamed…	9630033F20Rik,Acin1,Adar,Ago1,Ago2,Ahr,Ahrr,Ajuba,Akt1s1,Ankrd1,Apc,Arid1a,Ascl1,Asxl1,Atf7ip,Atp1a1,Atxn1,Atxn2,Bach1,Bag1,Bag5,Barx2,Bcl6,Bcor,Bdkrb2,Bhlhe40,Bmp2,Bmp5,Brca1,Brd7,Btg2,Btn1a1,C1d,C1qtnf3,Casp3,Cbfa2t2,Cbx4,Cbx6,Cbx8,Cby1,Cd34,Cdk5r1,Cdkn1a,Cdkn1b,Cdkn2b,Cebpb,Cenpf,Chd8,Chordc1,Ciita,Cited2,Cnot2,Cnr1,Creb1,Cry2,Ctbp1,Ctnnb1,Ctnnbip1,Cux1,Dab2ip,Dact1,Dap,Dapk1,Ddit3,Ddit4,Ddx20…
GO Biological Process	GO:0032502	developmental process	72	8.17E-22	8.22E-18	1.14E-19	1.20E+00	1.44E+03	1730	3.73E-01	4.49E-01	5	2.35E-40	2.37E-36	4.73E-37	1.39E+00	8.18E+02	1134	4098	2.59E-01	2.77E-01	unnamed,unnamed,unnamed,unnamed,unnamed,unnamed,unnamed,unnamed,unnamed,unnamed,unnamed,unnamed,unnamed,unnamed,unnamed,unnamed,unnamed,unnamed,unnamed,unnamed,unnamed,unnamed,unnamed,unnamed,unnamed,unnamed,unnamed,unnamed,unnamed,unnamed,unnamed,unnamed,unnamed,unnamed,unnamed,unnamed,unnamed,unnamed,unnamed,unnamed,unnamed,unnamed,unnamed,unnamed,unnamed,unnamed,unnamed,unnamed,unnamed,unnamed…	1110008J03Rik,1190002N15Rik,1500015O10Rik,1700106J16Rik,2700049A03Rik,4922501C03Rik,AI464131,Aatk,Abr,Abt1,Acin1,Actb,Actc1,Actg1,Actl6a,Acvr1,Acvr1c,Adam19,Adar,Adcyap1r1,Add2,Adm,Adnp2,Adra1a,Adra2c,Adrb1,Adrm1,Aggf1,Ago2,Agtpbp1,Ahctf1,Ahi1,Ahr,Ajuba,Akt2,Aldh1a1,Aldh1a2,Alk,Ambra1,Amd1,Amer2,Angpt2,Ank2,Ank3,Ankrd1,Ankrd11,Ankrd17,Ano1,Antxr1,Anxa2,Apaf1,Apba1,Apba2,Apba3,Apbb2,Apc,Apcdd1,Aph…
GO Biological Process	GO:0009966	regulation of signal transduction	73	1.23E-21	1.24E-17	1.70E-19	1.35E+00	6.69E+02	902	1.74E-01	2.34E-01	21	1.04E-30	1.05E-26	5.00E-28	1.54E+00	3.66E+02	564	1834	1.29E-01	3.08E-01	unnamed,unnamed,unnamed,unnamed,unnamed,unnamed,unnamed,unnamed,unnamed,unnamed,unnamed,unnamed,unnamed,unnamed,unnamed,unnamed,unnamed,unnamed,unnamed,unnamed,unnamed,unnamed,unnamed,unnamed,unnamed,unnamed,unnamed,unnamed,unnamed,unnamed,unnamed,unnamed,unnamed,unnamed,unnamed,unnamed,unnamed,unnamed,unnamed,unnamed,unnamed,unnamed,unnamed,unnamed,unnamed,unnamed,unnamed,unnamed,unnamed,unnamed…	1110008J03Rik,1190002N15Rik,2810408A11Rik,4930596D02Rik,AI464131,Aak1,Abca1,Abr,Acap3,Acvr1,Adamts20,Adm,Adora3,Adora3,Adra1a,Adra2c,Adrb1,Adrm1,Agap1,Ajuba,Akap12,Akap13,Akt1s1,Akt2,Alk,Amer2,Ankrd1,Ankrd10,Ankrd6,Apaf1,Apc,Apc2,Apcdd1,Aplp2,Apoa1,Apopt1,App,Ar,Arap2,Arap3,Arhgap24,Arhgef1,Arhgef10,Arhgef10l,Arhgef26,Arhgef28,Arhgef3,Arhgef33,Arhgef37,Arhgef4,Arl2bp,Arrdc3,Asap1,Asap2,Asap3,Ascl…
GO Biological Process	GO:0048583	regulation of response to stimulus	74	3.52E-21	3.54E-17	4.78E-19	1.31E+00	7.96E+02	1040	2.06E-01	2.70E-01	45	6.13E-26	6.18E-22	1.37E-23	1.43E+00	4.62E+02	661	2316	1.51E-01	2.85E-01	unnamed,unnamed,unnamed,unnamed,unnamed,unnamed,unnamed,unnamed,unnamed,unnamed,unnamed,unnamed,unnamed,unnamed,unnamed,unnamed,unnamed,unnamed,unnamed,unnamed,unnamed,unnamed,unnamed,unnamed,unnamed,unnamed,unnamed,unnamed,unnamed,unnamed,unnamed,unnamed,unnamed,unnamed,unnamed,unnamed,unnamed,unnamed,unnamed,unnamed,unnamed,unnamed,unnamed,unnamed,unnamed,unnamed,unnamed,unnamed,unnamed,unnamed…	1110008J03Rik,1190002N15Rik,2310008H04Rik,2810408A11Rik,4930596D02Rik,9630033F20Rik,AI464131,Aak1,Abca1,Abcb9,Abr,Acap3,Acvr1,Adamts20,Adm,Adora3,Adora3,Adra1a,Adra2c,Adrb1,Adrm1,Agap1,Ahi1,Ajuba,Akap12,Akap13,Akt1s1,Akt2,Alk,Amer2,Angpt2,Ankrd1,Ankrd10,Ankrd6,Anxa2,Aoah,Apaf1,Apc,Apc2,Apcdd1,Aplp2,Apoa1,Apopt1,App,Ar,Arap2,Arap3,Arhgap24,Arhgef1,Arhgef10,Arhgef10l,Arhgef26,Arhgef28,Arhgef3,Arhge…
GO Biological Process	GO:0007275	multicellular organismal development	75	1.08E-20	1.09E-16	1.45E-18	1.21E+00	1.34E+03	1623	3.49E-01	4.21E-01	6	5.39E-39	5.43E-35	9.04E-36	1.41E+00	7.31E+02	1029	3663	2.35E-01	2.81E-01	unnamed,unnamed,unnamed,unnamed,unnamed,unnamed,unnamed,unnamed,unnamed,unnamed,unnamed,unnamed,unnamed,unnamed,unnamed,unnamed,unnamed,unnamed,unnamed,unnamed,unnamed,unnamed,unnamed,unnamed,unnamed,unnamed,unnamed,unnamed,unnamed,unnamed,unnamed,unnamed,unnamed,unnamed,unnamed,unnamed,unnamed,unnamed,unnamed,unnamed,unnamed,unnamed,unnamed,unnamed,unnamed,unnamed,unnamed,unnamed,unnamed,unnamed…	1110008J03Rik,1190002N15Rik,1700106J16Rik,AI464131,Aatk,Abr,Abt1,Acin1,Actb,Actc1,Actg1,Actl6a,Acvr1,Adam19,Adar,Adcyap1r1,Add2,Adm,Adnp2,Adra1a,Adra2c,Adrm1,Aggf1,Ago2,Agtpbp1,Ahctf1,Ahi1,Ahr,Akt2,Aldh1a1,Aldh1a2,Alk,Ambra1,Amd1,Angpt2,Ank2,Ank3,Ankrd1,Ankrd11,Ankrd17,Ano1,Anxa2,Apaf1,Apba1,Apba2,Apba3,Apbb2,Apc,Apcdd1,Aph1c,Aplp2,Apoa1,Apold1,App,Ar,Areg,Arhgap24,Arhgef28,Arid1a,Arid3b,Arid5a,A…
GO Biological Process	GO:0006950	response to stress	76	2.11E-19	2.12E-15	2.79E-17	1.36E+00	5.84E+02	792	1.51E-01	2.05E-01	284	4.39E-07	4.42E-03	1.56E-05	1.21E+00	4.24E+02	512	2122	1.17E-01	2.41E-01	unnamed,unnamed,unnamed,unnamed,unnamed,unnamed,unnamed,unnamed,unnamed,unnamed,unnamed,unnamed,unnamed,unnamed,unnamed,unnamed,unnamed,unnamed,unnamed,unnamed,unnamed,unnamed,unnamed,unnamed,unnamed,unnamed,unnamed,unnamed,unnamed,unnamed,unnamed,unnamed,unnamed,unnamed,unnamed,unnamed,unnamed,unnamed,unnamed,unnamed,unnamed,unnamed,unnamed,unnamed,unnamed,unnamed,unnamed,unnamed,unnamed,unnamed…	1500015O10Rik,2310008H04Rik,Abat,Abca1,Acot11,Actl6a,Actn4,Acvr1,Adar,Adcyap1r1,Adm,Adnp2,Adora3,Adora3,Adra1a,Adra2c,Adrb1,Agtrap,Ahr,Ajuba,Aldh1a1,Amfr,Angpt2,Angptl4,Ankrd1,Ano6,Anxa3,Anxa5,Ap5z1,Apaf1,Apc,Aplf,Apobec3,Apold1,App,Aqp4,Areg,Arhgap24,Arnt2,Arpp21,Asf1a,Atg16l1,Atg7,Atp1b1,B4galt1,BC004004,Babam1,Bach1,Bad,Bbc3,Bcat1,Bcl10,Bcl2,Bcl2l1,Bcl2l11,Bcl6,Bdh1,Bdkrb2,Bloc1s4,Bmp2,Bmpr1b,…
GO Biological Process	GO:0044767	single-organism developmental process	77	4.17E-19	4.20E-15	5.45E-17	1.22E+00	1.19E+03	1450	3.09E-01	3.76E-01	12	3.96E-35	3.99E-31	3.32E-32	1.42E+00	6.43E+02	911	3221	2.08E-01	2.83E-01	unnamed,unnamed,unnamed,unnamed,unnamed,unnamed,unnamed,unnamed,unnamed,unnamed,unnamed,unnamed,unnamed,unnamed,unnamed,unnamed,unnamed,unnamed,unnamed,unnamed,unnamed,unnamed,unnamed,unnamed,unnamed,unnamed,unnamed,unnamed,unnamed,unnamed,unnamed,unnamed,unnamed,unnamed,unnamed,unnamed,unnamed,unnamed,unnamed,unnamed,unnamed,unnamed,unnamed,unnamed,unnamed,unnamed,unnamed,unnamed,unnamed,unnamed…	1190002N15Rik,1500015O10Rik,1700106J16Rik,2700049A03Rik,4922501C03Rik,AI464131,Aatk,Abr,Acin1,Actb,Actc1,Actg1,Actl6a,Acvr1,Adam19,Adar,Add2,Adm,Adra1a,Adrm1,Aggf1,Agtpbp1,Ahctf1,Ahi1,Ahr,Ajuba,Akt2,Aldh1a1,Aldh1a2,Alk,Ambra1,Amd1,Angpt2,Ank2,Ank3,Ankrd1,Ankrd11,Ankrd17,Ano1,Antxr1,Anxa2,Apaf1,Apba1,Apba2,Apba3,Apbb2,Apc,Aph1c,Aplp2,Apoa1,Apold1,App,Ar,Areg,Arhgap24,Arhgef28,Arid1a,Arid5b,Arl3,Ar…
GO Biological Process	GO:0033554	cellular response to stress	78	4.90E-19	4.94E-15	6.33E-17	1.56E+00	2.72E+02	423	7.04E-02	1.10E-01	190	4.49E-10	4.52E-06	2.38E-08	1.42E+00	1.79E+02	254	895	5.81E-02	2.84E-01	unnamed,unnamed,unnamed,unnamed,unnamed,unnamed,unnamed,unnamed,unnamed,unnamed,unnamed,unnamed,unnamed,unnamed,unnamed,unnamed,unnamed,unnamed,unnamed,unnamed,unnamed,unnamed,unnamed,unnamed,unnamed,unnamed,unnamed,unnamed,unnamed,unnamed,unnamed,unnamed,unnamed,unnamed,unnamed,unnamed,unnamed,unnamed,unnamed,unnamed,unnamed,unnamed,unnamed,unnamed,unnamed,unnamed,unnamed,unnamed,unnamed,unnamed…	1500015O10Rik,2310008H04Rik,Actl6a,Adm,Adnp2,Amfr,Angptl4,Ankrd1,Ap5z1,Apc,Aplf,Arpp21,Asf1a,Atg16l1,Babam1,Bach1,Bad,Bbc3,Bcat1,Bcl2,Bcl2l1,Bcl2l11,Bcl6,Brca1,Btg2,Cartpt,Casp2,Casp3,Casp9,Cat,Ccnd1,Cdk1,Cdkn1a,Cebpb,Cep164,Chac1,Chd2,Cib1,Cited2,Clpb,Col4a3bp,Cpeb4,Cradd,Creb3l2,Crip1,Cry2,Cxcl10,D7Ertd443e,Dab2ip,Dap,Dclre1c,Ddit3,Ddit4,Ddx3x,Dgkz,Dhx9,E2f1,Ect2,Egln3,Ei24,Eif2a,Eif2b1,Ep300,E…
GO Biological Process	GO:0048869	cellular developmental process	79	4.72E-18	4.76E-14	6.02E-16	1.23E+00	1.03E+03	1276	2.68E-01	3.31E-01	15	3.08E-32	3.10E-28	2.07E-29	1.45E+00	5.26E+02	762	2634	1.74E-01	2.89E-01	unnamed,unnamed,unnamed,unnamed,unnamed,unnamed,unnamed,unnamed,unnamed,unnamed,unnamed,unnamed,unnamed,unnamed,unnamed,unnamed,unnamed,unnamed,unnamed,unnamed,unnamed,unnamed,unnamed,unnamed,unnamed,unnamed,unnamed,unnamed,unnamed,unnamed,unnamed,unnamed,unnamed,unnamed,unnamed,unnamed,unnamed,unnamed,unnamed,unnamed,unnamed,unnamed,unnamed,unnamed,unnamed,unnamed,unnamed,unnamed,unnamed,unnamed…	1110008J03Rik,2700049A03Rik,4922501C03Rik,AI464131,Aatk,Abt1,Acin1,Actb,Actc1,Actg1,Acvr1,Acvr1c,Adcyap1r1,Adm,Adnp2,Adra2c,Adrb1,Adrm1,Aggf1,Ago2,Agtpbp1,Ahi1,Ahr,Akt2,Aldh1a2,Alk,Ambra1,Angpt2,Ank2,Ank3,Ankrd1,Antxr1,Apbb2,Apc,Apcdd1,App,Ar,Areg,Arhgap24,Arhgef28,Arid5a,Arid5b,Arl3,Arl4a,Asap1,Ascl1,Asf1a,Atg7,Atl1,Atoh1,Atoh8,Atp2b2,Atxn10,Atxn2,Axin2,B3gnt2,B4galt1,B9d1,Bag1,Baiap2,Barx2,Bbs1…
GO Biological Process	GO:0044267	cellular protein metabolic process	80	5.09E-18	5.12E-14	6.40E-16	1.29E+00	7.52E+02	970	1.95E-01	2.52E-01	135	9.19E-14	9.25E-10	6.85E-12	1.28E+00	5.21E+02	666	2608	1.52E-01	2.55E-01	unnamed,unnamed,unnamed,unnamed,unnamed,unnamed,unnamed,unnamed,unnamed,unnamed,unnamed,unnamed,unnamed,unnamed,unnamed,unnamed,unnamed,unnamed,unnamed,unnamed,unnamed,unnamed,unnamed,unnamed,unnamed,unnamed,unnamed,unnamed,unnamed,unnamed,unnamed,unnamed,unnamed,unnamed,unnamed,unnamed,unnamed,unnamed,unnamed,unnamed,unnamed,unnamed,unnamed,unnamed,unnamed,unnamed,unnamed,unnamed,unnamed,unnamed…	1500015O10Rik,2810006K23Rik,4931440F15Rik,A3galt2,A4galt,Aak1,Aatk,Abca1,Actl6a,Acvr1,Acvr1c,Agbl1,Agtpbp1,Aipl1,Akt2,Akt3,Alg8,Alk,Alpk1,Alpk2,Amfr,Anapc13,Anapc5,Apoa1,App,Arhgef10l,Arid4b,Art2b,Asb1,Asb13,Asb3,Asph,Asxl1,Ate1,Atg7,B230120H23Rik,B3galnt1,B3gat1,B3gat2,B3gnt2,B3gnt6,B3gnt9,B4galt1,B4galt4,BC030499,Babam1,Bbs10,Bcl2,Bcor,Birc2,Birc6,Bmp2,Bmp2k,Bmpr1b,Brca1,Btbd1,Btg1,Btg2,Calr4,C…
GO Biological Process	GO:0048856	anatomical structure development	81	5.54E-18	5.58E-14	6.88E-16	1.19E+00	1.32E+03	1577	3.43E-01	4.09E-01	9	9.33E-36	9.39E-32	1.04E-32	1.39E+00	7.25E+02	1008	3631	2.31E-01	2.78E-01	unnamed,unnamed,unnamed,unnamed,unnamed,unnamed,unnamed,unnamed,unnamed,unnamed,unnamed,unnamed,unnamed,unnamed,unnamed,unnamed,unnamed,unnamed,unnamed,unnamed,unnamed,unnamed,unnamed,unnamed,unnamed,unnamed,unnamed,unnamed,unnamed,unnamed,unnamed,unnamed,unnamed,unnamed,unnamed,unnamed,unnamed,unnamed,unnamed,unnamed,unnamed,unnamed,unnamed,unnamed,unnamed,unnamed,unnamed,unnamed,unnamed,unnamed…	1110008J03Rik,1190002N15Rik,1700106J16Rik,2700049A03Rik,4922501C03Rik,AI464131,Aatk,Abr,Abt1,Acin1,Actb,Actc1,Actg1,Actl6a,Acvr1,Adam19,Adar,Add2,Adm,Adnp2,Adra1a,Adra2c,Adrm1,Aggf1,Agtpbp1,Ahctf1,Ahi1,Ahr,Ajuba,Akt2,Aldh1a1,Aldh1a2,Alk,Ambra1,Amd1,Amer2,Angpt2,Ank2,Ank3,Ankrd1,Ankrd11,Ankrd17,Ano1,Antxr1,Anxa2,Apaf1,Apba1,Apba2,Apba3,Apbb2,Apc,Apcdd1,Aph1c,Aplp2,Apoa1,Apold1,App,Ar,Areg,Arhgap24…
GO Biological Process	GO:0051246	regulation of protein metabolic process	82	6.54E-18	6.58E-14	8.03E-16	1.41E+00	4.29E+02	605	1.11E-01	1.57E-01	179	8.63E-11	8.69E-07	4.86E-09	1.35E+00	2.73E+02	368	1367	8.42E-02	2.69E-01	unnamed,unnamed,unnamed,unnamed,unnamed,unnamed,unnamed,unnamed,unnamed,unnamed,unnamed,unnamed,unnamed,unnamed,unnamed,unnamed,unnamed,unnamed,unnamed,unnamed,unnamed,unnamed,unnamed,unnamed,unnamed,unnamed,unnamed,unnamed,unnamed,unnamed,unnamed,unnamed,unnamed,unnamed,unnamed,unnamed,unnamed,unnamed,unnamed,unnamed,unnamed,unnamed,unnamed,unnamed,unnamed,unnamed,unnamed,unnamed,unnamed,unnamed…	4931440F15Rik,Acvr1,Adar,Adra2c,Ago1,Ago2,Ahrr,Ajuba,Akt1s1,Akt2,Aktip,Alk,Apc,Aplp2,Apoa1,App,Arid5a,Arl2bp,Arntl,Asph,Atg7,B230120H23Rik,Bad,Bag1,Bag5,Banp,Bcl10,Bcl2,Bcor,Bdkrb2,Bmp2,Bmp5,Bmper,Brca1,Brd7,Btg2,Calm1,Cartpt,Casp3,Cblb,Ccnd1,Ccnd2,Ccnd3,Ccne1,Ccnt2,Cd4,Cd44,Cd74,Cd81,Cdk5r1,Cdkn1a,Cdkn1b,Cdkn2b,Cdon,Ceacam1,Cebpb,Cebpg,Chac1,Chordc1,Clec2i,Clip3,Cnot2,Cnot8,Crebl2,Cryaa,Csf2,Csn…
GO Biological Process	GO:0032268	regulation of cellular protein metabolic process	83	1.42E-17	1.43E-13	1.73E-15	1.44E+00	3.74E+02	539	9.70E-02	1.40E-01	156	5.54E-12	5.58E-08	3.58E-10	1.41E+00	2.32E+02	326	1161	7.45E-02	2.81E-01	unnamed,unnamed,unnamed,unnamed,unnamed,unnamed,unnamed,unnamed,unnamed,unnamed,unnamed,unnamed,unnamed,unnamed,unnamed,unnamed,unnamed,unnamed,unnamed,unnamed,unnamed,unnamed,unnamed,unnamed,unnamed,unnamed,unnamed,unnamed,unnamed,unnamed,unnamed,unnamed,unnamed,unnamed,unnamed,unnamed,unnamed,unnamed,unnamed,unnamed,unnamed,unnamed,unnamed,unnamed,unnamed,unnamed,unnamed,unnamed,unnamed,unnamed…	4931440F15Rik,Acvr1,Adar,Adra2c,Ago1,Ago2,Ahrr,Ajuba,Akt1s1,Akt2,Aktip,Alk,Apc,Aplp2,Apoa1,App,Arid5a,Arl2bp,Asph,Atg7,B230120H23Rik,Bad,Bag1,Bag5,Bcl10,Bcl2,Bcor,Bdkrb2,Bmp2,Bmp5,Bmper,Brca1,Brd7,Btg2,Calm1,Cartpt,Casp3,Ccnd1,Ccnd2,Ccnd3,Ccne1,Ccnt2,Cd4,Cd44,Cd74,Cd81,Cdk5r1,Cdkn1a,Cdkn1b,Cdkn2b,Cdon,Ceacam1,Chordc1,Clip3,Cnot2,Cnot8,Crebl2,Cryaa,Csf2,Csnk1e,Ctbp1,Ctgf,Ctif,Ctnnb1,Dab1,Dab2ip,Da…
GO Biological Process	GO:0030154	cell differentiation	84	6.02E-17	6.06E-13	7.22E-15	1.23E+00	1.00E+03	1236	2.61E-01	3.21E-01	19	1.88E-31	1.90E-27	9.98E-29	1.46E+00	4.98E+02	726	2495	1.66E-01	2.91E-01	unnamed,unnamed,unnamed,unnamed,unnamed,unnamed,unnamed,unnamed,unnamed,unnamed,unnamed,unnamed,unnamed,unnamed,unnamed,unnamed,unnamed,unnamed,unnamed,unnamed,unnamed,unnamed,unnamed,unnamed,unnamed,unnamed,unnamed,unnamed,unnamed,unnamed,unnamed,unnamed,unnamed,unnamed,unnamed,unnamed,unnamed,unnamed,unnamed,unnamed,unnamed,unnamed,unnamed,unnamed,unnamed,unnamed,unnamed,unnamed,unnamed,unnamed…	1110008J03Rik,AI464131,Aatk,Abt1,Acin1,Actb,Actc1,Actg1,Acvr1,Acvr1c,Adcyap1r1,Adm,Adnp2,Adra2c,Adrb1,Adrm1,Aggf1,Ago2,Agtpbp1,Ahi1,Ahr,Akt2,Aldh1a2,Alk,Ambra1,Angpt2,Ank2,Ank3,Ankrd1,Antxr1,Apbb2,Apc,Apcdd1,App,Ar,Areg,Arhgap24,Arhgef28,Arid5a,Arid5b,Arl3,Arl4a,Ascl1,Asf1a,Atg7,Atl1,Atoh1,Atoh8,Atp2b2,Atxn10,Atxn2,Axin2,B3gnt2,B4galt1,B9d1,Bag1,Baiap2,Barx2,Bbs2,Bcl2,Bcl2l1,Bcl2l11,Bcl6,Bfsp2,Bl…
GO Biological Process	GO:0010629	negative regulation of gene expression	85	1.92E-16	1.93E-12	2.27E-14	1.44E+00	3.56E+02	511	9.23E-02	1.33E-01	87	6.59E-19	6.63E-15	7.62E-17	1.61E+00	1.81E+02	292	909	6.68E-02	3.21E-01	unnamed,unnamed,unnamed,unnamed,unnamed,unnamed,unnamed,unnamed,unnamed,unnamed,unnamed,unnamed,unnamed,unnamed,unnamed,unnamed,unnamed,unnamed,unnamed,unnamed,unnamed,unnamed,unnamed,unnamed,unnamed,unnamed,unnamed,unnamed,unnamed,unnamed,unnamed,unnamed,unnamed,unnamed,unnamed,unnamed,unnamed,unnamed,unnamed,unnamed,unnamed,unnamed,unnamed,unnamed,unnamed,unnamed,unnamed,unnamed,unnamed,unnamed…	Adar,Ago1,Ago2,Ahr,Ahrr,Ajuba,Ankrd1,Arid1a,Ascl1,Asxl1,Atf7ip,Atxn1,Bach1,Barx2,Bbs2,Bcl6,Bcor,Bhlhe40,Bmp2,Brd7,C1d,Cbfa2t2,Cbx4,Cbx6,Cbx8,Cby1,Cd34,Cdk5r1,Cdkn1a,Cdkn1b,Cebpb,Cenpf,Chd8,Ciita,Cited2,Cnot2,Cnot8,Creb1,Cry2,Cryaa,Ctbp1,Ctgf,Ctnnb1,Ctnnbip1,Cux1,Dab2ip,Dact1,Dap,Ddit3,Ddx20,Ddx5,Dedd,Dkk3,Dlx1,Dlx2,Dmrt1,Dnmt1,Dnmt3a,Dnmt3b,E2f1,E2f8,Edn1,Ednrb,Egr1,Eid1,Elk3,Ep300,Epc1,Ereg,Erf,…
GO Biological Process	GO:0035556	intracellular signal transduction	86	2.03E-16	2.05E-12	2.38E-14	1.42E+00	3.84E+02	544	9.96E-02	1.41E-01	89	1.24E-18	1.24E-14	1.40E-16	1.55E+00	2.14E+02	332	1072	7.59E-02	3.10E-01	unnamed,unnamed,unnamed,unnamed,unnamed,unnamed,unnamed,unnamed,unnamed,unnamed,unnamed,unnamed,unnamed,unnamed,unnamed,unnamed,unnamed,unnamed,unnamed,unnamed,unnamed,unnamed,unnamed,unnamed,unnamed,unnamed,unnamed,unnamed,unnamed,unnamed,unnamed,unnamed,unnamed,unnamed,unnamed,unnamed,unnamed,unnamed,unnamed,unnamed,unnamed,unnamed,unnamed,unnamed,unnamed,unnamed,unnamed,unnamed,unnamed,unnamed…	4930544G11Rik,4930596D02Rik,Aatk,Abr,Acot11,Adcy10,Adcy6,Adcy8,Adcy9,Adcyap1r1,Adm,Agap1,Akap13,Amotl1,Ank2,Apopt1,Arhgap31,Arhgap32,Arhgap5,Arhgef28,Arhgef3,Arhgef4,Arl15,Arl3,Arl4a,Arl4c,Arl5b,Arl8a,Arl8b,Asb1,Asb13,Asb3,B230120H23Rik,Bad,Baiap2,Bbc3,Bcar3,Bcl10,Bcl2,Bcl2l1,Bcl2l11,Bcl6,Blnk,Brca1,Cabyr,Car8,Casp2,Casp3,Casp9,Cblb,Cdkn1a,Celsr1,Chac1,Cradd,Crip1,Ctgf,Dab1,Dab2ip,Dapk1,Dcdc2c,Dc…
GO Biological Process	GO:0051641	cellular localization	87	2.68E-16	2.70E-12	3.11E-14	1.40E+00	4.04E+02	567	1.05E-01	1.47E-01	139	5.66E-13	5.70E-09	4.10E-11	1.40E+00	2.63E+02	367	1315	8.39E-02	2.79E-01	unnamed,unnamed,unnamed,unnamed,unnamed,unnamed,unnamed,unnamed,unnamed,unnamed,unnamed,unnamed,unnamed,unnamed,unnamed,unnamed,unnamed,unnamed,unnamed,unnamed,unnamed,unnamed,unnamed,unnamed,unnamed,unnamed,unnamed,unnamed,unnamed,unnamed,unnamed,unnamed,unnamed,unnamed,unnamed,unnamed,unnamed,unnamed,unnamed,unnamed,unnamed,unnamed,unnamed,unnamed,unnamed,unnamed,unnamed,unnamed,unnamed,unnamed…	1110008J03Rik,1190002N15Rik,1700123L14Rik,Abca1,Adar,Adm,Adora3,Adora3,Adra1a,Ahi1,Ajuba,Akap12,Akt2,Aktip,Amph,Ank2,Ank3,Ankrd13c,Anxa3,Ap3m1,Ap3m2,Ap4m1,Ap5m1,Ap5z1,Apba1,App,Arhgap21,Arl2bp,Arl3,Arl4c,Arntl,Atxn1,Bad,Bag1,Banp,Bbs2,Bcl2,Bcl2l1,Bcl2l11,Bcl6,Bet1,Bet1l,Bloc1s4,Blzf1,Cacna1b,Cacna1c,Cartpt,Cd4,Cd74,Cdk1,Cdk5rap2,Celsr1,Cenpf,Cep120,Cga,Chic2,Chmp5,Clasp2,Clec2i,Cngb1,Cog2,Cog6,Co…
GO Biological Process	GO:0048731	system development	88	6.79E-16	6.84E-12	7.77E-14	1.19E+00	1.21E+03	1442	3.13E-01	3.74E-01	8	2.26E-36	2.28E-32	2.85E-33	1.43E+00	6.22E+02	891	3113	2.04E-01	2.86E-01	unnamed,unnamed,unnamed,unnamed,unnamed,unnamed,unnamed,unnamed,unnamed,unnamed,unnamed,unnamed,unnamed,unnamed,unnamed,unnamed,unnamed,unnamed,unnamed,unnamed,unnamed,unnamed,unnamed,unnamed,unnamed,unnamed,unnamed,unnamed,unnamed,unnamed,unnamed,unnamed,unnamed,unnamed,unnamed,unnamed,unnamed,unnamed,unnamed,unnamed,unnamed,unnamed,unnamed,unnamed,unnamed,unnamed,unnamed,unnamed,unnamed,unnamed…	1110008J03Rik,1190002N15Rik,1700106J16Rik,AI464131,Aatk,Abr,Abt1,Acin1,Actb,Actc1,Actg1,Actl6a,Acvr1,Adam19,Add2,Adm,Adnp2,Adra1a,Adra2c,Adrm1,Aggf1,Agtpbp1,Ahctf1,Ahi1,Ahr,Akt2,Aldh1a1,Aldh1a2,Alk,Ambra1,Angpt2,Ank2,Ank3,Ankrd1,Ankrd11,Ankrd17,Ano1,Anxa2,Apaf1,Apbb2,Apc,Apcdd1,Aph1c,Aplp2,Apoa1,Apold1,App,Ar,Areg,Arhgap24,Arhgef28,Arid1a,Arid5a,Arid5b,Arl3,Arnt2,Arrdc3,Arsb,Asb1,Ascl1,Asxl1,Atg7…
GO Biological Process	GO:0043412	macromolecule modification	89	2.18E-15	2.19E-11	2.46E-13	1.30E+00	6.24E+02	810	1.62E-01	2.10E-01	111	2.74E-16	2.75E-12	2.48E-14	1.35E+00	4.16E+02	562	2084	1.29E-01	2.70E-01	unnamed,unnamed,unnamed,unnamed,unnamed,unnamed,unnamed,unnamed,unnamed,unnamed,unnamed,unnamed,unnamed,unnamed,unnamed,unnamed,unnamed,unnamed,unnamed,unnamed,unnamed,unnamed,unnamed,unnamed,unnamed,unnamed,unnamed,unnamed,unnamed,unnamed,unnamed,unnamed,unnamed,unnamed,unnamed,unnamed,unnamed,unnamed,unnamed,unnamed,unnamed,unnamed,unnamed,unnamed,unnamed,unnamed,unnamed,unnamed,unnamed,unnamed…	4931440F15Rik,A3galt2,A4galt,Aak1,Aatk,Abca1,Actl6a,Acvr1,Acvr1c,Adar,Agbl1,Agtpbp1,Aipl1,Akt2,Akt3,Alg8,Alk,Alpk1,Alpk2,Amfr,Anapc13,Anapc5,Apoa1,Apobec2,Apobec3,App,Arhgef10l,Arid4b,Art2b,Asb1,Asb13,Asb3,Asph,Asxl1,Ate1,Atf7ip,Atg7,B230120H23Rik,B3galnt1,B3gat1,B3gat2,B3gnt2,B3gnt6,B3gnt9,B4galt1,B4galt4,BC030499,Babam1,Bcl2,Bcor,Birc2,Birc6,Bmp2,Bmp2k,Bmpr1b,Brca1,Btbd1,Btg1,Btg2,Camk1d,Camk1g…
GO Biological Process	GO:0065009	regulation of molecular function	90	2.32E-15	2.34E-11	2.60E-13	1.31E+00	5.96E+02	779	1.55E-01	2.02E-01	110	1.70E-16	1.72E-12	1.56E-14	1.39E+00	3.44E+02	479	1721	1.10E-01	2.78E-01	unnamed,unnamed,unnamed,unnamed,unnamed,unnamed,unnamed,unnamed,unnamed,unnamed,unnamed,unnamed,unnamed,unnamed,unnamed,unnamed,unnamed,unnamed,unnamed,unnamed,unnamed,unnamed,unnamed,unnamed,unnamed,unnamed,unnamed,unnamed,unnamed,unnamed,unnamed,unnamed,unnamed,unnamed,unnamed,unnamed,unnamed,unnamed,unnamed,unnamed,unnamed,unnamed,unnamed,unnamed,unnamed,unnamed,unnamed,unnamed,unnamed,unnamed…	2810408A11Rik,4931440F15Rik,Abr,Acap3,Acvr1c,Adar,Adcy6,Adcy9,Adcyap1r1,Add2,Adra1a,Adra2c,Adrb1,Agap1,Ajuba,Akt1s1,Akt2,Aktip,Alk,Angptl4,Ank2,Anxa2,Anxa3,Apaf1,Apba3,Apc,Aph1c,Aplp2,Apoa1,Apopt1,App,Ar,Arap2,Arap3,Arhgap11a,Arhgap12,Arhgap18,Arhgap19,Arhgap21,Arhgap24,Arhgap26,Arhgap31,Arhgap32,Arhgap5,Arhgap8,Arhgef1,Arid5b,Asap1,Asap2,Asap3,Asph,Axin2,B230120H23Rik,BC048546,Bad,Bag5,Bambi,Bbc…
GO Biological Process	GO:0048513	organ development	91	3.94E-15	3.96E-11	4.36E-13	1.23E+00	9.13E+02	1123	2.37E-01	2.91E-01	52	1.67E-24	1.68E-20	3.23E-22	1.41E+00	4.66E+02	659	2334	1.51E-01	2.82E-01	unnamed,unnamed,unnamed,unnamed,unnamed,unnamed,unnamed,unnamed,unnamed,unnamed,unnamed,unnamed,unnamed,unnamed,unnamed,unnamed,unnamed,unnamed,unnamed,unnamed,unnamed,unnamed,unnamed,unnamed,unnamed,unnamed,unnamed,unnamed,unnamed,unnamed,unnamed,unnamed,unnamed,unnamed,unnamed,unnamed,unnamed,unnamed,unnamed,unnamed,unnamed,unnamed,unnamed,unnamed,unnamed,unnamed,unnamed,unnamed,unnamed,unnamed…	1190002N15Rik,1700106J16Rik,AI464131,Aatk,Abr,Acin1,Actc1,Actl6a,Acvr1,Adam19,Add2,Adm,Adra1a,Adrm1,Agtpbp1,Ahctf1,Ahi1,Ahr,Aldh1a1,Aldh1a2,Angpt2,Ank2,Ankrd1,Ankrd11,Ano1,Apaf1,Apc,Apcdd1,Aph1c,Aplp2,Apoa1,App,Ar,Areg,Arid1a,Arid5a,Arid5b,Arl3,Arrdc3,Asb1,Ascl1,Atg7,Atoh1,Atp2b2,Atxn2,Axin2,B4galt1,B9d1,Barx2,Bbs2,Bcan,Bcl2,Bcl2l1,Bcl2l11,Bcl6,Bcor,Bdh1,Bfsp2,Birc2,Birc6,Bmp2,Bmp5,Bmp8a,Bmper,Bm…
GO Biological Process	GO:0009890	negative regulation of biosynthetic process	92	1.02E-14	1.03E-10	1.11E-12	1.39E+00	3.77E+02	526	9.78E-02	1.36E-01	94	1.01E-17	1.01E-13	1.08E-15	1.56E+00	1.97E+02	307	985	7.02E-02	3.12E-01	unnamed,unnamed,unnamed,unnamed,unnamed,unnamed,unnamed,unnamed,unnamed,unnamed,unnamed,unnamed,unnamed,unnamed,unnamed,unnamed,unnamed,unnamed,unnamed,unnamed,unnamed,unnamed,unnamed,unnamed,unnamed,unnamed,unnamed,unnamed,unnamed,unnamed,unnamed,unnamed,unnamed,unnamed,unnamed,unnamed,unnamed,unnamed,unnamed,unnamed,unnamed,unnamed,unnamed,unnamed,unnamed,unnamed,unnamed,unnamed,unnamed,unnamed…	Ago1,Ago2,Ahr,Ahrr,Ajuba,Ankrd1,Ar,Arid1a,Ascl1,Asxl1,Atf7ip,Atp1a1,Atxn1,Bach1,Barx2,Bcl6,Bcor,Bhlhe40,Bmp2,Bmp5,Brca1,Brd7,Btg2,C1d,C1qtnf3,Cbfa2t2,Cbx4,Cbx6,Cbx8,Cby1,Cd34,Cdk5r1,Cdkn1b,Cebpb,Cenpf,Chd8,Ciita,Cited2,Cnot2,Creb1,Cry2,Ctbp1,Ctnnb1,Ctnnbip1,Cux1,Dab2ip,Dact1,Dap,Dapk1,Ddit3,Ddx20,Ddx3x,Ddx5,Dedd,Dkk3,Dlx1,Dlx2,Dmrt1,Dnmt1,Dnmt3a,Dnmt3b,E2f1,E2f8,Edn1,Ednra,Ednrb,Egr1,Eid1,Eif2b1,…
GO Biological Process	GO:0031327	negative regulation of cellular biosynthetic process	93	1.22E-14	1.23E-10	1.32E-12	1.40E+00	3.73E+02	521	9.68E-02	1.35E-01	99	1.90E-17	1.91E-13	1.93E-15	1.56E+00	1.93E+02	302	969	6.91E-02	3.12E-01	unnamed,unnamed,unnamed,unnamed,unnamed,unnamed,unnamed,unnamed,unnamed,unnamed,unnamed,unnamed,unnamed,unnamed,unnamed,unnamed,unnamed,unnamed,unnamed,unnamed,unnamed,unnamed,unnamed,unnamed,unnamed,unnamed,unnamed,unnamed,unnamed,unnamed,unnamed,unnamed,unnamed,unnamed,unnamed,unnamed,unnamed,unnamed,unnamed,unnamed,unnamed,unnamed,unnamed,unnamed,unnamed,unnamed,unnamed,unnamed,unnamed,unnamed…	Ago1,Ago2,Ahr,Ahrr,Ajuba,Ankrd1,Arid1a,Ascl1,Asxl1,Atf7ip,Atp1a1,Atxn1,Bach1,Barx2,Bcl6,Bcor,Bhlhe40,Bmp2,Bmp5,Brca1,Brd7,Btg2,C1d,C1qtnf3,Cbfa2t2,Cbx4,Cbx6,Cbx8,Cby1,Cd34,Cdk5r1,Cdkn1b,Cebpb,Cenpf,Chd8,Ciita,Cited2,Cnot2,Creb1,Cry2,Ctbp1,Ctnnb1,Ctnnbip1,Cux1,Dab2ip,Dact1,Dap,Dapk1,Ddit3,Ddx20,Ddx3x,Ddx5,Dedd,Dkk3,Dlx1,Dlx2,Dmrt1,Dnmt1,Dnmt3a,Dnmt3b,E2f1,E2f8,Edn1,Ednra,Ednrb,Egr1,Eid1,Eif2b1,Eif…
GO Biological Process	GO:0051726	regulation of cell cycle	94	1.31E-14	1.32E-10	1.41E-12	1.55E+00	2.14E+02	331	5.55E-02	8.58E-02	116	1.12E-15	1.13E-11	9.74E-14	1.70E+00	1.14E+02	194	570	4.44E-02	3.40E-01	unnamed,unnamed,unnamed,unnamed,unnamed,unnamed,unnamed,unnamed,unnamed,unnamed,unnamed,unnamed,unnamed,unnamed,unnamed,unnamed,unnamed,unnamed,unnamed,unnamed,unnamed,unnamed,unnamed,unnamed,unnamed,unnamed,unnamed,unnamed,unnamed,unnamed,unnamed,unnamed,unnamed,unnamed,unnamed,unnamed,unnamed,unnamed,unnamed,unnamed,unnamed,unnamed,unnamed,unnamed,unnamed,unnamed,unnamed,unnamed,unnamed,unnamed…	Ak1,Apbb2,Apc,App,Ascl1,Axin2,BC004004,BC024139,Bad,Bcat1,Bcl2,Bcl2l1,Bcl2l11,Birc2,Birc6,Bmp2,Bop1,Brd7,Cables1,Calm1,Camk2b,Casp2,Casp3,Cav2,Ccnd1,Ccnd2,Ccnd3,Ccne1,Ccng2,Ccni,Ccnt2,Cdc6,Cdk1,Cdk4,Cdk5rap2,Cdkn1a,Cdkn1b,Cdkn2b,Cenpf,Chordc1,Cited2,Cradd,Ctbp1,Ctgf,Ctnnb1,Cul3,D7Ertd443e,Dab2ip,Dact1,Ddit3,Ddx3x,Dgkz,Dlg1,Dmrt1,Dst,Dusp1,E2f1,E2f8,Ect2,Edn1,Egf,Egfr,Eif4g3,Ereg,Ern1,Fam5b,Fam5c,…
GO Biological Process	GO:0010558	negative regulation of macromolecule biosynthetic process	95	1.57E-14	1.58E-10	1.66E-12	1.40E+00	3.60E+02	505	9.34E-02	1.31E-01	98	1.61E-17	1.62E-13	1.65E-15	1.57E+00	1.88E+02	295	940	6.75E-02	3.14E-01	unnamed,unnamed,unnamed,unnamed,unnamed,unnamed,unnamed,unnamed,unnamed,unnamed,unnamed,unnamed,unnamed,unnamed,unnamed,unnamed,unnamed,unnamed,unnamed,unnamed,unnamed,unnamed,unnamed,unnamed,unnamed,unnamed,unnamed,unnamed,unnamed,unnamed,unnamed,unnamed,unnamed,unnamed,unnamed,unnamed,unnamed,unnamed,unnamed,unnamed,unnamed,unnamed,unnamed,unnamed,unnamed,unnamed,unnamed,unnamed,unnamed,unnamed…	Ago1,Ago2,Ahr,Ahrr,Ajuba,Ankrd1,Ar,Arid1a,Ascl1,Asxl1,Atf7ip,Atxn1,Bach1,Barx2,Bcl6,Bcor,Bhlhe40,Bmp2,Brd7,Btg2,C1d,Cbfa2t2,Cbx4,Cbx6,Cbx8,Cby1,Cdk5r1,Cdkn1b,Cebpb,Cenpf,Chd8,Ciita,Cited2,Cnot2,Creb1,Cry2,Ctbp1,Ctnnb1,Ctnnbip1,Cux1,Dab2ip,Dact1,Dap,Dapk1,Ddit3,Ddx20,Ddx3x,Ddx5,Dedd,Dkk3,Dlx1,Dlx2,Dmrt1,Dnmt1,Dnmt3a,Dnmt3b,E2f1,E2f8,Edn1,Ednrb,Egr1,Eid1,Eif2b1,Eif4ebp2,Eif4ebp3,Elk3,Enc1,Ep300,Epc…
GO Biological Process	GO:2000113	negative regulation of cellular macromolecule biosynthetic process	96	1.83E-14	1.84E-10	1.92E-12	1.41E+00	3.52E+02	495	9.12E-02	1.28E-01	103	4.88E-17	4.91E-13	4.77E-15	1.57E+00	1.81E+02	285	907	6.52E-02	3.14E-01	unnamed,unnamed,unnamed,unnamed,unnamed,unnamed,unnamed,unnamed,unnamed,unnamed,unnamed,unnamed,unnamed,unnamed,unnamed,unnamed,unnamed,unnamed,unnamed,unnamed,unnamed,unnamed,unnamed,unnamed,unnamed,unnamed,unnamed,unnamed,unnamed,unnamed,unnamed,unnamed,unnamed,unnamed,unnamed,unnamed,unnamed,unnamed,unnamed,unnamed,unnamed,unnamed,unnamed,unnamed,unnamed,unnamed,unnamed,unnamed,unnamed,unnamed…	Ago1,Ago2,Ahr,Ahrr,Ajuba,Ankrd1,Arid1a,Ascl1,Asxl1,Atf7ip,Atxn1,Bach1,Barx2,Bcl6,Bcor,Bhlhe40,Bmp2,Brd7,Btg2,C1d,Cbfa2t2,Cbx4,Cbx6,Cbx8,Cby1,Cdk5r1,Cdkn1b,Cebpb,Cenpf,Chd8,Ciita,Cited2,Cnot2,Creb1,Cry2,Ctbp1,Ctnnb1,Ctnnbip1,Cux1,Dab2ip,Dact1,Dap,Dapk1,Ddit3,Ddx20,Ddx3x,Ddx5,Dedd,Dkk3,Dlx1,Dlx2,Dmrt1,Dnmt1,Dnmt3a,Dnmt3b,E2f1,E2f8,Edn1,Ednrb,Egr1,Eid1,Eif2b1,Eif4ebp2,Eif4ebp3,Elk3,Enc1,Ep300,Epc1,E…
GO Biological Process	GO:0006796	phosphate-containing compound metabolic process	97	3.10E-14	3.12E-10	3.21E-12	1.31E+00	5.50E+02	720	1.43E-01	1.87E-01	150	2.92E-12	2.94E-08	1.96E-10	1.32E+00	3.69E+02	486	1847	1.11E-01	2.63E-01	unnamed,unnamed,unnamed,unnamed,unnamed,unnamed,unnamed,unnamed,unnamed,unnamed,unnamed,unnamed,unnamed,unnamed,unnamed,unnamed,unnamed,unnamed,unnamed,unnamed,unnamed,unnamed,unnamed,unnamed,unnamed,unnamed,unnamed,unnamed,unnamed,unnamed,unnamed,unnamed,unnamed,unnamed,unnamed,unnamed,unnamed,unnamed,unnamed,unnamed,unnamed,unnamed,unnamed,unnamed,unnamed,unnamed,unnamed,unnamed,unnamed,unnamed…	AI462493,Aak1,Aatk,Abca1,Abca4,Abcb9,Abcc12,Abcc2,Abcc4,Abhd12,Actc1,Acvr1,Acvr1c,Adcy10,Adcy6,Adcy8,Adcy9,Adk,Adm,Adsl,Agap1,Agpat3,Agpat4,Ajuba,Ak1,Ak2,Ak3,Ak5,Akap12,Akap13,Akap6,Akt2,Akt3,Aldh18a1,Alk,Alpk1,Alpk2,Alppl2,Apoa1,App,Arl3,Arl4a,Art2b,Atf7ip,Atl1,Atl2,Atp1a1,Atp2b2,Atp5g2,Atp5j,Atp5o,B230120H23Rik,BC030499,Bad,Bcl2,Bmp2,Bmp2k,Bmpr1b,Calcrl,Camk1d,Camk1g,Camk2b,Camk2d,Camkk2,Ccnd1,…
GO Biological Process	GO:0006464	cellular protein modification process	98	4.10E-14	4.13E-10	4.21E-12	1.29E+00	6.02E+02	777	1.56E-01	2.02E-01	108	1.03E-16	1.04E-12	9.59E-15	1.37E+00	3.95E+02	540	1979	1.23E-01	2.73E-01	unnamed,unnamed,unnamed,unnamed,unnamed,unnamed,unnamed,unnamed,unnamed,unnamed,unnamed,unnamed,unnamed,unnamed,unnamed,unnamed,unnamed,unnamed,unnamed,unnamed,unnamed,unnamed,unnamed,unnamed,unnamed,unnamed,unnamed,unnamed,unnamed,unnamed,unnamed,unnamed,unnamed,unnamed,unnamed,unnamed,unnamed,unnamed,unnamed,unnamed,unnamed,unnamed,unnamed,unnamed,unnamed,unnamed,unnamed,unnamed,unnamed,unnamed…	4931440F15Rik,A3galt2,A4galt,Aak1,Aatk,Abca1,Actl6a,Acvr1,Acvr1c,Agbl1,Agtpbp1,Aipl1,Akt2,Akt3,Alg8,Alk,Alpk1,Alpk2,Amfr,Anapc13,Anapc5,Apoa1,App,Arhgef10l,Arid4b,Art2b,Asb1,Asb13,Asb3,Asph,Asxl1,Ate1,Atg7,B230120H23Rik,B3galnt1,B3gat1,B3gat2,B3gnt2,B3gnt6,B3gnt9,B4galt1,B4galt4,BC030499,Babam1,Bcl2,Bcor,Birc2,Birc6,Bmp2,Bmp2k,Bmpr1b,Brca1,Btbd1,Btg1,Btg2,Camk1d,Camk1g,Camk2b,Camk2d,Camkk2,Cand1,…
GO Biological Process	GO:0019538	protein metabolic process	99	4.21E-14	4.24E-10	4.28E-12	1.22E+00	9.20E+02	1123	2.39E-01	2.91E-01	192	5.03E-10	5.06E-06	2.64E-08	1.20E+00	6.50E+02	782	3258	1.79E-01	2.40E-01	unnamed,unnamed,unnamed,unnamed,unnamed,unnamed,unnamed,unnamed,unnamed,unnamed,unnamed,unnamed,unnamed,unnamed,unnamed,unnamed,unnamed,unnamed,unnamed,unnamed,unnamed,unnamed,unnamed,unnamed,unnamed,unnamed,unnamed,unnamed,unnamed,unnamed,unnamed,unnamed,unnamed,unnamed,unnamed,unnamed,unnamed,unnamed,unnamed,unnamed,unnamed,unnamed,unnamed,unnamed,unnamed,unnamed,unnamed,unnamed,unnamed,unnamed…	1500015O10Rik,2010111I01Rik,2810006K23Rik,4930444G20Rik,4931440F15Rik,A3galt2,A4galt,Aak1,Aatk,Abca1,Actl6a,Acvr1,Acvr1c,Adam19,Adam29,Adam30,Adamts12,Adamts14,Adamts17,Adamts20,Adamts3,Adamts4,Adamts6,Adamts9,Agbl1,Agtpbp1,Aipl1,Akt2,Akt3,Alg8,Alk,Alpk1,Alpk2,Amfr,Amz1,Anapc13,Anapc5,Apaf1,Aph1c,Apoa1,Apol6,Apol8,Apold1,App,Arhgef10l,Arid4b,Art2b,Asb1,Asb13,Asb3,Asph,Asxl1,Ate1,Atg7,B230120H23Ri…
GO Biological Process	GO:0051253	negative regulation of RNA metabolic process	100	4.51E-14	4.54E-10	4.54E-12	1.41E+00	3.38E+02	476	8.75E-02	1.23E-01	101	1.93E-17	1.95E-13	1.93E-15	1.60E+00	1.69E+02	271	846	6.20E-02	3.20E-01	unnamed,unnamed,unnamed,unnamed,unnamed,unnamed,unnamed,unnamed,unnamed,unnamed,unnamed,unnamed,unnamed,unnamed,unnamed,unnamed,unnamed,unnamed,unnamed,unnamed,unnamed,unnamed,unnamed,unnamed,unnamed,unnamed,unnamed,unnamed,unnamed,unnamed,unnamed,unnamed,unnamed,unnamed,unnamed,unnamed,unnamed,unnamed,unnamed,unnamed,unnamed,unnamed,unnamed,unnamed,unnamed,unnamed,unnamed,unnamed,unnamed,unnamed…	Acin1,Ahr,Ahrr,Ajuba,Ankrd1,Arid1a,Ascl1,Asxl1,Atf7ip,Atxn1,Bach1,Barx2,Bcl6,Bcor,Bhlhe40,Bmp2,Brd7,C1d,Cbfa2t2,Cbx4,Cbx6,Cbx8,Cby1,Cdk5r1,Cdkn1b,Cebpb,Cenpf,Chd8,Ciita,Cited2,Cnot2,Creb1,Cry2,Ctbp1,Ctnnb1,Ctnnbip1,Cux1,Dab2ip,Dact1,Dap,Ddit3,Ddx20,Ddx5,Dedd,Dkk3,Dlx1,Dlx2,Dmrt1,Dnmt1,Dnmt3a,Dnmt3b,E2f1,E2f8,Edn1,Ednrb,Egr1,Eid1,Elk3,Ep300,Epc1,Ereg,Erf,Fbxw11,Fgfr1,Fgfr2,Fgfr3,Foxb1,Foxk1,Foxn3,…
GO Biological Process	GO:0006974	cellular response to DNA damage stimulus	101	5.35E-14	5.39E-10	5.33E-12	1.69E+00	1.35E+02	228	3.50E-02	5.91E-02	558	1.83E-04	1.00E+00	3.31E-03	1.33E+00	1.01E+02	134	505	3.06E-02	2.65E-01	unnamed,unnamed,unnamed,unnamed,unnamed,unnamed,unnamed,unnamed,unnamed,unnamed,unnamed,unnamed,unnamed,unnamed,unnamed,unnamed,unnamed,unnamed,unnamed,unnamed,unnamed,unnamed,unnamed,unnamed,unnamed,unnamed,unnamed,unnamed,unnamed,unnamed,unnamed,unnamed,unnamed,unnamed,unnamed,unnamed,unnamed,unnamed,unnamed,unnamed,unnamed,unnamed,unnamed,unnamed,unnamed,unnamed,unnamed,unnamed,unnamed,unnamed…	2310008H04Rik,Actl6a,Ap5z1,Apc,Aplf,Asf1a,Babam1,Bad,Bbc3,Bcat1,Bcl2,Bcl2l1,Bcl2l11,Bcl6,Brca1,Btg2,Casp2,Casp3,Casp9,Ccnd1,Cdk1,Cdkn1a,Cep164,Chd2,Cib1,Cradd,Crip1,Cry2,D7Ertd443e,Dclre1c,Ddit4,Dgkz,E2f1,Egln3,Ei24,Ep300,Epc2,Ercc4,Ercc6l2,Eya1,Eya2,Eya3,Fan1,Fancc,Fbxw7,Foxo1,Foxo3,Foxo6,Fto,Fzr1,Gadd45a,Gigyf2,Gtf2h3,Gtf2h4,Gtf2h5,H2afx,Hic1,Hinfp,Hmga2,Hmgb1,Hmgb2,Ier3,Ikbke,Ino80,Ino80c,Ino8…
GO Biological Process	GO:0045892	negative regulation of transcription, DNA-dependent	102	6.81E-14	6.85E-10	6.72E-12	1.41E+00	3.30E+02	466	8.56E-02	1.21E-01	95	1.03E-17	1.04E-13	1.09E-15	1.62E+00	1.62E+02	263	811	6.01E-02	3.24E-01	unnamed,unnamed,unnamed,unnamed,unnamed,unnamed,unnamed,unnamed,unnamed,unnamed,unnamed,unnamed,unnamed,unnamed,unnamed,unnamed,unnamed,unnamed,unnamed,unnamed,unnamed,unnamed,unnamed,unnamed,unnamed,unnamed,unnamed,unnamed,unnamed,unnamed,unnamed,unnamed,unnamed,unnamed,unnamed,unnamed,unnamed,unnamed,unnamed,unnamed,unnamed,unnamed,unnamed,unnamed,unnamed,unnamed,unnamed,unnamed,unnamed,unnamed…	Ahr,Ahrr,Ajuba,Ankrd1,Arid1a,Ascl1,Asxl1,Atf7ip,Atxn1,Bach1,Barx2,Bcl6,Bcor,Bhlhe40,Bmp2,Brd7,C1d,Cbfa2t2,Cbx4,Cbx6,Cbx8,Cby1,Cdk5r1,Cdkn1b,Cebpb,Cenpf,Chd8,Ciita,Cited2,Cnot2,Creb1,Cry2,Ctbp1,Ctnnb1,Ctnnbip1,Cux1,Dab2ip,Dact1,Dap,Ddit3,Ddx20,Ddx5,Dedd,Dkk3,Dlx1,Dlx2,Dmrt1,Dnmt1,Dnmt3a,Dnmt3b,E2f1,E2f8,Edn1,Ednrb,Egr1,Eid1,Elk3,Ep300,Epc1,Ereg,Erf,Fbxw11,Fgfr1,Fgfr2,Fgfr3,Foxb1,Foxk1,Foxn3,Foxo3,…
GO Biological Process	GO:0007049	cell cycle	103	8.63E-14	8.69E-10	8.43E-12	1.46E+00	2.75E+02	401	7.14E-02	1.04E-01	188	3.05E-10	3.07E-06	1.63E-08	1.41E+00	1.87E+02	265	938	6.06E-02	2.83E-01	unnamed,unnamed,unnamed,unnamed,unnamed,unnamed,unnamed,unnamed,unnamed,unnamed,unnamed,unnamed,unnamed,unnamed,unnamed,unnamed,unnamed,unnamed,unnamed,unnamed,unnamed,unnamed,unnamed,unnamed,unnamed,unnamed,unnamed,unnamed,unnamed,unnamed,unnamed,unnamed,unnamed,unnamed,unnamed,unnamed,unnamed,unnamed,unnamed,unnamed,unnamed,unnamed,unnamed,unnamed,unnamed,unnamed,unnamed,unnamed,unnamed,unnamed…	1500015O10Rik,Acvr1,Ahctf1,Ahr,Ajuba,Ak1,Anapc13,Anapc5,Ank3,Anln,Apbb2,Apc,Arl3,Arl8a,Arl8b,B230120H23Rik,BC024139,Babam1,Bach1,Banp,Bcat1,Bcl2l1,Birc6,Bod1,Brca1,Brd7,Cables1,Camk2b,Camk2d,Casp2,Ccar1,Ccdc124,Ccnd1,Ccnd2,Ccnd3,Ccne1,Ccng2,Cdc5l,Cdc6,Cdc7,Cdca2,Cdk1,Cdk14,Cdk2ap1,Cdk4,Cdk5r1,Cdk5rap2,Cdkn1a,Cdkn1b,Cdkn2b,Cenpc1,Cenpf,Cep120,Cep135,Cep164,Cib1,Cks2,Clasp2,Cradd,Crocc,Csnk1a1,Ctdp…
GO Biological Process	GO:0007010	cytoskeleton organization	104	9.38E-14	9.44E-10	9.08E-12	1.57E+00	1.88E+02	294	4.87E-02	7.62E-02	290	5.65E-07	5.69E-03	1.96E-05	1.41E+00	1.24E+02	174	620	3.98E-02	2.81E-01	unnamed,unnamed,unnamed,unnamed,unnamed,unnamed,unnamed,unnamed,unnamed,unnamed,unnamed,unnamed,unnamed,unnamed,unnamed,unnamed,unnamed,unnamed,unnamed,unnamed,unnamed,unnamed,unnamed,unnamed,unnamed,unnamed,unnamed,unnamed,unnamed,unnamed,unnamed,unnamed,unnamed,unnamed,unnamed,unnamed,unnamed,unnamed,unnamed,unnamed,unnamed,unnamed,unnamed,unnamed,unnamed,unnamed,unnamed,unnamed,unnamed,unnamed…	Abr,Actc1,Actg1,Actn1,Actn4,Add2,Antxr1,Apc,Arhgef28,Arpc4,B230120H23Rik,Baiap2,Bbs2,Bcar1,Bcl2,Bcl6,Bfsp2,Brca1,Camsap1,Cap2,Capza3,Ccdc105,Ccser2,Cdk5rap2,Cep120,Cep135,Cep68,Cfl2,Clasp2,Clip1,Cnn3,Coro1c,Coro2b,Cript,Crocc,Cryaa,Ctnnb1,Cul3,Cxadr,D630037F22Rik,Daam1,Dag1,Dbn1,Diap1,Diap3,Dlg1,Dpysl2,Dpysl3,Dst,Dtnbp1,Ehd2,Elmo1,Enah,Epb4.1,Epb4.1l2,Epb4.1l4b,Eps8,Evl,Eya1,Fam101b,Fat1,Fbxo5,Fg…
GO Biological Process	GO:0046907	intracellular transport	105	1.74E-13	1.75E-09	1.67E-11	1.50E+00	2.28E+02	342	5.91E-02	8.87E-02	249	4.17E-08	4.20E-04	1.69E-06	1.39E+00	1.57E+02	219	787	5.01E-02	2.78E-01	unnamed,unnamed,unnamed,unnamed,unnamed,unnamed,unnamed,unnamed,unnamed,unnamed,unnamed,unnamed,unnamed,unnamed,unnamed,unnamed,unnamed,unnamed,unnamed,unnamed,unnamed,unnamed,unnamed,unnamed,unnamed,unnamed,unnamed,unnamed,unnamed,unnamed,unnamed,unnamed,unnamed,unnamed,unnamed,unnamed,unnamed,unnamed,unnamed,unnamed,unnamed,unnamed,unnamed,unnamed,unnamed,unnamed,unnamed,unnamed,unnamed,unnamed…	1110008J03Rik,1190002N15Rik,1700123L14Rik,Abca1,Adar,Adora3,Adora3,Adra1a,Akap12,Akt2,Aktip,Ank2,Ank3,Ap3m1,Ap3m2,Ap4m1,Ap5m1,Ap5z1,Apba1,App,Arhgap21,Arl3,Arl4c,Arntl,Atxn1,Bad,Bcl2,Bcl2l1,Bcl2l11,Bcl6,Bet1,Bet1l,Bloc1s4,Blzf1,Cd74,Chic2,Chmp5,Cog2,Cog6,Col4a3bp,Cplx2,Creb3l2,Cry2,Cul3,Cux1,Dag1,Ddit3,Dennd2a,Dscr3,Dst,Dtnbp1,Egf,Ehd2,Enah,Erbb2ip,Eya2,Fam53a,Gas6,Gcc2,Gga1,Gle1,Gm10184,Gm10259,…
GO Biological Process	GO:0006793	phosphorus metabolic process	106	1.85E-13	1.86E-09	1.75E-11	1.30E+00	5.60E+02	725	1.45E-01	1.88E-01	166	1.22E-11	1.22E-07	7.37E-10	1.30E+00	3.76E+02	491	1885	1.12E-01	2.60E-01	unnamed,unnamed,unnamed,unnamed,unnamed,unnamed,unnamed,unnamed,unnamed,unnamed,unnamed,unnamed,unnamed,unnamed,unnamed,unnamed,unnamed,unnamed,unnamed,unnamed,unnamed,unnamed,unnamed,unnamed,unnamed,unnamed,unnamed,unnamed,unnamed,unnamed,unnamed,unnamed,unnamed,unnamed,unnamed,unnamed,unnamed,unnamed,unnamed,unnamed,unnamed,unnamed,unnamed,unnamed,unnamed,unnamed,unnamed,unnamed,unnamed,unnamed…	AI462493,Aak1,Aatk,Abca1,Abca4,Abcb9,Abcc12,Abcc2,Abcc4,Abhd12,Acacb,Acnat2,Acss1,Actc1,Acvr1,Acvr1c,Adcy10,Adcy6,Adcy8,Adcy9,Adk,Adm,Adsl,Agap1,Agpat3,Agpat4,Ajuba,Ak1,Ak2,Ak3,Ak5,Akap12,Akap13,Akap6,Akt2,Akt3,Aldh18a1,Alk,Alpk1,Alpk2,Alppl2,Apoa1,App,Arl3,Arl4a,Art2b,Atf7ip,Atl1,Atl2,Atp1a1,Atp2b2,Atp5g2,Atp5j,Atp5o,B230120H23Rik,BC030499,Bad,Bcl2,Bmp2,Bmp2k,Bmpr1b,Calcrl,Camk1d,Camk1g,Camk2b,C…
GO Biological Process	GO:0050793	regulation of developmental process	107	2.62E-13	2.64E-09	2.47E-11	1.27E+00	6.57E+02	831	1.70E-01	2.16E-01	29	5.45E-29	5.48E-25	1.89E-26	1.58E+00	3.08E+02	486	1543	1.11E-01	3.15E-01	unnamed,unnamed,unnamed,unnamed,unnamed,unnamed,unnamed,unnamed,unnamed,unnamed,unnamed,unnamed,unnamed,unnamed,unnamed,unnamed,unnamed,unnamed,unnamed,unnamed,unnamed,unnamed,unnamed,unnamed,unnamed,unnamed,unnamed,unnamed,unnamed,unnamed,unnamed,unnamed,unnamed,unnamed,unnamed,unnamed,unnamed,unnamed,unnamed,unnamed,unnamed,unnamed,unnamed,unnamed,unnamed,unnamed,unnamed,unnamed,unnamed,unnamed…	Aamdc,Aatk,Acin1,Acvr1,Acvr1c,Adamts20,Adamts9,Adm,Adra2c,Adrm1,Aggf1,Ahi1,Ahr,Angpt2,Ank,Ankrd1,Ankrd17,Anxa3,Apc,Apoa1,Apold1,App,Ar,Arap3,Areg,Ascl1,Asmt,Asxl1,Atoh1,Axin2,B4galt1,Bad,Bai1,Baiap2,Bambi,Bcl2,Bcl2l11,Bcl6,Bcor,Bmp2,Bmp2k,Bmp5,Bmpr1b,Btg1,Camk1d,Camk2b,Camsap1,Cartpt,Cbfa2t2,Cblb,Ccnd1,Cd34,Cd74,Cd83,Cdc42ep3,Cdc42se2,Cdh4,Cdk1,Cdk5r1,Cdk5rap2,Cdkn1b,Cdkn2b,Cdon,Cebpb,Celsr1,Cenp…
GO Biological Process	GO:0051172	negative regulation of nitrogen compound metabolic process	108	5.87E-13	5.90E-09	5.47E-11	1.38E+00	3.61E+02	497	9.37E-02	1.29E-01	114	6.13E-16	6.17E-12	5.41E-14	1.55E+00	1.84E+02	285	923	6.52E-02	3.09E-01	unnamed,unnamed,unnamed,unnamed,unnamed,unnamed,unnamed,unnamed,unnamed,unnamed,unnamed,unnamed,unnamed,unnamed,unnamed,unnamed,unnamed,unnamed,unnamed,unnamed,unnamed,unnamed,unnamed,unnamed,unnamed,unnamed,unnamed,unnamed,unnamed,unnamed,unnamed,unnamed,unnamed,unnamed,unnamed,unnamed,unnamed,unnamed,unnamed,unnamed,unnamed,unnamed,unnamed,unnamed,unnamed,unnamed,unnamed,unnamed,unnamed,unnamed…	Acin1,Ahr,Ahrr,Ajuba,Ankrd1,Arid1a,Ascl1,Asxl1,Atf7ip,Atxn1,Bach1,Barx2,Bcl6,Bcor,Bhlhe40,Bmp2,Brd7,C1d,Cbfa2t2,Cbx4,Cbx6,Cbx8,Cby1,Cd34,Cdk5r1,Cdkn1b,Cebpb,Cenpf,Chd8,Ciita,Cited2,Cnot2,Creb1,Cry2,Ctbp1,Ctnnb1,Ctnnbip1,Cux1,Dab2ip,Dact1,Dap,Ddit3,Ddx20,Ddx5,Dedd,Dkk3,Dlx1,Dlx2,Dmrt1,Dnmt1,Dnmt3a,Dnmt3b,E2f1,E2f8,Edn1,Ednra,Ednrb,Egr1,Eid1,Elk3,Ep300,Epc1,Ercc4,Ereg,Erf,Fbxw11,Fbxw7,Fgfr1,Fgfr2,F…
GO Biological Process	GO:0046847	filopodium assembly	109	9.77E-13	9.84E-09	9.03E-11	5.82E+00	4.64E+00	27	1.20E-03	7.00E-03	481	7.38E-05	7.43E-01	1.55E-03	3.24E+00	3.39E+00	11	17	2.52E-03	6.47E-01	unnamed,unnamed,unnamed,unnamed,unnamed,unnamed,unnamed,unnamed,unnamed,unnamed,unnamed,unnamed,unnamed,unnamed,unnamed,unnamed,unnamed,unnamed,unnamed,unnamed,unnamed,unnamed,unnamed,unnamed,unnamed,unnamed,unnamed	Arhgap26,Arhgef4,Baiap2,Baiap2l2,Fgd1,Mtss1,Mtss1l,Rab17,Spata13,Srgap2,Ttyh1
GO Biological Process	GO:0051248	negative regulation of protein metabolic process	110	1.63E-12	1.64E-08	1.49E-10	1.65E+00	1.34E+02	221	3.48E-02	5.73E-02	263	1.17E-07	1.18E-03	4.49E-06	1.53E+00	8.43E+01	129	422	2.95E-02	3.06E-01	unnamed,unnamed,unnamed,unnamed,unnamed,unnamed,unnamed,unnamed,unnamed,unnamed,unnamed,unnamed,unnamed,unnamed,unnamed,unnamed,unnamed,unnamed,unnamed,unnamed,unnamed,unnamed,unnamed,unnamed,unnamed,unnamed,unnamed,unnamed,unnamed,unnamed,unnamed,unnamed,unnamed,unnamed,unnamed,unnamed,unnamed,unnamed,unnamed,unnamed,unnamed,unnamed,unnamed,unnamed,unnamed,unnamed,unnamed,unnamed,unnamed,unnamed…	Adar,Ago1,Ago2,Akt1s1,Apc,Bag1,Bag5,Banp,Bcor,Bdkrb2,Brca1,Btg2,Casp3,Cdkn1a,Cdkn1b,Chac1,Chordc1,Ctbp1,Ctnnb1,Dab2ip,Dapk1,Ddit4,Ddx3x,Dedd,Dnmt3b,Dusp1,Dusp10,Dusp16,Dusp4,Dusp5,Dusp6,Dusp7,Edn1,Ednrb,Egfr,Eif2b1,Eif4ebp2,Eif4ebp3,Enc1,Errfi1,Fbxo5,Fyn,Gadd45a,Gadd45g,Gas1,Gclc,Ghsr,Glg1,Gnaq,Grin2a,Hexim2,Hhatl,Hmgcr,Hsp90ab1,Igf1r,Il10,Il1b,Inhbb,Itgav,Itgb1bp1,Itm2b,Jarid2,Jun,Kat2b,Klf15,La…
GO Biological Process	GO:0032868	response to insulin stimulus	111	1.69E-12	1.70E-08	1.53E-10	2.26E+00	4.17E+01	94	1.08E-02	2.44E-02	239	2.58E-08	2.59E-04	1.09E-06	2.01E+00	2.84E+01	57	142	1.30E-02	4.01E-01	unnamed,unnamed,unnamed,unnamed,unnamed,unnamed,unnamed,unnamed,unnamed,unnamed,unnamed,unnamed,unnamed,unnamed,unnamed,unnamed,unnamed,unnamed,unnamed,unnamed,unnamed,unnamed,unnamed,unnamed,unnamed,unnamed,unnamed,unnamed,unnamed,unnamed,unnamed,unnamed,unnamed,unnamed,unnamed,unnamed,unnamed,unnamed,unnamed,unnamed,unnamed,unnamed,unnamed,unnamed,unnamed,unnamed,unnamed,unnamed,unnamed,unnamed…	Acvr1c,Adm,Akt2,Akt3,Bcar1,Bdh1,Egr1,Eif4ebp2,Foxo1,Foxo3,Foxo6,Gal,Ggh,Ghsr,Gpld1,Il10,Inhbb,Inppl1,Insig2,Insr,Irs1,Irs2,Kat2b,Lep,Lpin1,Max,Nppa,Pdk2,Phip,Pik3r1,Plcb1,Ppara,Prkdc,Prlh,Ptpn1,Ptpn2,Ptpra,Rab31,Rab8a,Rhoq,Scap,Sesn3,Sh2b2,Sirt1,Slc27a1,Smarcc1,Sorbs1,Sort1,Srebf1,Srsf3,Stxbp4,Tbc1d4,Tsc1,Ube2b,Vamp2,Wdr11,Wdtc1
GO Biological Process	GO:0045934	negative regulation of nucleobase-containing compound metabolic process	112	3.25E-12	3.27E-08	2.92E-10	1.36E+00	3.59E+02	489	9.30E-02	1.27E-01	117	1.15E-15	1.16E-11	9.89E-14	1.54E+00	1.82E+02	281	911	6.43E-02	3.08E-01	unnamed,unnamed,unnamed,unnamed,unnamed,unnamed,unnamed,unnamed,unnamed,unnamed,unnamed,unnamed,unnamed,unnamed,unnamed,unnamed,unnamed,unnamed,unnamed,unnamed,unnamed,unnamed,unnamed,unnamed,unnamed,unnamed,unnamed,unnamed,unnamed,unnamed,unnamed,unnamed,unnamed,unnamed,unnamed,unnamed,unnamed,unnamed,unnamed,unnamed,unnamed,unnamed,unnamed,unnamed,unnamed,unnamed,unnamed,unnamed,unnamed,unnamed…	Acin1,Ahr,Ahrr,Ajuba,Ankrd1,Arid1a,Ascl1,Asxl1,Atf7ip,Atxn1,Bach1,Barx2,Bcl6,Bcor,Bhlhe40,Bmp2,Brd7,C1d,Cbfa2t2,Cbx4,Cbx6,Cbx8,Cby1,Cdk5r1,Cdkn1b,Cebpb,Cenpf,Chd8,Ciita,Cited2,Cnot2,Creb1,Cry2,Ctbp1,Ctnnb1,Ctnnbip1,Cux1,Dab2ip,Dact1,Dap,Ddit3,Ddx20,Ddx5,Dedd,Dkk3,Dlx1,Dlx2,Dmrt1,Dnmt1,Dnmt3a,Dnmt3b,E2f1,E2f8,Edn1,Ednra,Ednrb,Egr1,Eid1,Elk3,Ep300,Epc1,Ercc4,Ereg,Erf,Fbxw11,Fbxw7,Fgfr1,Fgfr2,Fgfr3,…
GO Biological Process	GO:0000122	negative regulation of transcription from RNA polymerase II promoter	113	3.25E-12	3.28E-08	2.90E-10	1.47E+00	2.33E+02	341	6.03E-02	8.84E-02	123	7.83E-15	7.89E-11	6.41E-13	1.70E+00	1.07E+02	183	538	4.18E-02	3.40E-01	unnamed,unnamed,unnamed,unnamed,unnamed,unnamed,unnamed,unnamed,unnamed,unnamed,unnamed,unnamed,unnamed,unnamed,unnamed,unnamed,unnamed,unnamed,unnamed,unnamed,unnamed,unnamed,unnamed,unnamed,unnamed,unnamed,unnamed,unnamed,unnamed,unnamed,unnamed,unnamed,unnamed,unnamed,unnamed,unnamed,unnamed,unnamed,unnamed,unnamed,unnamed,unnamed,unnamed,unnamed,unnamed,unnamed,unnamed,unnamed,unnamed,unnamed…	Ahr,Ahrr,Ajuba,Ankrd1,Arid1a,Asxl1,Atf7ip,Bach1,Barx2,Bcl6,Bcor,Bhlhe40,Bmp2,Cbx4,Cbx6,Cbx8,Ciita,Cited2,Cnot2,Cry2,Ctbp1,Ctnnb1,Ctnnbip1,Cux1,Dab2ip,Dact1,Ddx20,Ddx5,Dlx1,Dlx2,Dmrt1,Dnmt1,Dnmt3a,Dnmt3b,E2f1,E2f8,Edn1,Ednrb,Egr1,Eid1,Ep300,Epc1,Erf,Fgfr1,Fgfr2,Fgfr3,Foxb1,Foxo3,Foxp1,Fst,Gata6,Gli2,Glis1,Glis2,Glis3,Glis3,Glrp1,Grip1,Hcfc1,Hdac4,Hdac4,Hdac9,Hes1,Hexim2,Hey1,Hic1,Hivep1,Hmg20a,Hmg…
GO Biological Process	GO:0009894	regulation of catabolic process	114	3.29E-12	3.31E-08	2.91E-10	1.46E+00	2.41E+02	351	6.25E-02	9.10E-02	113	5.43E-16	5.46E-12	4.83E-14	1.69E+00	1.22E+02	206	612	4.71E-02	3.37E-01	unnamed,unnamed,unnamed,unnamed,unnamed,unnamed,unnamed,unnamed,unnamed,unnamed,unnamed,unnamed,unnamed,unnamed,unnamed,unnamed,unnamed,unnamed,unnamed,unnamed,unnamed,unnamed,unnamed,unnamed,unnamed,unnamed,unnamed,unnamed,unnamed,unnamed,unnamed,unnamed,unnamed,unnamed,unnamed,unnamed,unnamed,unnamed,unnamed,unnamed,unnamed,unnamed,unnamed,unnamed,unnamed,unnamed,unnamed,unnamed,unnamed,unnamed…	9630033F20Rik,Abr,Acap3,Adrb1,Agap1,Ago2,Ajuba,Akt2,Apc,Arap2,Arap3,Arhgap11a,Arhgap12,Arhgap18,Arhgap19,Arhgap21,Arhgap24,Arhgap26,Arhgap31,Arhgap32,Arhgap5,Arhgap8,Arhgef1,Arntl,Asap1,Asap2,Asap3,Atg7,Axin2,Banp,Bcl6,Btg2,Cblb,Cdkn1b,Cnn3,Cnr1,Csnk1e,D630037F22Rik,Dab2ip,Dact1,Dap,Ddit4,Dedd,Dgki,Disc1,Dnajc24,Ect2,Efna5,Egf,Egfr,Epha4,Epha5,Ephb3,Evi5l,Fbxo5,Fbxw7,Fgd1,Fyn,Fzr1,Gapvd1,Gclc,Gga…
GO Biological Process	GO:0043933	macromolecular complex subunit organization	115	4.77E-12	4.80E-08	4.18E-10	1.41E+00	2.86E+02	403	7.41E-02	1.05E-01	254	5.52E-08	5.56E-04	2.19E-06	1.34E+00	1.97E+02	265	987	6.06E-02	2.68E-01	unnamed,unnamed,unnamed,unnamed,unnamed,unnamed,unnamed,unnamed,unnamed,unnamed,unnamed,unnamed,unnamed,unnamed,unnamed,unnamed,unnamed,unnamed,unnamed,unnamed,unnamed,unnamed,unnamed,unnamed,unnamed,unnamed,unnamed,unnamed,unnamed,unnamed,unnamed,unnamed,unnamed,unnamed,unnamed,unnamed,unnamed,unnamed,unnamed,unnamed,unnamed,unnamed,unnamed,unnamed,unnamed,unnamed,unnamed,unnamed,unnamed,unnamed…	1700024P04Rik,2810006K23Rik,Abca1,Acacb,Actc1,Actn1,Actn4,Add2,Adsl,Ahctf1,Aldh1a1,Amfr,Angptl4,Apc,Apoa1,Aqp4,Ar,Arid1a,Arid2,Arpc4,Asf1a,Atl1,Atl2,Atxn2,Bad,Baiap2,Bbs10,Bcar1,Bcl10,Bcl2,C1qtnf1,C1qtnf3,C1qtnf7,Cabyr,Cand1,Cat,Cav2,Cbr4,Ccrn4l,Cct2,Cd74,Cdk1,Cebpg,Celf4,Cenpc1,Cep120,Cfl2,Cox10,Cox14,Cox18,Cript,Crnkl1,Crtc2,Cryaa,Cryz,Cul3,Dbn1,Ddit4,Ddx3x,Dgkd,Diap1,Dlg1,Dpysl3,Dst,Ect2,Eftud…
GO Biological Process	GO:0097190	apoptotic signaling pathway	116	5.35E-12	5.39E-08	4.64E-10	1.97E+00	6.24E+01	123	1.62E-02	3.19E-02	309	8.73E-07	8.79E-03	2.84E-05	1.69E+00	4.43E+01	75	222	1.72E-02	3.38E-01	unnamed,unnamed,unnamed,unnamed,unnamed,unnamed,unnamed,unnamed,unnamed,unnamed,unnamed,unnamed,unnamed,unnamed,unnamed,unnamed,unnamed,unnamed,unnamed,unnamed,unnamed,unnamed,unnamed,unnamed,unnamed,unnamed,unnamed,unnamed,unnamed,unnamed,unnamed,unnamed,unnamed,unnamed,unnamed,unnamed,unnamed,unnamed,unnamed,unnamed,unnamed,unnamed,unnamed,unnamed,unnamed,unnamed,unnamed,unnamed,unnamed,unnamed…	Apopt1,Bad,Bbc3,Bcl2,Bcl2l1,Bcl2l11,Brca1,Casp2,Casp3,Casp9,Cd5,Cdkn1a,Chac1,Crip1,Dab2ip,Dap,Dapk1,Ddit3,Ddit4,Ddx3x,Ddx5,Dedd,Dido1,E2f1,Ei24,Ep300,Ern1,Eya2,Fadd,Fgfr3,Foxo3,Ggct,Gsk3b,Hic1,Hint1,Hip1,Htra2,Ier3,Igf1,Ikbke,Il12a,Il1b,Itgav,Itm2b,Itpr1,Jak2,Jun,Kitl,Mcl1,Melk,Mff,Mlh1,Myc,Nacc2,Ndufa13,Pdk1,Pdk2,Pik3r1,Pmaip1,Prkca,Prkdc,Ripk1,Sirt1,Smad3,Sod2,Sort1,Stk24,Tgfb2,Tm2d1,Tmbim6,Top…
GO Biological Process	GO:0050790	regulation of catalytic activity	117	6.29E-12	6.33E-08	5.41E-10	1.30E+00	4.75E+02	619	1.23E-01	1.61E-01	162	8.83E-12	8.89E-08	5.49E-10	1.37E+00	2.75E+02	376	1379	8.60E-02	2.73E-01	unnamed,unnamed,unnamed,unnamed,unnamed,unnamed,unnamed,unnamed,unnamed,unnamed,unnamed,unnamed,unnamed,unnamed,unnamed,unnamed,unnamed,unnamed,unnamed,unnamed,unnamed,unnamed,unnamed,unnamed,unnamed,unnamed,unnamed,unnamed,unnamed,unnamed,unnamed,unnamed,unnamed,unnamed,unnamed,unnamed,unnamed,unnamed,unnamed,unnamed,unnamed,unnamed,unnamed,unnamed,unnamed,unnamed,unnamed,unnamed,unnamed,unnamed…	2810408A11Rik,4931440F15Rik,Abr,Acap3,Acvr1c,Adar,Adcy6,Adcy9,Adcyap1r1,Adra1a,Adra2c,Adrb1,Agap1,Ajuba,Akt1s1,Akt2,Alk,Angptl4,Apaf1,Apba3,Apc,Aph1c,Aplp2,Apoa1,Apopt1,App,Ar,Arap2,Arap3,Arhgap11a,Arhgap12,Arhgap18,Arhgap19,Arhgap21,Arhgap24,Arhgap26,Arhgap31,Arhgap32,Arhgap5,Arhgap8,Arhgef1,Asap1,Asap2,Asap3,Asph,Axin2,B230120H23Rik,BC048546,Bad,Bag5,Bbc3,Bcl10,Bcl2,Bcl2l11,Bcl6,Birc6,Bmp2,Btg1…
GO Biological Process	GO:0051179	localization	118	6.84E-12	6.89E-08	5.84E-10	1.18E+00	1.07E+03	1263	2.78E-01	3.28E-01	127	3.28E-14	3.30E-10	2.60E-12	1.24E+00	7.13E+02	881	3572	2.01E-01	2.47E-01	unnamed,unnamed,unnamed,unnamed,unnamed,unnamed,unnamed,unnamed,unnamed,unnamed,unnamed,unnamed,unnamed,unnamed,unnamed,unnamed,unnamed,unnamed,unnamed,unnamed,unnamed,unnamed,unnamed,unnamed,unnamed,unnamed,unnamed,unnamed,unnamed,unnamed,unnamed,unnamed,unnamed,unnamed,unnamed,unnamed,unnamed,unnamed,unnamed,unnamed,unnamed,unnamed,unnamed,unnamed,unnamed,unnamed,unnamed,unnamed,unnamed,unnamed…	1110008J03Rik,1190002N15Rik,1700123L14Rik,Aagab,Aak1,Abca1,Abca4,Abcb9,Abcc12,Abcc2,Abcc4,Acbd3,Actn4,Acvr1,Acvr1c,Adar,Adhfe1,Adm,Adora3,Adora3,Adra1a,Aftph,Agap1,Ahctf1,Ahi1,Ajuba,Akap12,Akap7,Akt2,Aktip,Amotl1,Amph,Ank,Ank2,Ank3,Ankrd13c,Ano1,Ano2,Ano6,Anxa2,Anxa3,Ap3m1,Ap3m2,Ap4m1,Ap5m1,Ap5z1,Apba1,Apba2,Apba3,Apbb2,Apc,Apcdd1,Apoa1,Apol6,Apol8,Apold1,App,Aqp4,Arhgap21,Arhgap24,Arid5b,Arl2bp,…
GO Biological Process	GO:0010243	response to organonitrogen compound	119	7.50E-12	7.55E-08	6.35E-10	1.56E+00	1.63E+02	254	4.22E-02	6.59E-02	229	8.78E-09	8.84E-05	3.86E-07	1.55E+00	9.20E+01	143	461	3.27E-02	3.10E-01	unnamed,unnamed,unnamed,unnamed,unnamed,unnamed,unnamed,unnamed,unnamed,unnamed,unnamed,unnamed,unnamed,unnamed,unnamed,unnamed,unnamed,unnamed,unnamed,unnamed,unnamed,unnamed,unnamed,unnamed,unnamed,unnamed,unnamed,unnamed,unnamed,unnamed,unnamed,unnamed,unnamed,unnamed,unnamed,unnamed,unnamed,unnamed,unnamed,unnamed,unnamed,unnamed,unnamed,unnamed,unnamed,unnamed,unnamed,unnamed,unnamed,unnamed…	2310008H04Rik,Abat,Acvr1c,Adcy6,Adm,Ahr,Akt2,Akt3,Areg,Ascl1,Asph,Bad,Bcar1,Bckdhb,Bcl2,Bcl2l1,Bdh1,Btg2,Cacybp,Calm1,Ccnd1,Cdk1,Cebpb,Cnr1,Col4a1,Cpeb4,Ctgf,Ctnnb1,Dbh,Diap1,Dnmt1,Dnmt3a,Dnmt3b,Dpysl2,Dusp1,Edn1,Egfr,Egr1,Egr3,Eif2b1,Eif4ebp2,Fos,Foxo1,Foxo3,Foxo6,Fyn,Gal,Ggh,Ghsr,Gnal,Gnao1,Gpld1,Gpr30,Grin2a,Gss,Gstm7,Hrh1,Il10,Il1b,Inhbb,Inppl1,Insig2,Insr,Irak1,Irs1,Irs2,Jag1,Jak2,Jun,Kat2b,…
GO Biological Process	GO:0009968	negative regulation of signal transduction	120	7.53E-12	7.58E-08	6.32E-10	1.41E+00	2.79E+02	394	7.23E-02	1.02E-01	88	6.95E-19	7.00E-15	7.95E-17	1.70E+00	1.41E+02	239	704	5.47E-02	3.39E-01	unnamed,unnamed,unnamed,unnamed,unnamed,unnamed,unnamed,unnamed,unnamed,unnamed,unnamed,unnamed,unnamed,unnamed,unnamed,unnamed,unnamed,unnamed,unnamed,unnamed,unnamed,unnamed,unnamed,unnamed,unnamed,unnamed,unnamed,unnamed,unnamed,unnamed,unnamed,unnamed,unnamed,unnamed,unnamed,unnamed,unnamed,unnamed,unnamed,unnamed,unnamed,unnamed,unnamed,unnamed,unnamed,unnamed,unnamed,unnamed,unnamed,unnamed…	1110008J03Rik,Acvr1,Adm,Adra1a,Ajuba,Akt1s1,Amer2,Ankrd6,Apc,Apc2,Apcdd1,Apoa1,Ar,Arap3,Arhgap24,Arhgef1,Asxl1,Atxn1,Axin2,Bambi,Bcl2,Bcl2l1,Bcl6,Bdkrb2,Birc6,Bmf,Bmp2,Bmp5,Bmper,Camk2b,Cav2,Cblb,Cby1,Ccnd1,Cd44,Cd74,Cdh2,Chac1,Chd8,Chst11,Cnot2,Csf2,Csnk1e,Ctnnb1,Ctnnbip1,Ctnnd1,Cttn,Cul3,Cxcr7,Cxxc4,Dab1,Dab2ip,Dact1,Dact2,Dag1,Dapk1,Ddit3,Ddit4,Ddx3x,Dgkz,Dkk3,Dlx1,Dlx2,Draxin,Dusp1,Dusp10,Dus…
GO Biological Process	GO:1901700	response to oxygen-containing compound	121	1.08E-11	1.08E-07	8.95E-10	1.39E+00	2.98E+02	415	7.72E-02	1.08E-01	210	2.04E-09	2.05E-05	9.76E-08	1.42E+00	1.65E+02	235	828	5.37E-02	2.84E-01	unnamed,unnamed,unnamed,unnamed,unnamed,unnamed,unnamed,unnamed,unnamed,unnamed,unnamed,unnamed,unnamed,unnamed,unnamed,unnamed,unnamed,unnamed,unnamed,unnamed,unnamed,unnamed,unnamed,unnamed,unnamed,unnamed,unnamed,unnamed,unnamed,unnamed,unnamed,unnamed,unnamed,unnamed,unnamed,unnamed,unnamed,unnamed,unnamed,unnamed,unnamed,unnamed,unnamed,unnamed,unnamed,unnamed,unnamed,unnamed,unnamed,unnamed…	2310008H04Rik,Abat,Abca1,Abr,Actc1,Acvr1c,Adcy6,Adcyap1r1,Adm,Adnp2,Ahr,Akt2,Akt3,Aldh1a1,Aldh1a2,Angpt2,Ankrd1,Aqp4,Areg,Arnt2,Ascl1,Asph,Asxl1,Bcar1,Bckdhb,Bcl2,Bcl2l1,Bdh1,Btg2,Cacybp,Calcrl,Calm1,Casp9,Cat,Ccnd1,Cd180,Cd9,Cdk1,Cebpb,Cmpk2,Cnr1,Col4a1,Cpeb4,Cryaa,Csf2,Ctgf,Ctnnb1,Cxcl10,Cyp26a1,Dab2ip,Dbh,Dnmt1,Dnmt3a,Dnmt3b,Dpysl2,Dusp1,Dusp10,Ect2,Edn1,Egfr,Egr1,Egr3,Eif2b1,Eif4ebp2,Eps8,Ets…
GO Biological Process	GO:1901698	response to nitrogen compound	122	1.10E-11	1.11E-07	9.09E-10	1.54E+00	1.72E+02	264	4.45E-02	6.85E-02	264	1.49E-07	1.50E-03	5.68E-06	1.48E+00	1.01E+02	149	505	3.41E-02	2.95E-01	unnamed,unnamed,unnamed,unnamed,unnamed,unnamed,unnamed,unnamed,unnamed,unnamed,unnamed,unnamed,unnamed,unnamed,unnamed,unnamed,unnamed,unnamed,unnamed,unnamed,unnamed,unnamed,unnamed,unnamed,unnamed,unnamed,unnamed,unnamed,unnamed,unnamed,unnamed,unnamed,unnamed,unnamed,unnamed,unnamed,unnamed,unnamed,unnamed,unnamed,unnamed,unnamed,unnamed,unnamed,unnamed,unnamed,unnamed,unnamed,unnamed,unnamed…	2310008H04Rik,Abat,Acvr1c,Adcy6,Adm,Ago2,Ahr,Akt2,Akt3,Areg,Ascl1,Asph,Bad,Bcar1,Bckdhb,Bcl2,Bcl2l1,Bdh1,Btg2,Cacybp,Calm1,Ccnd1,Cdk1,Cebpb,Cnr1,Col4a1,Cpeb4,Ctgf,Ctnnb1,Dbh,Dhx36,Diap1,Dnmt1,Dnmt3a,Dnmt3b,Dpysl2,Dusp1,Edn1,Egfr,Egr1,Egr3,Eif2b1,Eif4ebp2,Fos,Foxo1,Foxo3,Foxo6,Fyn,Gal,Ggh,Ghsr,Gnal,Gnao1,Gpld1,Gpr30,Grin2a,Gss,Gstm7,Hrh1,Il10,Il1b,Inhbb,Inppl1,Insig2,Insr,Irak1,Irs1,Irs2,Itgav,Jag…
GO Biological Process	GO:0042127	regulation of cell proliferation	123	1.15E-11	1.15E-07	9.38E-10	1.32E+00	4.26E+02	562	1.10E-01	1.46E-01	133	8.08E-14	8.13E-10	6.11E-12	1.47E+00	2.09E+02	307	1047	7.02E-02	2.93E-01	unnamed,unnamed,unnamed,unnamed,unnamed,unnamed,unnamed,unnamed,unnamed,unnamed,unnamed,unnamed,unnamed,unnamed,unnamed,unnamed,unnamed,unnamed,unnamed,unnamed,unnamed,unnamed,unnamed,unnamed,unnamed,unnamed,unnamed,unnamed,unnamed,unnamed,unnamed,unnamed,unnamed,unnamed,unnamed,unnamed,unnamed,unnamed,unnamed,unnamed,unnamed,unnamed,unnamed,unnamed,unnamed,unnamed,unnamed,unnamed,unnamed,unnamed…	Acer3,Acvr1c,Adm,Aggf1,Ahr,Aldh1a2,Ambra1,Apc,Ar,Areg,Arhgap5,Arnt2,Ascl1,Asph,Axin2,B4galt1,Bad,Bambi,Bcl2,Bcl2l1,Bcl6,Birc6,Bmp2,Bmp5,Brd7,Btg1,Btg2,Btla,Btn1a1,Calcrl,Casp3,Cav2,Cblb,Ccnd1,Cd47,Cd74,Cd81,Cd9,Cdc7,Cdh5,Cdk1,Cdk4,Cdkn1a,Cdkn1b,Cdkn2b,Cdon,Cenpf,Chst11,Cib1,Clec2i,Cnot8,Csf2,Ctgf,Ctnnb1,Ctnnbip1,Cxadr,Cxcl10,Dab2ip,Dbh,Ddr1,Dis3l2,Disc1,Dlg1,Dnmt1,Dpt,E2f1,Edn1,Edn2,Egf,Egfr,Egln…
GO Biological Process	GO:0051649	establishment of localization in cell	124	1.38E-11	1.39E-07	1.12E-09	1.37E+00	3.34E+02	457	8.67E-02	1.19E-01	173	2.95E-11	2.97E-07	1.72E-09	1.41E+00	2.14E+02	302	1074	6.91E-02	2.81E-01	unnamed,unnamed,unnamed,unnamed,unnamed,unnamed,unnamed,unnamed,unnamed,unnamed,unnamed,unnamed,unnamed,unnamed,unnamed,unnamed,unnamed,unnamed,unnamed,unnamed,unnamed,unnamed,unnamed,unnamed,unnamed,unnamed,unnamed,unnamed,unnamed,unnamed,unnamed,unnamed,unnamed,unnamed,unnamed,unnamed,unnamed,unnamed,unnamed,unnamed,unnamed,unnamed,unnamed,unnamed,unnamed,unnamed,unnamed,unnamed,unnamed,unnamed…	1110008J03Rik,1190002N15Rik,1700123L14Rik,Abca1,Adar,Adm,Adora3,Adora3,Adra1a,Ahi1,Akap12,Akt2,Aktip,Amph,Ank2,Ank3,Anxa3,Ap3m1,Ap3m2,Ap4m1,Ap5m1,Ap5z1,Apba1,App,Arhgap21,Arl3,Arl4c,Arntl,Atxn1,Bad,Bcl2,Bcl2l1,Bcl2l11,Bcl6,Bet1,Bet1l,Bloc1s4,Blzf1,Cacna1b,Cacna1c,Cartpt,Cd74,Cdk5rap2,Cenpf,Cga,Chic2,Chmp5,Cog2,Cog6,Col4a3bp,Cox18,Cplx2,Creb3l2,Cry2,Ctgf,Ctnnb1,Cul3,Cux1,Cxcl10,Dag1,Ddit3,Dennd1a,…
GO Biological Process	GO:0022402	cell cycle process	125	2.10E-11	2.12E-07	1.69E-09	1.47E+00	2.13E+02	313	5.52E-02	8.12E-02	268	1.71E-07	1.72E-03	6.42E-06	1.39E+00	1.43E+02	199	715	4.55E-02	2.78E-01	unnamed,unnamed,unnamed,unnamed,unnamed,unnamed,unnamed,unnamed,unnamed,unnamed,unnamed,unnamed,unnamed,unnamed,unnamed,unnamed,unnamed,unnamed,unnamed,unnamed,unnamed,unnamed,unnamed,unnamed,unnamed,unnamed,unnamed,unnamed,unnamed,unnamed,unnamed,unnamed,unnamed,unnamed,unnamed,unnamed,unnamed,unnamed,unnamed,unnamed,unnamed,unnamed,unnamed,unnamed,unnamed,unnamed,unnamed,unnamed,unnamed,unnamed…	1500015O10Rik,Acvr1,Ahctf1,Ak1,Anapc13,Anapc5,Ank3,Anln,Apbb2,Apc,Arl3,Arl8a,Arl8b,B230120H23Rik,BC024139,Babam1,Bach1,Bcat1,Bcl2l1,Birc6,Bod1,Brca1,Cables1,Camk2b,Camk2d,Casp2,Ccnd1,Ccng2,Cdc6,Cdca2,Cdk1,Cdk14,Cdk4,Cdk5rap2,Cdkn1a,Cdkn1b,Cdkn2b,Cenpc1,Cenpf,Cep120,Cep135,Cep164,Cks2,Clasp2,Cradd,Csnk1a1,Ctdp1,Ctnnb1,Cul3,D7Ertd443e,Ddit3,Ddx11,Dgkz,Dis3l2,Dst,E2f1,Ect2,Eps8,Ercc4,Ereg,Ern1,Eya1,…
GO Biological Process	GO:0009888	tissue development	126	2.27E-11	2.29E-07	1.82E-09	1.26E+00	5.71E+02	721	1.48E-01	1.87E-01	106	7.68E-17	7.74E-13	7.30E-15	1.46E+00	2.70E+02	393	1351	8.99E-02	2.91E-01	unnamed,unnamed,unnamed,unnamed,unnamed,unnamed,unnamed,unnamed,unnamed,unnamed,unnamed,unnamed,unnamed,unnamed,unnamed,unnamed,unnamed,unnamed,unnamed,unnamed,unnamed,unnamed,unnamed,unnamed,unnamed,unnamed,unnamed,unnamed,unnamed,unnamed,unnamed,unnamed,unnamed,unnamed,unnamed,unnamed,unnamed,unnamed,unnamed,unnamed,unnamed,unnamed,unnamed,unnamed,unnamed,unnamed,unnamed,unnamed,unnamed,unnamed…	1190002N15Rik,AI464131,Actc1,Acvr1,Adm,Adrm1,Ahi1,Ahr,Ajuba,Aldh1a1,Aldh1a2,Amer2,Angpt2,Ankrd1,Ankrd17,Apaf1,Apc,Apcdd1,Ar,Areg,Arhgap24,Arid1a,Arid5a,Arid5b,Arrdc3,Ascl1,Atg7,Atoh1,Atp2b2,Axin2,B4galt1,B9d1,Barx2,Bbs2,Bcl10,Bcl2,Bdh1,Bfsp2,Bmp2,Bmp5,Bmp8a,Bmpr1b,Btg2,Cabyr,Cacybp,Calb1,Capza3,Casp3,Cav2,Cbfa2t2,Cby1,Ccnd1,Cd34,Cd44,Cdk1,Cdon,Cebpb,Cecr2,Celsr1,Chd7,Chst11,Cited2,Cnfn,Col5a1,Cre…
GO Biological Process	GO:0031399	regulation of protein modification process	127	2.61E-11	2.62E-07	2.07E-09	1.38E+00	3.12E+02	429	8.08E-02	1.11E-01	175	4.71E-11	4.74E-07	2.71E-09	1.45E+00	1.77E+02	257	889	5.88E-02	2.89E-01	unnamed,unnamed,unnamed,unnamed,unnamed,unnamed,unnamed,unnamed,unnamed,unnamed,unnamed,unnamed,unnamed,unnamed,unnamed,unnamed,unnamed,unnamed,unnamed,unnamed,unnamed,unnamed,unnamed,unnamed,unnamed,unnamed,unnamed,unnamed,unnamed,unnamed,unnamed,unnamed,unnamed,unnamed,unnamed,unnamed,unnamed,unnamed,unnamed,unnamed,unnamed,unnamed,unnamed,unnamed,unnamed,unnamed,unnamed,unnamed,unnamed,unnamed…	4931440F15Rik,Acvr1,Adar,Adra2c,Ahrr,Ajuba,Akt1s1,Akt2,Aktip,Alk,Apc,Aplp2,Apoa1,App,Arid5a,Arl2bp,Atg7,B230120H23Rik,Bag1,Bag5,Bcl10,Bcl2,Bcor,Bdkrb2,Bmp2,Bmp5,Bmper,Brca1,Brd7,Calm1,Cartpt,Casp3,Ccnd1,Ccnd2,Ccnd3,Ccne1,Ccnt2,Cd4,Cd44,Cd74,Cd81,Cdk5r1,Cdkn1a,Cdkn1b,Cdkn2b,Cdon,Ceacam1,Chordc1,Clip3,Crebl2,Cryaa,Csf2,Ctbp1,Ctgf,Ctnnb1,Dab1,Dab2ip,Ddit4,Disc1,Dlg1,Dnmt3b,Dusp1,Dusp10,Dusp16,Dusp4,…
GO Biological Process	GO:0006915	apoptotic process	128	2.62E-11	2.64E-07	2.06E-09	1.42E+00	2.58E+02	366	6.69E-02	9.49E-02	247	3.94E-08	3.97E-04	1.61E-06	1.40E+00	1.55E+02	217	778	4.96E-02	2.79E-01	unnamed,unnamed,unnamed,unnamed,unnamed,unnamed,unnamed,unnamed,unnamed,unnamed,unnamed,unnamed,unnamed,unnamed,unnamed,unnamed,unnamed,unnamed,unnamed,unnamed,unnamed,unnamed,unnamed,unnamed,unnamed,unnamed,unnamed,unnamed,unnamed,unnamed,unnamed,unnamed,unnamed,unnamed,unnamed,unnamed,unnamed,unnamed,unnamed,unnamed,unnamed,unnamed,unnamed,unnamed,unnamed,unnamed,unnamed,unnamed,unnamed,unnamed…	Aatk,Acin1,Acvr1c,Adamtsl4,Akt2,Aktip,Apaf1,Apopt1,App,Asah2,Aven,Bad,Bag1,Bbc3,Bcl10,Bcl2,Bcl2l1,Bcl2l11,Bcl7c,Birc2,Birc6,Bmf,Brca1,C1d,Cadm1,Casp14,Casp2,Casp3,Casp9,Ccar1,Cd44,Cd5,Cdca7,Cdk1,Cdkn1a,Cdkn1b,Chac1,Cib1,Cradd,Crip1,Cryaa,Csrnp1,Csrnp3,Ctgf,Ctnnbl1,Ctsc,Cycs,Dab2ip,Dap,Dapk1,Dapl1,Dcc,Ddit3,Ddit4,Ddx3x,Ddx5,Dedd,Dido1,Dnase1l3,Dock1,Dram2,E2f1,Ebag9,Edar,Egln3,Ei24,Elmo1,Ep300,Ern…
GO Biological Process	GO:0044085	cellular component biogenesis	129	3.48E-11	3.51E-07	2.72E-09	1.33E+00	3.88E+02	516	1.01E-01	1.34E-01	251	4.56E-08	4.59E-04	1.83E-06	1.29E+00	2.70E+02	349	1353	7.98E-02	2.58E-01	unnamed,unnamed,unnamed,unnamed,unnamed,unnamed,unnamed,unnamed,unnamed,unnamed,unnamed,unnamed,unnamed,unnamed,unnamed,unnamed,unnamed,unnamed,unnamed,unnamed,unnamed,unnamed,unnamed,unnamed,unnamed,unnamed,unnamed,unnamed,unnamed,unnamed,unnamed,unnamed,unnamed,unnamed,unnamed,unnamed,unnamed,unnamed,unnamed,unnamed,unnamed,unnamed,unnamed,unnamed,unnamed,unnamed,unnamed,unnamed,unnamed,unnamed…	1700024P04Rik,4922501C03Rik,Abca1,Acacb,Actc1,Actg1,Actn1,Actn4,Add2,Adsl,Ahctf1,Ahi1,Ajuba,Aldh1a1,Amfr,Angptl4,Ank3,Apc,Apoa1,App,Aqp4,Ar,Arhgap26,Arhgef4,Arpc4,Asf1a,Atg16l1,Atl1,Atl2,Atxn2,B9d1,Bad,Baiap2,Baiap2l2,Bbs10,Bbs2,Bcl10,Bcl2,Bop1,C1d,C1qtnf1,C1qtnf3,C1qtnf7,Cabyr,Cadm1,Cand1,Cat,Cav2,Cbr4,Cby1,Ccdc41,Ccrn4l,Cct2,Cd34,Cd74,Cd9,Cdk1,Celf4,Celsr2,Cenpc1,Cep164,Chd7,Clec2i,Clip3,Coro1c…
GO Biological Process	GO:0048585	negative regulation of response to stimulus	130	3.50E-11	3.52E-07	2.71E-09	1.37E+00	3.23E+02	441	8.37E-02	1.14E-01	105	5.30E-17	5.34E-13	5.08E-15	1.59E+00	1.69E+02	270	848	6.17E-02	3.18E-01	unnamed,unnamed,unnamed,unnamed,unnamed,unnamed,unnamed,unnamed,unnamed,unnamed,unnamed,unnamed,unnamed,unnamed,unnamed,unnamed,unnamed,unnamed,unnamed,unnamed,unnamed,unnamed,unnamed,unnamed,unnamed,unnamed,unnamed,unnamed,unnamed,unnamed,unnamed,unnamed,unnamed,unnamed,unnamed,unnamed,unnamed,unnamed,unnamed,unnamed,unnamed,unnamed,unnamed,unnamed,unnamed,unnamed,unnamed,unnamed,unnamed,unnamed…	1110008J03Rik,9630033F20Rik,Abr,Acvr1,Adm,Adra1a,Ajuba,Akt1s1,Amer2,Angpt2,Ankrd6,Aoah,Apc,Apc2,Apcdd1,Apoa1,Ar,Arap3,Arhgap24,Arhgef1,Asxl1,Atxn1,Axin2,Bambi,Bbs2,Bcl2,Bcl2l1,Bcl6,Bdkrb2,Birc6,Bmf,Bmp2,Bmp5,Bmper,Calcrl,Camk2b,Cartpt,Cav2,Cblb,Cby1,Ccnd1,Cd34,Cd44,Cd74,Cdh2,Chac1,Chd8,Chst11,Clec2d,Cnot2,Csf2,Csnk1e,Ctnnb1,Ctnnbip1,Ctnnd1,Cttn,Cul3,Cxcr7,Cxxc4,Dab1,Dab2ip,Dact1,Dact2,Dag1,Dapk1,…
GO Biological Process	GO:0042981	regulation of apoptotic process	131	4.08E-11	4.11E-07	3.14E-09	1.34E+00	3.62E+02	485	9.38E-02	1.26E-01	100	1.90E-17	1.92E-13	1.92E-15	1.56E+00	1.92E+02	300	961	6.86E-02	3.12E-01	unnamed,unnamed,unnamed,unnamed,unnamed,unnamed,unnamed,unnamed,unnamed,unnamed,unnamed,unnamed,unnamed,unnamed,unnamed,unnamed,unnamed,unnamed,unnamed,unnamed,unnamed,unnamed,unnamed,unnamed,unnamed,unnamed,unnamed,unnamed,unnamed,unnamed,unnamed,unnamed,unnamed,unnamed,unnamed,unnamed,unnamed,unnamed,unnamed,unnamed,unnamed,unnamed,unnamed,unnamed,unnamed,unnamed,unnamed,unnamed,unnamed,unnamed…	9630033F20Rik,Aamdc,Acin1,Actc1,Actn4,Acvr1,Acvr1c,Adamts20,Adamtsl4,Adar,Ahi1,Aipl1,Akt1s1,Aldh1a1,Aldh1a2,Ambra1,Angptl4,Ank2,Ankrd1,Ankrd13c,Apaf1,Apbb2,Apc,Apopt1,Ar,Arnt2,Ascl1,Atg7,Atoh1,Aven,B230120H23Rik,B4galt1,Bad,Bag1,Bbc3,Bcl10,Bcl2,Bcl2l1,Bcl2l11,Bcl6,Bdkrb2,Birc2,Birc6,Bmf,Bmp2,Bmpr1b,Btg1,Btg2,Camk1d,Camk2b,Casp2,Casp3,Casp9,Cat,Cd44,Cd74,Cdk1,Cdk5r1,Cdkn1b,Cebpb,Cenpf,Chd8,Chl1,Ch…
GO Biological Process	GO:0050896	response to stimulus	132	4.19E-11	4.22E-07	3.20E-09	1.12E+00	1.70E+03	1902	4.41E-01	4.93E-01	7137	8.55E-01	1.00E+00	1.00E+00	9.79E-01	1.37E+03	1343	6869	3.07E-01	1.96E-01	unnamed,unnamed,unnamed,unnamed,unnamed,unnamed,unnamed,unnamed,unnamed,unnamed,unnamed,unnamed,unnamed,unnamed,unnamed,unnamed,unnamed,unnamed,unnamed,unnamed,unnamed,unnamed,unnamed,unnamed,unnamed,unnamed,unnamed,unnamed,unnamed,unnamed,unnamed,unnamed,unnamed,unnamed,unnamed,unnamed,unnamed,unnamed,unnamed,unnamed,unnamed,unnamed,unnamed,unnamed,unnamed,unnamed,unnamed,unnamed,unnamed,unnamed…	1110008J03Rik,1500015O10Rik,2310008H04Rik,2700049A03Rik,4930544G11Rik,4930596D02Rik,Aatk,Abat,Abca1,Abca4,Abcc4,Abhd12,Abr,Acot11,Actc1,Actl6a,Actn4,Acvr1,Acvr1c,Adam19,Adam30,Adamts14,Adamts20,Adamts3,Adar,Adcy10,Adcy6,Adcy8,Adcy9,Adcyap1r1,Adipor2,Adm,Adnp2,Adora3,Adora3,Adra1a,Adra1d,Adra2c,Adrb1,Adrm1,Agap1,Ago2,Agtpbp1,Agtrap,Ahi1,Ahr,Ahrr,Aipl1,Ajuba,Akap12,Akap13,Akap7,Akt1s1,Akt2,Akt3,Ald…
GO Biological Process	GO:0008219	cell death	133	4.33E-11	4.36E-07	3.28E-09	1.39E+00	2.83E+02	394	7.34E-02	1.02E-01	237	2.17E-08	2.18E-04	9.22E-07	1.39E+00	1.70E+02	235	849	5.37E-02	2.77E-01	unnamed,unnamed,unnamed,unnamed,unnamed,unnamed,unnamed,unnamed,unnamed,unnamed,unnamed,unnamed,unnamed,unnamed,unnamed,unnamed,unnamed,unnamed,unnamed,unnamed,unnamed,unnamed,unnamed,unnamed,unnamed,unnamed,unnamed,unnamed,unnamed,unnamed,unnamed,unnamed,unnamed,unnamed,unnamed,unnamed,unnamed,unnamed,unnamed,unnamed,unnamed,unnamed,unnamed,unnamed,unnamed,unnamed,unnamed,unnamed,unnamed,unnamed…	Aatk,Acin1,Acvr1c,Adamtsl4,Agtpbp1,Akt2,Aktip,Apaf1,Apopt1,App,Asah2,Aven,Axin2,Bad,Bag1,Bag5,Bbc3,Bcl10,Bcl2,Bcl2l1,Bcl2l11,Bcl7c,Birc2,Birc6,Bmf,Brca1,C1d,C8b,Cadm1,Casp14,Casp2,Casp3,Casp9,Ccar1,Cd44,Cd5,Cdca7,Cdk1,Cdkn1a,Cdkn1b,Chac1,Cib1,Cradd,Crip1,Cryaa,Csrnp1,Csrnp3,Ctgf,Ctnnbl1,Ctsc,Cycs,Dab2ip,Dap,Dapk1,Dapl1,Dcc,Ddit3,Ddit4,Ddx3x,Ddx5,Dedd,Dido1,Dnase1l3,Dock1,Dram2,E2f1,Ebag9,Eda2r,Ed…
GO Biological Process	GO:0002376	immune system process	134	4.71E-11	4.75E-07	3.54E-09	1.36E+00	3.32E+02	451	8.62E-02	1.17E-01	1594	2.98E-02	1.00E+00	1.88E-01	1.11E+00	2.38E+02	264	1192	6.04E-02	2.21E-01	unnamed,unnamed,unnamed,unnamed,unnamed,unnamed,unnamed,unnamed,unnamed,unnamed,unnamed,unnamed,unnamed,unnamed,unnamed,unnamed,unnamed,unnamed,unnamed,unnamed,unnamed,unnamed,unnamed,unnamed,unnamed,unnamed,unnamed,unnamed,unnamed,unnamed,unnamed,unnamed,unnamed,unnamed,unnamed,unnamed,unnamed,unnamed,unnamed,unnamed,unnamed,unnamed,unnamed,unnamed,unnamed,unnamed,unnamed,unnamed,unnamed,unnamed…	Acin1,Adar,Add2,Adora3,Adora3,Adrm1,Ahctf1,Ahr,Angpt2,Anxa3,Apc,Apobec3,Aqp4,B4galt1,Bank1,Bcar1,Bcl10,Bcl2,Bcl2l11,Bcl6,Blnk,C8b,Calcr,Casp3,Cbfb,Cblb,Ccl22,Ccnd3,Cd180,Cd247,Cd34,Cd4,Cd47,Cd5,Cd74,Cdkn2b,Cebpg,Cfd,Chd2,Chd7,Chst3,Ciita,Cited2,Clec2i,Cplx2,Csf2,Ctnnb1,Ctnnbl1,Ctsc,Cxadr,Cxcl10,Dab2ip,Dapk1,Dbh,Dclre1c,Ddit4,Ddx3x,Dlg1,Edn2,Ednrb,Egr1,Endou,Enpp2,Epas1,Ephb3,Eps8,Fadd,Fam105b,Fam…
GO Biological Process	GO:0043067	regulation of programmed cell death	135	5.15E-11	5.19E-07	3.84E-09	1.34E+00	3.67E+02	490	9.51E-02	1.27E-01	93	5.29E-18	5.33E-14	5.73E-16	1.57E+00	1.94E+02	305	973	6.97E-02	3.13E-01	unnamed,unnamed,unnamed,unnamed,unnamed,unnamed,unnamed,unnamed,unnamed,unnamed,unnamed,unnamed,unnamed,unnamed,unnamed,unnamed,unnamed,unnamed,unnamed,unnamed,unnamed,unnamed,unnamed,unnamed,unnamed,unnamed,unnamed,unnamed,unnamed,unnamed,unnamed,unnamed,unnamed,unnamed,unnamed,unnamed,unnamed,unnamed,unnamed,unnamed,unnamed,unnamed,unnamed,unnamed,unnamed,unnamed,unnamed,unnamed,unnamed,unnamed…	9630033F20Rik,Aamdc,Acin1,Actc1,Actn4,Acvr1,Acvr1c,Adamts20,Adamtsl4,Adar,Ahi1,Aipl1,Akt1s1,Aldh1a1,Aldh1a2,Ambra1,Amigo2,Angptl4,Ank2,Ankrd1,Ankrd13c,Apaf1,Apbb2,Apc,Apopt1,Ar,Arnt2,Ascl1,Atg7,Atoh1,Aven,B230120H23Rik,B4galt1,Bad,Bag1,Bbc3,Bcl10,Bcl2,Bcl2l1,Bcl2l11,Bcl6,Bdkrb2,Birc2,Birc6,Bmf,Bmp2,Bmpr1b,Btg1,Btg2,Camk1d,Camk2b,Casp2,Casp3,Casp9,Cat,Cd44,Cd74,Cdk1,Cdk5r1,Cdkn1a,Cdkn1b,Cebpb,Cenp…
GO Biological Process	GO:0016265	death	136	5.57E-11	5.61E-07	4.12E-09	1.39E+00	2.85E+02	396	7.40E-02	1.03E-01	240	2.61E-08	2.63E-04	1.10E-06	1.38E+00	1.71E+02	236	855	5.40E-02	2.76E-01	unnamed,unnamed,unnamed,unnamed,unnamed,unnamed,unnamed,unnamed,unnamed,unnamed,unnamed,unnamed,unnamed,unnamed,unnamed,unnamed,unnamed,unnamed,unnamed,unnamed,unnamed,unnamed,unnamed,unnamed,unnamed,unnamed,unnamed,unnamed,unnamed,unnamed,unnamed,unnamed,unnamed,unnamed,unnamed,unnamed,unnamed,unnamed,unnamed,unnamed,unnamed,unnamed,unnamed,unnamed,unnamed,unnamed,unnamed,unnamed,unnamed,unnamed…	Aatk,Acin1,Acvr1c,Adamtsl4,Agtpbp1,Akt2,Aktip,Apaf1,Apopt1,App,Asah2,Aven,Axin2,Bad,Bag1,Bag5,Bbc3,Bcl10,Bcl2,Bcl2l1,Bcl2l11,Bcl7c,Birc2,Birc6,Bmf,Brca1,C1d,C8b,Cadm1,Casp14,Casp2,Casp3,Casp9,Ccar1,Cd44,Cd5,Cdca7,Cdk1,Cdkn1a,Cdkn1b,Chac1,Cib1,Cradd,Crip1,Cryaa,Csrnp1,Csrnp3,Ctgf,Ctnnbl1,Ctsc,Cycs,Dab2ip,Dap,Dapk1,Dapl1,Dcc,Ddit3,Ddit4,Ddx3x,Ddx5,Dedd,Dido1,Dnase1l3,Dock1,Dram2,E2f1,Ebag9,Eda2r,Ed…
GO Biological Process	GO:0010033	response to organic substance	137	6.51E-11	6.56E-07	4.79E-09	1.27E+00	5.27E+02	669	1.37E-01	1.73E-01	221	5.31E-09	5.35E-05	2.42E-07	1.28E+00	3.20E+02	411	1602	9.40E-02	2.57E-01	unnamed,unnamed,unnamed,unnamed,unnamed,unnamed,unnamed,unnamed,unnamed,unnamed,unnamed,unnamed,unnamed,unnamed,unnamed,unnamed,unnamed,unnamed,unnamed,unnamed,unnamed,unnamed,unnamed,unnamed,unnamed,unnamed,unnamed,unnamed,unnamed,unnamed,unnamed,unnamed,unnamed,unnamed,unnamed,unnamed,unnamed,unnamed,unnamed,unnamed,unnamed,unnamed,unnamed,unnamed,unnamed,unnamed,unnamed,unnamed,unnamed,unnamed…	2310008H04Rik,Abat,Abca1,Abr,Actc1,Acvr1,Acvr1c,Adar,Adcy6,Adcyap1r1,Adipor2,Adm,Adnp2,Adra1a,Ago2,Ahr,Akt1s1,Akt2,Akt3,Aldh1a1,Aldh1a2,Amfr,Angpt2,Ankrd1,Anxa5,Aqp4,Ar,Areg,Arnt2,Arsb,Ascl1,Asph,Asxl1,Axin2,Bad,Bambi,Bbs2,Bcar1,Bckdhb,Bcl10,Bcl2,Bcl2l1,Bdh1,Bmp2,Bmp8a,Bmpr1b,Btg2,Cacna1h,Cacybp,Calb1,Calcrl,Calm1,Casp3,Casp9,Cat,Ccnd1,Cd180,Cd44,Cd74,Cd83,Cdk1,Cdkn1b,Cdkn2b,Cebpb,Cga,Chac1,Ciita…
GO Biological Process	GO:0051098	regulation of binding	138	6.66E-11	6.71E-07	4.86E-09	1.91E+00	6.29E+01	120	1.63E-02	3.11E-02	225	6.64E-09	6.68E-05	2.97E-07	2.00E+00	3.15E+01	63	158	1.44E-02	3.99E-01	unnamed,unnamed,unnamed,unnamed,unnamed,unnamed,unnamed,unnamed,unnamed,unnamed,unnamed,unnamed,unnamed,unnamed,unnamed,unnamed,unnamed,unnamed,unnamed,unnamed,unnamed,unnamed,unnamed,unnamed,unnamed,unnamed,unnamed,unnamed,unnamed,unnamed,unnamed,unnamed,unnamed,unnamed,unnamed,unnamed,unnamed,unnamed,unnamed,unnamed,unnamed,unnamed,unnamed,unnamed,unnamed,unnamed,unnamed,unnamed,unnamed,unnamed…	Add2,Aktip,Anxa2,Aplp2,App,Bambi,Bcl2,Cdon,Ctnnbip1,Egf,Ep300,Epb4.1,Gsk3b,Hdac4,Hes1,Hmga2,Hmgb1,Hmgb2,Id2,Igf1,Itgb1bp1,Jak2,Jun,Larp7,Lfng,Lrpap1,Mapk3,Med25,Mef2c,Mepce,Myc,Nek2,Nes,Nme1,Nog,P2ry1,Park7,Pax7,Pex19,Pitx2,Pon1,Ppara,Psen2,Rsf1,Runx1t1,Sin3a,Ski,Smad2,Smad3,Smad4,Smo,Sox11,Spag9,Sumo1,Tex14,Tfap4,Tgfbr3,Tnks,Traf4,Traf6,Zfp462,Zfp90,Zfpm1
GO Biological Process	GO:0012501	programmed cell death	139	7.26E-11	7.31E-07	5.26E-09	1.40E+00	2.64E+02	371	6.86E-02	9.62E-02	250	4.41E-08	4.44E-04	1.78E-06	1.39E+00	1.59E+02	221	796	5.05E-02	2.78E-01	unnamed,unnamed,unnamed,unnamed,unnamed,unnamed,unnamed,unnamed,unnamed,unnamed,unnamed,unnamed,unnamed,unnamed,unnamed,unnamed,unnamed,unnamed,unnamed,unnamed,unnamed,unnamed,unnamed,unnamed,unnamed,unnamed,unnamed,unnamed,unnamed,unnamed,unnamed,unnamed,unnamed,unnamed,unnamed,unnamed,unnamed,unnamed,unnamed,unnamed,unnamed,unnamed,unnamed,unnamed,unnamed,unnamed,unnamed,unnamed,unnamed,unnamed…	Aatk,Acin1,Acvr1c,Adamtsl4,Akt2,Aktip,Apaf1,Apopt1,App,Asah2,Aven,Bad,Bag1,Bbc3,Bcl10,Bcl2,Bcl2l1,Bcl2l11,Bcl7c,Birc2,Birc6,Bmf,Brca1,C1d,Cadm1,Casp14,Casp2,Casp3,Casp9,Ccar1,Cd44,Cd5,Cdca7,Cdk1,Cdkn1a,Cdkn1b,Chac1,Cib1,Cradd,Crip1,Cryaa,Csrnp1,Csrnp3,Ctgf,Ctnnbl1,Ctsc,Cycs,Dab2ip,Dap,Dapk1,Dapl1,Dcc,Ddit3,Ddit4,Ddx3x,Ddx5,Dedd,Dido1,Dnase1l3,Dock1,Dram2,E2f1,Ebag9,Eda2r,Edar,Egln3,Ei24,Elmo1,Ep3…
GO Biological Process	GO:0010608	posttranscriptional regulation of gene expression	140	8.15E-11	8.21E-07	5.86E-09	1.72E+00	9.50E+01	163	2.46E-02	4.23E-02	452	4.09E-05	4.12E-01	9.11E-04	1.43E+00	7.25E+01	104	363	2.38E-02	2.87E-01	unnamed,unnamed,unnamed,unnamed,unnamed,unnamed,unnamed,unnamed,unnamed,unnamed,unnamed,unnamed,unnamed,unnamed,unnamed,unnamed,unnamed,unnamed,unnamed,unnamed,unnamed,unnamed,unnamed,unnamed,unnamed,unnamed,unnamed,unnamed,unnamed,unnamed,unnamed,unnamed,unnamed,unnamed,unnamed,unnamed,unnamed,unnamed,unnamed,unnamed,unnamed,unnamed,unnamed,unnamed,unnamed,unnamed,unnamed,unnamed,unnamed,unnamed…	Aak1,Ago1,Ago2,Ajuba,Akt2,Ank2,Apbb2,Apoa1,App,Asph,Bcl2,Bmp2,Btg2,Calcr,Cdkn2aip,Cnot2,Cnot8,Creb1,Crebl2,Ctif,D7Ertd443e,Dact1,Dapk1,Ddx3x,Dhx9,Dnajc1,Dpm2,E2f1,Eif2a,Eif2b1,Eif3g,Eif3h,Eif3j2,Eif4e,Eif4e3,Eif4ebp2,Eif4ebp3,Eif4g2,Eif4g3,Eif5a,Enc1,Fbxw11,Fbxw7,Foxo3,Gnaq,Hcfc1,Hnrnpu,Ift46,Igf2bp3,Ipo9,Klhl25,Lars2,Limd1,Lsm14a,Malsu1,Mapkapk2,Mdm2,Morc3,Mylip,Nacc2,Nck2,Ndufa13,Ngdn,Pa2g4,Pai…
GO Biological Process	GO:0032269	negative regulation of cellular protein metabolic process	141	8.97E-11	9.03E-07	6.41E-09	1.64E+00	1.15E+02	189	2.99E-02	4.90E-02	361	7.27E-06	7.32E-02	2.03E-04	1.48E+00	7.31E+01	108	366	2.47E-02	2.95E-01	unnamed,unnamed,unnamed,unnamed,unnamed,unnamed,unnamed,unnamed,unnamed,unnamed,unnamed,unnamed,unnamed,unnamed,unnamed,unnamed,unnamed,unnamed,unnamed,unnamed,unnamed,unnamed,unnamed,unnamed,unnamed,unnamed,unnamed,unnamed,unnamed,unnamed,unnamed,unnamed,unnamed,unnamed,unnamed,unnamed,unnamed,unnamed,unnamed,unnamed,unnamed,unnamed,unnamed,unnamed,unnamed,unnamed,unnamed,unnamed,unnamed,unnamed…	Adar,Ago1,Ago2,Akt1s1,Apc,Bag1,Bag5,Bcor,Bdkrb2,Brca1,Btg2,Casp3,Cdkn1a,Cdkn1b,Chordc1,Ctbp1,Ctnnb1,Dab2ip,Dapk1,Ddit4,Ddx3x,Dnmt3b,Dusp1,Dusp10,Dusp16,Dusp4,Dusp5,Dusp6,Dusp7,Edn1,Ednrb,Eif2b1,Eif4ebp2,Eif4ebp3,Enc1,Errfi1,Fbxo5,Gadd45a,Gadd45g,Gclc,Gnaq,Hexim2,Hhatl,Hmgcr,Hsp90ab1,Igf1r,Il10,Il1b,Itgb1bp1,Jarid2,Jun,Kat2b,Klf15,Mad2l1,Malsu1,Mapk8ip1,Mgea5,Ndufa13,Nf2,Nog,Paip2b,Pax5,Pdcd4,Pebp…
GO Biological Process	GO:0010941	regulation of cell death	142	9.44E-11	9.51E-07	6.70E-09	1.32E+00	3.86E+02	510	1.00E-01	1.32E-01	83	2.47E-19	2.49E-15	3.00E-17	1.58E+00	2.02E+02	319	1010	7.29E-02	3.16E-01	unnamed,unnamed,unnamed,unnamed,unnamed,unnamed,unnamed,unnamed,unnamed,unnamed,unnamed,unnamed,unnamed,unnamed,unnamed,unnamed,unnamed,unnamed,unnamed,unnamed,unnamed,unnamed,unnamed,unnamed,unnamed,unnamed,unnamed,unnamed,unnamed,unnamed,unnamed,unnamed,unnamed,unnamed,unnamed,unnamed,unnamed,unnamed,unnamed,unnamed,unnamed,unnamed,unnamed,unnamed,unnamed,unnamed,unnamed,unnamed,unnamed,unnamed…	9630033F20Rik,Aamdc,Acin1,Actc1,Actn4,Acvr1,Acvr1c,Adamts20,Adamtsl4,Adar,Adcyap1r1,Adnp2,Ahi1,Ahr,Aipl1,Akt1s1,Aldh1a1,Aldh1a2,Ambra1,Amigo2,Angptl4,Ank2,Ankrd1,Ankrd13c,Apaf1,Apbb2,Apc,Apopt1,Ar,Arnt2,Ascl1,Atg7,Atoh1,Aven,B230120H23Rik,B4galt1,Bad,Bag1,Bbc3,Bcl10,Bcl2,Bcl2l1,Bcl2l11,Bcl6,Bdkrb2,Birc2,Birc6,Bmf,Bmp2,Bmpr1b,Btg1,Btg2,Cacybp,Camk1d,Camk2b,Casp2,Casp3,Casp9,Cat,Cd34,Cd44,Cd74,Cdk1…
GO Biological Process	GO:0033036	macromolecule localization	143	1.02E-10	1.03E-06	7.17E-09	1.31E+00	4.14E+02	542	1.07E-01	1.41E-01	278	3.36E-07	3.39E-03	1.22E-05	1.26E+00	2.82E+02	357	1414	8.16E-02	2.52E-01	unnamed,unnamed,unnamed,unnamed,unnamed,unnamed,unnamed,unnamed,unnamed,unnamed,unnamed,unnamed,unnamed,unnamed,unnamed,unnamed,unnamed,unnamed,unnamed,unnamed,unnamed,unnamed,unnamed,unnamed,unnamed,unnamed,unnamed,unnamed,unnamed,unnamed,unnamed,unnamed,unnamed,unnamed,unnamed,unnamed,unnamed,unnamed,unnamed,unnamed,unnamed,unnamed,unnamed,unnamed,unnamed,unnamed,unnamed,unnamed,unnamed,unnamed…	Aagab,Abca1,Abca4,Abcb9,Actn4,Acvr1c,Adar,Aftph,Agap1,Ahctf1,Ahi1,Ajuba,Akap12,Akap7,Akt2,Aktip,Ank2,Ank3,Ankrd13c,Ap3m1,Ap3m2,Ap4m1,Ap5m1,Ap5z1,Apba1,Apba2,Apba3,Apoa1,Apol6,Apol8,Apold1,Arl2bp,Arl3,Arntl,Atg16l1,Atg16l2,Atg7,Atp10a,Atp11b,Atp8b4,Atp8b5,Atp9a,Bag1,Banp,Bbs2,Bcl6,Bdkrb2,Bet1,Bet1l,Blzf1,Calcrl,Cby1,Cd4,Cd74,Cd81,Cdk1,Cdk5rap2,Celsr1,Chmp4b,Chmp5,Chmp6,Chst11,Clasp2,Clec2i,Clip3,C…
GO Biological Process	GO:0010564	regulation of cell cycle process	144	1.29E-10	1.30E-06	8.99E-09	1.63E+00	1.17E+02	191	3.04E-02	4.95E-02	214	2.48E-09	2.49E-05	1.16E-07	1.70E+00	6.49E+01	110	325	2.52E-02	3.38E-01	unnamed,unnamed,unnamed,unnamed,unnamed,unnamed,unnamed,unnamed,unnamed,unnamed,unnamed,unnamed,unnamed,unnamed,unnamed,unnamed,unnamed,unnamed,unnamed,unnamed,unnamed,unnamed,unnamed,unnamed,unnamed,unnamed,unnamed,unnamed,unnamed,unnamed,unnamed,unnamed,unnamed,unnamed,unnamed,unnamed,unnamed,unnamed,unnamed,unnamed,unnamed,unnamed,unnamed,unnamed,unnamed,unnamed,unnamed,unnamed,unnamed,unnamed…	Apc,App,Axin2,Bcat1,Bcl2,Bcl2l1,Birc6,Brd7,Calm1,Camk2b,Casp2,Cav2,Ccnd1,Cdc6,Cdk1,Cdk5rap2,Cdkn1a,Cdkn2b,Cenpf,Chordc1,Cradd,Ctgf,Ctnnb1,Cul3,D7Ertd443e,Dab2ip,Dact1,Ddx3x,Dgkz,Dmrt1,E2f1,E2f8,Ect2,Edn1,Egf,Egfr,Eif4g3,Ereg,Fbxo5,Fbxw7,Fgfr2,Fgfr3,Fzr1,Gata6,Gigyf2,Gpr30,Hmga2,Id2,Ier3,Igf1,Igf1r,Il1b,Ino80,Insr,Ints3,Kif23,Klhl21,Larp7,Mad1l1,Mad2l1,Map10,Mcph1,Mdm2,Med25,Mepce,Nabp1,Nacc2,Ndrg…
GO Biological Process	GO:1901652	response to peptide	145	1.54E-10	1.55E-06	1.07E-08	1.87E+00	6.53E+01	122	1.69E-02	3.16E-02	319	1.45E-06	1.46E-02	4.58E-05	1.68E+00	4.33E+01	73	217	1.67E-02	3.36E-01	unnamed,unnamed,unnamed,unnamed,unnamed,unnamed,unnamed,unnamed,unnamed,unnamed,unnamed,unnamed,unnamed,unnamed,unnamed,unnamed,unnamed,unnamed,unnamed,unnamed,unnamed,unnamed,unnamed,unnamed,unnamed,unnamed,unnamed,unnamed,unnamed,unnamed,unnamed,unnamed,unnamed,unnamed,unnamed,unnamed,unnamed,unnamed,unnamed,unnamed,unnamed,unnamed,unnamed,unnamed,unnamed,unnamed,unnamed,unnamed,unnamed,unnamed…	Acvr1c,Adm,Akt2,Akt3,Areg,Bcar1,Bdh1,Btg2,Cacybp,Ctgf,Egr1,Eif2b1,Eif4ebp2,Foxo1,Foxo3,Foxo6,Fyn,Gal,Ggh,Ghsr,Gpld1,Gpr30,Il10,Inhbb,Inppl1,Insig2,Insr,Irs1,Irs2,Jag1,Jak2,Kat2b,Lep,Lpin1,Max,Nfkbia,Notch1,Nppa,Nr4a3,Pdk2,Phip,Pik3r1,Plat,Plcb1,Ppara,Prkdc,Prlh,Ptpn1,Ptpn2,Ptpra,Rab31,Rab8a,Rhoq,Scap,Sesn3,Sh2b2,Sirt1,Slc27a1,Smarcc1,Sorbs1,Sort1,Srebf1,Srsf3,Stat1,Stat3,Stxbp4,Tbc1d4,Timp4,Tsc1,…
GO Biological Process	GO:0008285	negative regulation of cell proliferation	146	1.90E-10	1.91E-06	1.31E-08	1.46E+00	2.02E+02	294	5.23E-02	7.62E-02	209	1.54E-09	1.55E-05	7.40E-08	1.59E+00	9.14E+01	145	458	3.32E-02	3.17E-01	unnamed,unnamed,unnamed,unnamed,unnamed,unnamed,unnamed,unnamed,unnamed,unnamed,unnamed,unnamed,unnamed,unnamed,unnamed,unnamed,unnamed,unnamed,unnamed,unnamed,unnamed,unnamed,unnamed,unnamed,unnamed,unnamed,unnamed,unnamed,unnamed,unnamed,unnamed,unnamed,unnamed,unnamed,unnamed,unnamed,unnamed,unnamed,unnamed,unnamed,unnamed,unnamed,unnamed,unnamed,unnamed,unnamed,unnamed,unnamed,unnamed,unnamed…	Acvr1c,Adm,Aldh1a2,Ambra1,Apc,Ar,Asph,Axin2,B4galt1,Bcl2,Bcl6,Bmp2,Bmp5,Brd7,Btg1,Btg2,Btla,Btn1a1,Casp3,Cav2,Cblb,Cd9,Cdh5,Cdkn1a,Cdkn1b,Cdkn2b,Cib1,Ctnnb1,Ctnnbip1,Cxadr,Dab2ip,Ddr1,Dis3l2,Dlg1,Dpt,Ereg,Etv4,Fbxw7,Fgfr2,Fgfr3,Fntb,Fzd5,Gal,Gas1,Gpld1,Gpr30,Hdac4,Hdac4,Hes1,Id2,Ift122,Igf1,Il10,Il12a,Il1b,Inppl1,Itgb1bp1,Jak2,Jarid2,Jun,Kat2b,Kifap3,Klf11,Klf13,Klf4,Lrrk2,Med25,Med31,Mef2c,Mll1,…
GO Biological Process	GO:0044707	single-multicellular organism process	147	2.60E-10	2.61E-06	1.78E-08	1.12E+00	1.64E+03	1827	4.24E-01	4.74E-01	801	1.98E-03	1.00E+00	2.49E-02	1.07E+00	1.13E+03	1209	5677	2.76E-01	2.13E-01	unnamed,unnamed,unnamed,unnamed,unnamed,unnamed,unnamed,unnamed,unnamed,unnamed,unnamed,unnamed,unnamed,unnamed,unnamed,unnamed,unnamed,unnamed,unnamed,unnamed,unnamed,unnamed,unnamed,unnamed,unnamed,unnamed,unnamed,unnamed,unnamed,unnamed,unnamed,unnamed,unnamed,unnamed,unnamed,unnamed,unnamed,unnamed,unnamed,unnamed,unnamed,unnamed,unnamed,unnamed,unnamed,unnamed,unnamed,unnamed,unnamed,unnamed…	1110008J03Rik,1190002N15Rik,1700106J16Rik,AI464131,Aatk,Abat,Abca1,Abca4,Abhd12,Abr,Abt1,Acin1,Actb,Actc1,Actg1,Actl6a,Acvr1,Acvr1c,Adam19,Adar,Adcy8,Adcyap1r1,Add2,Adm,Adnp2,Adora3,Adora3,Adra1a,Adra1d,Adra2c,Adrb1,Adrm1,Aggf1,Ago2,Agtpbp1,Agtrap,Ahctf1,Ahi1,Ahr,Aipl1,Akr1d1,Akt2,Aldh1a1,Aldh1a2,Alk,Ambra1,Amd1,Amph,Angpt2,Ank2,Ank3,Ankrd1,Ankrd11,Ankrd17,Ano1,Ano6,Anxa2,Anxa5,Ap3m1,Ap3m2,Apaf1,…
GO Biological Process	GO:0009896	positive regulation of catabolic process	148	2.78E-10	2.80E-06	1.89E-08	1.93E+00	5.65E+01	109	1.47E-02	2.83E-02	245	3.04E-08	3.06E-04	1.25E-06	1.99E+00	2.92E+01	58	146	1.33E-02	3.97E-01	unnamed,unnamed,unnamed,unnamed,unnamed,unnamed,unnamed,unnamed,unnamed,unnamed,unnamed,unnamed,unnamed,unnamed,unnamed,unnamed,unnamed,unnamed,unnamed,unnamed,unnamed,unnamed,unnamed,unnamed,unnamed,unnamed,unnamed,unnamed,unnamed,unnamed,unnamed,unnamed,unnamed,unnamed,unnamed,unnamed,unnamed,unnamed,unnamed,unnamed,unnamed,unnamed,unnamed,unnamed,unnamed,unnamed,unnamed,unnamed,unnamed,unnamed…	Ago2,Akt2,Apc,Atg7,Btg2,Cblb,Cdkn1b,Csnk1e,Dab2ip,Dact1,Fzr1,Gclc,Gga1,Gpld1,Gsk3b,Gtpbp1,Hspbp1,Ier3,Igf1,Il1b,Insr,Irs1,Irs2,Lpcat1,Lrrk2,Mdm2,Mylip,Ndfip1,Nkd1,Nub1,Pias1,Plekhf1,Ppp2r3a,Prickle1,Prkcd,Prkce,Psen2,Rhbdd1,Sh3bp4,Sirt1,Smad7,Snx1,Socs4,Sox9,Sumo1,Tfeb,Tmem59,Tnrc6a,Tnrc6b,Tnrc6c,Tob1,Trib1,Trib2,Trim32,Trp53inp1,Ulk1,Wnt5a,Zfp36l2
GO Biological Process	GO:0010648	negative regulation of cell communication	149	3.15E-10	3.17E-06	2.13E-08	1.37E+00	2.93E+02	400	7.59E-02	1.04E-01	92	4.86E-18	4.89E-14	5.31E-16	1.66E+00	1.47E+02	245	737	5.60E-02	3.32E-01	unnamed,unnamed,unnamed,unnamed,unnamed,unnamed,unnamed,unnamed,unnamed,unnamed,unnamed,unnamed,unnamed,unnamed,unnamed,unnamed,unnamed,unnamed,unnamed,unnamed,unnamed,unnamed,unnamed,unnamed,unnamed,unnamed,unnamed,unnamed,unnamed,unnamed,unnamed,unnamed,unnamed,unnamed,unnamed,unnamed,unnamed,unnamed,unnamed,unnamed,unnamed,unnamed,unnamed,unnamed,unnamed,unnamed,unnamed,unnamed,unnamed,unnamed…	1110008J03Rik,9630033F20Rik,Acvr1,Adm,Adra1a,Ajuba,Akt1s1,Amer2,Ankrd6,Apc,Apc2,Apcdd1,Apoa1,Ar,Arap3,Arhgap24,Arhgef1,Asxl1,Atxn1,Axin2,Bambi,Bcl2,Bcl2l1,Bcl6,Bdkrb2,Birc6,Bmf,Bmp2,Bmp5,Bmper,Camk2b,Cav2,Cblb,Cby1,Ccnd1,Cd44,Cd74,Cdh2,Chac1,Chd8,Chst11,Cnot2,Csf2,Csnk1e,Ctnnb1,Ctnnbip1,Ctnnd1,Cttn,Cul3,Cxcr7,Cxxc4,Dab1,Dab2ip,Dact1,Dact2,Dag1,Dapk1,Ddit3,Ddit4,Ddx3x,Dgkz,Dkk3,Dlx1,Dlx2,Draxin,Du…
GO Biological Process	GO:0044093	positive regulation of molecular function	150	3.22E-10	3.24E-06	2.16E-08	1.31E+00	3.84E+02	504	9.95E-02	1.31E-01	115	8.77E-16	8.83E-12	7.68E-14	1.52E+00	1.98E+02	301	990	6.88E-02	3.04E-01	unnamed,unnamed,unnamed,unnamed,unnamed,unnamed,unnamed,unnamed,unnamed,unnamed,unnamed,unnamed,unnamed,unnamed,unnamed,unnamed,unnamed,unnamed,unnamed,unnamed,unnamed,unnamed,unnamed,unnamed,unnamed,unnamed,unnamed,unnamed,unnamed,unnamed,unnamed,unnamed,unnamed,unnamed,unnamed,unnamed,unnamed,unnamed,unnamed,unnamed,unnamed,unnamed,unnamed,unnamed,unnamed,unnamed,unnamed,unnamed,unnamed,unnamed…	Abr,Acvr1c,Adcy6,Adcy9,Adcyap1r1,Add2,Adra1a,Adra2c,Adrb1,Agap1,Ajuba,Akt2,Aktip,Alk,Ank2,Anxa2,Anxa3,Apaf1,Aph1c,Apoa1,Apopt1,App,Ar,Arap2,Arap3,Arhgap11a,Arhgap12,Arhgap18,Arhgap19,Arhgap21,Arhgap24,Arhgap26,Arhgap31,Arhgap32,Arhgap5,Arhgap8,Arhgef1,Arid5b,Asap1,Asap2,Asap3,Asph,Axin2,B230120H23Rik,Bad,Bambi,Bbc3,Bcl10,Bcl2,Bcl2l11,Bmp2,Btg1,Calm1,Camk1d,Cartpt,Casp9,Cat,Ccnd1,Ccnd2,Ccnd3,Cd4,C…
GO Biological Process	GO:0022607	cellular component assembly	151	3.35E-10	3.38E-06	2.24E-08	1.33E+00	3.54E+02	470	9.18E-02	1.22E-01	211	2.27E-09	2.29E-05	1.08E-07	1.34E+00	2.40E+02	322	1201	7.36E-02	2.68E-01	unnamed,unnamed,unnamed,unnamed,unnamed,unnamed,unnamed,unnamed,unnamed,unnamed,unnamed,unnamed,unnamed,unnamed,unnamed,unnamed,unnamed,unnamed,unnamed,unnamed,unnamed,unnamed,unnamed,unnamed,unnamed,unnamed,unnamed,unnamed,unnamed,unnamed,unnamed,unnamed,unnamed,unnamed,unnamed,unnamed,unnamed,unnamed,unnamed,unnamed,unnamed,unnamed,unnamed,unnamed,unnamed,unnamed,unnamed,unnamed,unnamed,unnamed…	1700024P04Rik,4922501C03Rik,Abca1,Acacb,Actc1,Actg1,Actn1,Actn4,Add2,Adsl,Ahctf1,Ahi1,Ajuba,Aldh1a1,Amfr,Angptl4,Ank3,Apc,Apoa1,App,Aqp4,Ar,Arhgap26,Arhgef4,Arpc4,Asf1a,Atg16l1,Atl1,Atl2,Atxn2,B9d1,Bad,Baiap2,Baiap2l2,Bbs10,Bbs2,Bcl10,Bcl2,C1qtnf1,C1qtnf3,C1qtnf7,Cabyr,Cadm1,Cand1,Cat,Cav2,Cbr4,Cby1,Ccdc41,Ccrn4l,Cct2,Cd34,Cd74,Cd9,Cdk1,Celf4,Celsr2,Cenpc1,Cep164,Clec2i,Coro1c,Cox10,Cox14,Cox18,C…
GO Biological Process	GO:0007017	microtubule-based process	152	3.41E-10	3.44E-06	2.26E-08	1.63E+00	1.11E+02	181	2.88E-02	4.69E-02	559	1.86E-04	1.00E+00	3.34E-03	1.37E+00	8.11E+01	111	406	2.54E-02	2.73E-01	unnamed,unnamed,unnamed,unnamed,unnamed,unnamed,unnamed,unnamed,unnamed,unnamed,unnamed,unnamed,unnamed,unnamed,unnamed,unnamed,unnamed,unnamed,unnamed,unnamed,unnamed,unnamed,unnamed,unnamed,unnamed,unnamed,unnamed,unnamed,unnamed,unnamed,unnamed,unnamed,unnamed,unnamed,unnamed,unnamed,unnamed,unnamed,unnamed,unnamed,unnamed,unnamed,unnamed,unnamed,unnamed,unnamed,unnamed,unnamed,unnamed,unnamed…	Ap3m1,Ap3m2,Apc,App,Arhgap21,Arl3,Bbs2,Bloc1s4,Brca1,Ccdc105,Ccser2,Cdk5rap2,Celsr2,Cep120,Cep135,Cep68,Clasp2,Clip1,Cript,Crocc,Cryaa,Ctnnb1,D630037F22Rik,Dag1,Dnahc14,Dnahc17,Dnahc5,Dnaic1,Dst,Dtnbp1,Dync1i2,Eya1,Fbxo5,Gadd45a,Gcc2,Haus3,Htt,Ift122,Ift46,Ino80,Kif13a,Kif14,Kif16b,Kif1b,Kif23,Kif26b,Kif5b,Kif5c,Kifap3,Kifc3,Klc1,Ktn1,Lca5,Lmna,Lrrc6,Map10,Map1b,Map2,Map6,Map7,Mapt,Mcph1,Mlh1,Myh…
GO Biological Process	GO:0008104	protein localization	153	6.08E-10	6.12E-06	4.00E-08	1.32E+00	3.59E+02	474	9.31E-02	1.23E-01	259	8.34E-08	8.40E-04	3.24E-06	1.30E+00	2.42E+02	315	1210	7.20E-02	2.60E-01	unnamed,unnamed,unnamed,unnamed,unnamed,unnamed,unnamed,unnamed,unnamed,unnamed,unnamed,unnamed,unnamed,unnamed,unnamed,unnamed,unnamed,unnamed,unnamed,unnamed,unnamed,unnamed,unnamed,unnamed,unnamed,unnamed,unnamed,unnamed,unnamed,unnamed,unnamed,unnamed,unnamed,unnamed,unnamed,unnamed,unnamed,unnamed,unnamed,unnamed,unnamed,unnamed,unnamed,unnamed,unnamed,unnamed,unnamed,unnamed,unnamed,unnamed…	Aagab,Abca1,Abcb9,Actn4,Adar,Aftph,Agap1,Ahctf1,Ahi1,Ajuba,Akap12,Akap7,Akt2,Aktip,Ank2,Ank3,Ankrd13c,Ap3m1,Ap3m2,Ap4m1,Ap5m1,Ap5z1,Apba1,Apba2,Apba3,Arl2bp,Arl3,Arntl,Atg16l1,Atg16l2,Atg7,Bag1,Banp,Bbs2,Bcl6,Bet1,Bet1l,Blzf1,Calcrl,Cby1,Cd4,Cd74,Cd81,Cdk1,Cdk5rap2,Celsr1,Chmp4b,Chmp5,Chmp6,Clasp2,Clec2i,Clip3,Cngb1,Cog2,Cog6,Cox18,Cript,Crocc,Cry2,Csnk1e,Ctnnb1,Cubn,Cxcl10,D1Ertd622e,D630037F22R…
GO Biological Process	GO:0010942	positive regulation of cell death	154	6.14E-10	6.18E-06	4.02E-08	1.64E+00	1.05E+02	172	2.72E-02	4.46E-02	170	1.62E-11	1.63E-07	9.58E-10	1.86E+00	5.59E+01	104	280	2.38E-02	3.71E-01	unnamed,unnamed,unnamed,unnamed,unnamed,unnamed,unnamed,unnamed,unnamed,unnamed,unnamed,unnamed,unnamed,unnamed,unnamed,unnamed,unnamed,unnamed,unnamed,unnamed,unnamed,unnamed,unnamed,unnamed,unnamed,unnamed,unnamed,unnamed,unnamed,unnamed,unnamed,unnamed,unnamed,unnamed,unnamed,unnamed,unnamed,unnamed,unnamed,unnamed,unnamed,unnamed,unnamed,unnamed,unnamed,unnamed,unnamed,unnamed,unnamed,unnamed…	9630033F20Rik,Acin1,Adamtsl4,Aldh1a1,Aldh1a2,Ankrd1,Apbb2,Apc,Apopt1,Ascl1,B230120H23Rik,B4galt1,Bad,Bag1,Bbc3,Bcl10,Bcl2l1,Bcl2l11,Bcl6,Bmp2,Btg1,Camk1d,Casp2,Casp3,Casp9,Cdk5r1,Cdkn1a,Cdkn1b,Clip3,Cnr1,Csrnp3,Ctgf,Ctnnb1,Ctnnbl1,Cysltr2,Dab2ip,Ddit3,Ddit4,Ddx20,Ddx3x,Dusp1,Dusp6,Ect2,Eif5a,Fadd,Fgfr3,Fndc1,Foxo3,Gal,Gpld1,Gpr30,Grik5,Grin2a,Gsk3b,Hmga2,Hmgb1,Hmgcr,Hoxa5,Htra2,Id3,Il10,Il12a,Ing…
GO Biological Process	GO:0023057	negative regulation of signaling	155	6.73E-10	6.78E-06	4.37E-08	1.36E+00	2.93E+02	398	7.60E-02	1.03E-01	96	1.18E-17	1.18E-13	1.23E-15	1.66E+00	1.47E+02	243	734	5.56E-02	3.31E-01	unnamed,unnamed,unnamed,unnamed,unnamed,unnamed,unnamed,unnamed,unnamed,unnamed,unnamed,unnamed,unnamed,unnamed,unnamed,unnamed,unnamed,unnamed,unnamed,unnamed,unnamed,unnamed,unnamed,unnamed,unnamed,unnamed,unnamed,unnamed,unnamed,unnamed,unnamed,unnamed,unnamed,unnamed,unnamed,unnamed,unnamed,unnamed,unnamed,unnamed,unnamed,unnamed,unnamed,unnamed,unnamed,unnamed,unnamed,unnamed,unnamed,unnamed…	1110008J03Rik,Acvr1,Adm,Adra1a,Ajuba,Akt1s1,Amer2,Ankrd6,Apc,Apc2,Apcdd1,Apoa1,Ar,Arap3,Arhgap24,Arhgef1,Asxl1,Atxn1,Axin2,Bambi,Bcl2,Bcl2l1,Bcl6,Bdkrb2,Birc6,Bmf,Bmp2,Bmp5,Bmper,Camk2b,Cav2,Cblb,Cby1,Ccnd1,Cd44,Cd74,Cdh2,Chac1,Chd8,Chst11,Cnot2,Csf2,Csnk1e,Ctnnb1,Ctnnbip1,Ctnnd1,Cttn,Cul3,Cxcr7,Cxxc4,Dab1,Dab2ip,Dact1,Dact2,Dag1,Dapk1,Ddit3,Ddit4,Ddx3x,Dgkz,Dkk3,Dlx1,Dlx2,Draxin,Dusp1,Dusp10,Dus…
GO Biological Process	GO:0031329	regulation of cellular catabolic process	156	6.89E-10	6.94E-06	4.45E-08	1.43E+00	2.10E+02	301	5.45E-02	7.81E-02	148	1.52E-12	1.53E-08	1.03E-10	1.64E+00	1.08E+02	176	539	4.02E-02	3.27E-01	unnamed,unnamed,unnamed,unnamed,unnamed,unnamed,unnamed,unnamed,unnamed,unnamed,unnamed,unnamed,unnamed,unnamed,unnamed,unnamed,unnamed,unnamed,unnamed,unnamed,unnamed,unnamed,unnamed,unnamed,unnamed,unnamed,unnamed,unnamed,unnamed,unnamed,unnamed,unnamed,unnamed,unnamed,unnamed,unnamed,unnamed,unnamed,unnamed,unnamed,unnamed,unnamed,unnamed,unnamed,unnamed,unnamed,unnamed,unnamed,unnamed,unnamed…	9630033F20Rik,Abr,Acap3,Adrb1,Agap1,Ago2,Ajuba,Akt2,Arap2,Arap3,Arhgap11a,Arhgap12,Arhgap18,Arhgap19,Arhgap21,Arhgap24,Arhgap26,Arhgap31,Arhgap32,Arhgap5,Arhgap8,Arhgef1,Asap1,Asap2,Asap3,Atg7,Axin2,Bcl6,Btg2,Cnn3,Cnr1,Csnk1e,D630037F22Rik,Dab2ip,Dap,Ddit4,Dgki,Disc1,Dnajc24,Ect2,Efna5,Egf,Epha4,Epha5,Ephb3,Evi5l,Fbxo5,Fbxw7,Fgd1,Gapvd1,Gclc,Gna12,Gnao1,Gnaq,Gpld1,Gsk3b,Gtpbp1,Hdac4,Hsp90ab1,Hspb…
GO Biological Process	GO:0071822	protein complex subunit organization	157	7.12E-10	7.17E-06	4.56E-08	1.40E+00	2.46E+02	343	6.37E-02	8.90E-02	302	7.97E-07	8.03E-03	2.66E-05	1.34E+00	1.72E+02	229	859	5.24E-02	2.67E-01	unnamed,unnamed,unnamed,unnamed,unnamed,unnamed,unnamed,unnamed,unnamed,unnamed,unnamed,unnamed,unnamed,unnamed,unnamed,unnamed,unnamed,unnamed,unnamed,unnamed,unnamed,unnamed,unnamed,unnamed,unnamed,unnamed,unnamed,unnamed,unnamed,unnamed,unnamed,unnamed,unnamed,unnamed,unnamed,unnamed,unnamed,unnamed,unnamed,unnamed,unnamed,unnamed,unnamed,unnamed,unnamed,unnamed,unnamed,unnamed,unnamed,unnamed…	1700024P04Rik,2810006K23Rik,Acacb,Actc1,Actn1,Actn4,Add2,Adsl,Ahctf1,Aldh1a1,Amfr,Angptl4,Apc,Aqp4,Ar,Arid1a,Arid2,Arpc4,Asf1a,Atl1,Atl2,Bad,Baiap2,Bbs10,Bcar1,Bcl10,Bcl2,C1qtnf1,C1qtnf3,C1qtnf7,Cabyr,Cand1,Cat,Cav2,Cbr4,Cct2,Cd74,Cdk1,Cebpg,Cenpc1,Cep120,Cfl2,Cox10,Cox14,Cox18,Cript,Crtc2,Cryaa,Cryz,Cul3,Dbn1,Ddit4,Dgkd,Diap1,Dlg1,Dpysl3,Dst,Ect2,Enah,Eps15,Eps8,Etf1,Evl,Fat1,Fbxo5,Fermt2,Fscn1,…
GO Biological Process	GO:0070887	cellular response to chemical stimulus	158	8.53E-10	8.59E-06	5.44E-08	1.28E+00	4.39E+02	563	1.14E-01	1.46E-01	167	1.25E-11	1.25E-07	7.51E-10	1.39E+00	2.43E+02	337	1215	7.71E-02	2.77E-01	unnamed,unnamed,unnamed,unnamed,unnamed,unnamed,unnamed,unnamed,unnamed,unnamed,unnamed,unnamed,unnamed,unnamed,unnamed,unnamed,unnamed,unnamed,unnamed,unnamed,unnamed,unnamed,unnamed,unnamed,unnamed,unnamed,unnamed,unnamed,unnamed,unnamed,unnamed,unnamed,unnamed,unnamed,unnamed,unnamed,unnamed,unnamed,unnamed,unnamed,unnamed,unnamed,unnamed,unnamed,unnamed,unnamed,unnamed,unnamed,unnamed,unnamed…	2310008H04Rik,Abca1,Acvr1,Adcy6,Adipor2,Adnp2,Ago2,Ahr,Ahrr,Akt1s1,Akt2,Akt3,Aldh1a2,Amfr,Angpt2,Ankrd1,Anxa2,Aqp4,Ar,Asph,Axin2,Bach1,Bad,Bambi,Bbs2,Bcar1,Bcl2,Bcl2l1,Bmp2,Bmp8a,Bmpr1b,Cacna1h,Cacybp,Calb1,Calcrl,Casp3,Casp9,Cat,Ccnd1,Cd180,Cd44,Cd69,Cd74,Cdk1,Cdkn1b,Cdkn2b,Cebpb,Cga,Cited2,Cmpk2,Col4a1,Col4a2,Cpeb4,Creb1,Crip1,Cryz,Csf2,Ctgf,Ctnnb1,Ctsb,Cxadr,Cxcr7,Cyp1b1,Cyp26a1,Dab2ip,Dapk1,D…
GO Biological Process	GO:0097193	intrinsic apoptotic signaling pathway	159	1.07E-09	1.08E-05	6.78E-08	2.17E+00	3.50E+01	76	9.07E-03	1.97E-02	312	1.11E-06	1.12E-02	3.58E-05	1.94E+00	2.48E+01	48	124	1.10E-02	3.87E-01	unnamed,unnamed,unnamed,unnamed,unnamed,unnamed,unnamed,unnamed,unnamed,unnamed,unnamed,unnamed,unnamed,unnamed,unnamed,unnamed,unnamed,unnamed,unnamed,unnamed,unnamed,unnamed,unnamed,unnamed,unnamed,unnamed,unnamed,unnamed,unnamed,unnamed,unnamed,unnamed,unnamed,unnamed,unnamed,unnamed,unnamed,unnamed,unnamed,unnamed,unnamed,unnamed,unnamed,unnamed,unnamed,unnamed,unnamed,unnamed,unnamed,unnamed…	Apopt1,Bad,Bbc3,Bcl2,Bcl2l1,Bcl2l11,Brca1,Casp3,Casp9,Cdkn1a,Chac1,Crip1,Dab2ip,Ddit3,Ddit4,Ddx3x,Ddx5,E2f1,Ei24,Ep300,Ern1,Hic1,Hint1,Htra2,Ier3,Ikbke,Itpr1,Jak2,Mcl1,Melk,Mlh1,Myc,Nacc2,Pdk1,Pdk2,Pik3r1,Pmaip1,Prkca,Prkdc,Sirt1,Sod2,Stk24,Tmbim6,Topors,Trp53,Trp63,Wwox,Zfp622
GO Biological Process	GO:0043584	nose development	160	1.45E-09	1.46E-05	9.14E-08	4.31E+00	6.04E+00	26	1.57E-03	6.74E-03	1383	1.92E-02	1.00E+00	1.40E-01	2.50E+00	2.40E+00	6	12	1.37E-03	5.00E-01	unnamed,unnamed,unnamed,unnamed,unnamed,unnamed,unnamed,unnamed,unnamed,unnamed,unnamed,unnamed,unnamed,unnamed,unnamed,unnamed,unnamed,unnamed,unnamed,unnamed,unnamed,unnamed,unnamed,unnamed,unnamed,unnamed	Ascl1,Chd7,Pou2f1,Rdh10,Ski,Sox2
GO Biological Process	GO:0043009	chordate embryonic development	161	1.49E-09	1.50E-05	9.35E-08	1.38E+00	2.60E+02	358	6.75E-02	9.28E-02	144	1.22E-12	1.23E-08	8.56E-11	1.59E+00	1.23E+02	196	616	4.48E-02	3.18E-01	unnamed,unnamed,unnamed,unnamed,unnamed,unnamed,unnamed,unnamed,unnamed,unnamed,unnamed,unnamed,unnamed,unnamed,unnamed,unnamed,unnamed,unnamed,unnamed,unnamed,unnamed,unnamed,unnamed,unnamed,unnamed,unnamed,unnamed,unnamed,unnamed,unnamed,unnamed,unnamed,unnamed,unnamed,unnamed,unnamed,unnamed,unnamed,unnamed,unnamed,unnamed,unnamed,unnamed,unnamed,unnamed,unnamed,unnamed,unnamed,unnamed,unnamed…	Acvr1,Adar,Adm,Aldh1a2,Ambra1,Amd1,Ankrd11,Apaf1,Apba1,Apba2,Apba3,Ar,Arid1a,Arnt2,Axin2,B9d1,Bcl10,Bcl2l1,Bcl2l11,Birc6,Bmp2,Brca1,Cebpb,Cecr2,Celsr1,Chd7,Chd8,Chst11,Cited2,Cnot2,Col4a3bp,Csf2,Ctnnb1,Cul3,D630037F22Rik,Dchs1,Ddx5,Dlg1,Dll1,Dlx1,Dlx2,Dmbt1,Dscaml1,E2f8,Edn1,Ednra,Egfr,Ell,En1,Enah,Ep300,Epas1,Epn2,Erf,Esrrb,Eya1,Fgfr1,Fgfr2,Fkbp8,Foxb1,Foxp1,Fuz,Fzd3,Fzd5,G2e3,Gab1,Gas1,Gata6,Ga…
[truncated: 1,339 more rows]
